# Supplementary material for: In Silico Approach for Antibacterial Discovery: PTML Modeling of Virtual Multi-Strain Inhibitors Against Staphylococcus aureus
Source: Pharmaceuticals (Basel). 2025 Jan 31;18(2):196. doi: 10.3390/ph18020196 (PMC11858522; doi:10.3390/ph18020196)
Supplement: Supplementary file 1 [file pharmaceuticals-18-00196-s001.zip]

Archive with 3 entries (3 files):
- Supplementary Information S1_OK.xlsx
- Supplementary Information S2_OK.xlsx
- Supplementary Information S3_OK.xlsx
