# Supplementary material for: In Silico Approach for Antibacterial Discovery: PTML Modeling of Virtual Multi-Strain Inhibitors Against Staphylococcus aureus
Source: Pharmaceuticals (Basel). 2025 Jan 31;18(2):196. doi: 10.3390/ph18020196 (PMC11858522; doi:10.3390/ph18020196)
Supplement: Supplementary file 1 [file pharmaceuticals-18-00196-s001.zip › Supplementary Information S1_OK.xlsx]

## Sheet: Cover Sheet
In Silico Approach for Early Antibacterial Drug Discovery: PTML Modeling of Virtual Multi-Strain Inhibitors Against Staphylococcus aureus
Valeria V. Kleandrova1, M. Natália D. S. Cordeiro1, and Alejandro Speck-Planche1,*
1LAQV@REQUIMTE/Department of Chemistry and Biochemistry, Faculty of Sciences, University of Porto, 4169-007, Porto, Portugal
*Correspondence: Alejandro Speck-Planche (alejspivanovich@gmail.com)
CONTENT OF SUPPLEMENTARY INFORMATION 1
SPREADSHEET S1
The present Supporting Information file contains data associated with the creation of the PTML-MLP model.
Column A refers to the identifiers of each molecule downloaded from the ChEMBL database.
Column B is the molecular weight, which was used to convert the MIC values from ug/mL to nM.
Columns from C to I, as well as column L have already been explained in the manuscript.
Columns J and K are identifiers and details on the assay protocols based on the broth microdilution method, respectively.
From column M to EX, one can find the topological indices (TIs) calculated by the software MODESLAB v1.5.
Starting from column EY, one can find the normalization-like topological indices (denoted as NTIs), which were discussed in the manuscript.
SPREADSHEET S2
In the intervals composing rows from 1 to 14, one can find the average descriptors avg[GTI]bs, which were calculated from the descriptors reported in spreadsheet S1 of the present Supporting Information file according to Eq. 2 discussed in the manuscript.
Row 17 and 18 contain the standard deviations sd[GTI] for each GTI descriptor (both TI and NTI).

## Sheet: S1
Molecule ChEMBL ID	MW	Smiles	Standard Type	MIC (nM)	ABi(bs)	bs	p(bs)	Series	Assay ChEMBL ID	Assay Description	NB	SM(Std)1	SM(Std)2	SM(Std)3	SM(Std)4	SM(Std)5	SM(Std)6	SM(Std)7	SM(Dip)1	SM(Dip)2	SM(Dip)3	SM(Dip)4	SM(Dip)5	SM(Dip)6	SM(Dip)7	SM(Hyd)1	SM(Hyd)2	SM(Hyd)3	SM(Hyd)4	SM(Hyd)5	SM(Hyd)6	SM(Hyd)7	SM(Psa)1	SM(Psa)2	SM(Psa)3	SM(Psa)4	SM(Psa)5	SM(Psa)6	SM(Psa)7	SM(Mol)1	SM(Mol)2	SM(Mol)3	SM(Mol)4	SM(Mol)5	SM(Mol)6	SM(Mol)7	SM(Van)1	SM(Van)2	SM(Van)3
CHEMBL2338020	453.96	CCc1[nH]c2nc(Sc3cnc4ccc[n+]([O-])c4c3)nc(N3C[C@@H]4[C@@H](N)[C@@H]4C3)c2c1Cl	MIC	66.0851	1	S. aureus (ATCC 13709)	0.634615	Training	CHEMBL2346354	Antibacterial activity against Staphylococcus aureus ATCC 13709 by broth microdilution method	36	50.66	183.86	666.14	2647.05	10964.5	46915.6	205475	14.59	134.666	276.602	1278.55	4306.96	18010.9	71338.1	3.021	112.638	117.261	683.227	1439.66	5729.73	16099.9	137.01	2100.13	40503.4	923212	2.24278e+07	5.60031e+08	1.41577e+10	92.7912	393.002	1919.14	10186.6	56974.8	330207	1.96307e+06	53.68	195.171	700.71
CHEMBL565523	413.45	COc1c(-c2cc3n(c2)C[C@H](C)NC3)c(F)cc2c1N(C1CC1)CC(C(=O)O)C2=O	MIC	72.5602	1	S. aureus (ATCC 13709)	0.634615	Training	CHEMBL1041025	Antibacterial activity against ciprofloxacin susceptible Staphylococcus aureus subsp. aureus ATCC 13709 by broth microdilution method	34	48.55	173.547	636.627	2525.35	10381.8	43833.7	188772	20.65	129.506	301.768	1217.84	4022.14	15412.5	57378.9	3.004	105.81	118.174	640.762	1376.5	5283.05	14820.2	83.8	1222.58	19522.8	352867	6.58416e+06	1.2492e+08	2.39637e+09	77.5668	290.609	1266.69	5959.35	29359.7	149456	780289	52.09	189.558	688.17
CHEMBL32	401.44	COc1c(N2C[C@@H]3CCCN[C@@H]3C2)c(F)cc2c(=O)c(C(=O)O)cn(C3CC3)c12	MIC	74.731	1	S. aureus (ATCC 13709)	0.634615	Training	CHEMBL991709	Antibacterial activity against Staphylococcus aureus ATCC 13709 after 24 hrs by microdilution method	33	47.21	167.778	611.175	2413.3	9897.32	41764.1	179965	18.56	122.463	262.674	1057.21	3262.45	12065.5	41976	3.643	101.524	116.394	609.004	1336.33	5021.21	14256.6	83.8	1218.58	19518.4	352853	6.58422e+06	1.24921e+08	2.39637e+09	74.9083	279.805	1214.79	5712.22	28173.2	143659	751105	50.37	181.76	653.029
CHEMBL576829	399.42	COc1c(-c2cc3n(c2)CCNC3)c(F)cc2c1N(C1CC1)CC(C(=O)O)C2=O	MIC	75.1089	1	S. aureus (ATCC 13709)	0.634615	Test	CHEMBL1041025	Antibacterial activity against ciprofloxacin susceptible Staphylococcus aureus subsp. aureus ATCC 13709 by broth microdilution method	33	47.01	167.175	608.704	2403.68	9862.23	41646.1	179632	19.97	125.043	288.133	1170.42	3872.43	14932.1	55855.4	2.818	101.542	112.005	613.853	1327.63	5112.74	14456.7	83.8	1218.58	19498.7	352650	6.58241e+06	1.24906e+08	2.39625e+09	76.4344	286.325	1246.35	5858.78	28866.8	147073	768897	50.19	181.108	650.094
CHEMBL719	500.63	C/C(=C\C(=O)OCCCCCCCCC(=O)O)C[C@@H]1OC[C@H](C[C@@H]2O[C@H]2[C@@H](C)[C@H](C)O)[C@@H](O)[C@H]1O	MIC	119.849	1	S. aureus (ATCC 13709)	0.634615	Training	CHEMBL3377478	Antimicrobial activity against Staphylococcus aureus isolate Smith ATCC 13709 after 24 hrs by broth microdilution method	36	53	174.323	613.815	2328.85	9197.74	37429.9	155875	30.45	128.131	351.46	1239.23	4253.97	15336.4	55841.6	1.726	98.8358	81.3542	486.747	813.368	3168.1	7347.8	142.75	2443.57	44638.3	865171	1.70142e+07	3.37113e+08	6.71198e+09	68.0123	233.612	911.485	3865.61	17187.9	78851.9	369859	61.9	208.282	753.855
CHEMBL577908	417.41	O=C(O)C1CN(C2CC2)c2c(ccc(-c3cc4n(c3)CCNC4)c2OC(F)F)C1=O	MIC	143.744	1	S. aureus (ATCC 13709)	0.634615	Training	CHEMBL1041025	Antibacterial activity against ciprofloxacin susceptible Staphylococcus aureus subsp. aureus ATCC 13709 by broth microdilution method	34	48.42	171.148	619.72	2427.92	9869.98	41283.9	176412	21.01	128.463	298.95	1203.86	3956.32	15033.1	55251.6	3.234	103.702	114.379	614.058	1303.21	4974.74	13798.4	83.8	1220.58	19526.4	352855	6.58385e+06	1.24916e+08	2.39632e+09	77.3071	286.806	1239.06	5784.49	28312.1	143329	744818	51.54	183.66	658.698
CHEMBL1136	812.02	CC[C@H]1OC(=O)[C@H](C)C(=O)[C@H](C)[C@@H](O[C@@H]2O[C@H](C)C[C@H](N(C)C)[C@H]2O)[C@](C)(OC)C[C@@H](C)C(=O)[C@H](C)[C@H]2N(CCCCn3cnc(-c4cccnc4)c3)C(=O)O[C@]12C	MIC	153.937	1	S. aureus (ATCC 13709)	0.634615	Training	CHEMBL1810196	Antibacterial activity against erythromycin-sensitive Staphylococcus aureus ATCC 13709 by broth microdilution method	62	89.73	314.413	1161.48	4677.76	19742.3	86267.2	386921	42.99	232.286	618.718	2421.89	8717.19	34192	134077	3.025	188.016	184.529	1119.93	2324.74	9394.99	26591.5	171.85	2153.03	31643.9	539507	9.6247e+06	1.75288e+08	3.22945e+09	125.059	465.117	1928.68	8578.72	39764.8	189641	923374	102.64	370.989	1378.06
CHEMBL584471	384.41	C[C@H]1Cn2cc(-c3nc4c(cc3F)C(=O)C(C(=O)O)CN4C3CC3)cc2CN1	MIC	156.083	1	S. aureus (ATCC 13709)	0.634615	Test	CHEMBL1041025	Antibacterial activity against ciprofloxacin susceptible Staphylococcus aureus subsp. aureus ATCC 13709 by broth microdilution method	32	45.58	163.145	597.381	2359.25	9633.42	40332.9	172000	18.46	121.166	277.329	1120.14	3638.36	13782.8	50335.8	2.654	99.9032	111.113	602	1277.31	4892.9	13502.8	87.46	1257.06	19916.2	356200	6.61149e+06	1.25137e+08	2.39807e+09	70.6272	265.534	1149.54	5342.39	25897.5	129325	660819	48.4	175.169	637.132
CHEMBL565524	383.42	C[C@H]1Cn2cc(-c3cc4c(cc3F)C(=O)C(C(=O)O)CN4C3CC3)cc2CN1	MIC	156.486	1	S. aureus (ATCC 13709)	0.634615	Training	CHEMBL1041025	Antibacterial activity against ciprofloxacin susceptible Staphylococcus aureus subsp. aureus ATCC 13709 by broth microdilution method	32	45.7	163.474	599.137	2367.41	9672.99	40526.2	172951	18.46	121.166	277.329	1120.14	3638.36	13782.8	50335.8	3.089	99.8201	114.22	602.322	1300.15	4916.14	13696.1	74.57	1173.98	19264.8	351455	6.57629e+06	1.24876e+08	2.39611e+09	72.5532	271.4	1183.53	5577.52	27516.7	140135	731090	48.65	175.874	640.876
CHEMBL31	375.4	COc1c(N2CCNC(C)C2)c(F)cc2c(=O)c(C(=O)O)cn(C3CC3)c12	MIC	159.83	1	S. aureus (ATCC 13709)	0.634615	Training	CHEMBL983526	Antibacterial activity against Staphylococcus aureus ATCC 13709 after 24 hrs by microdilution method	30	42.59	150.663	548.019	2159.17	8818.26	37003.6	158446	16.52	111.076	235.331	954.501	2909.82	10755.5	37139.2	3.328	91.5029	107.69	551.093	1217.18	4530.16	12867.4	83.8	1208.58	19512.4	352795	6.58405e+06	1.2492e+08	2.39636e+09	71.0673	265.97	1165.97	5524.46	27392.6	140158	734422	46.77	168.665	610.471
CHEMBL503148	739.63	COc1c(N2CCN(CCC(=O)c3ccc(OCCCC(P(=O)(O)O)P(=O)(O)O)cc3)C(C)C2)c(F)cc2c(=O)c(C(=O)O)cn(C3CC3)c12	MIC	162.243	1	S. aureus (ATCC 13709)	0.634615	Training	CHEMBL983526	Antibacterial activity against Staphylococcus aureus ATCC 13709 after 24 hrs by microdilution method	54	65.61	255.895	864.318	3357.28	13243.7	54278.3	226639	26.06	194.97	408.6	1661.48	5135.54	19063.2	66698	4.2	165.091	186.533	975.924	2112.57	7855.23	21884.2	235.99	4377.97	87275.7	1.83789e+06	3.94943e+07	8.61708e+08	1.90463e+10	118.843	448.745	1931.46	9000.87	43821.3	220197	1.13334e+06	85.7074	306.248	1137.5
CHEMBL576633	456.42	C[C@H]1Cn2cc(-c3nc4c(cc3F)C(=O)C(C(=O)O)CN4c3ccc(F)cc3F)cc2CN1	MIC	262.916	1	S. aureus (ATCC 13709)	0.634615	Test	CHEMBL1041025	Antibacterial activity against ciprofloxacin susceptible Staphylococcus aureus subsp. aureus ATCC 13709 by broth microdilution method	37	52.01	185.311	667.823	2598.66	10466.8	43295.1	182681	19.44	138.339	291.072	1202.81	3742.84	14164.7	50683.1	3.999	114.282	127.781	676.618	1430.06	5416.81	14890.3	87.46	1271.06	19922.2	356262	6.61156e+06	1.25138e+08	2.39807e+09	86.084	324.776	1411.06	6584.73	32026.1	160223	818780	56.3	202.282	728.42
CHEMBL567802	431.44	C[C@H]1Cn2cc(-c3ccc4c(c3OC(F)F)N(C3CC3)CC(C(=O)O)C4=O)cc2CN1	MIC	278.138	1	S. aureus (ATCC 13709)	0.634615	Training	CHEMBL1041025	Antibacterial activity against ciprofloxacin susceptible Staphylococcus aureus subsp. aureus ATCC 13709 by broth microdilution method	35	50.02	177.698	648.762	2555.55	10420.4	43626	186316	22.16	133.786	319.431	1283.66	4268.56	16292.2	60465.6	3.42	107.97	120.548	640.967	1352.08	5145.05	14162	83.8	1224.58	19550.4	353072	6.5856e+06	1.2493e+08	2.39643e+09	78.4395	291.09	1259.39	5885.06	28805.1	145712	756210	53.44	192.11	696.773
CHEMBL578147	427.48	COc1c(-c2cc3n(c2)C[C@H](C)N[C@@H]3C)c(F)cc2c1N(C1CC1)CC(C(=O)O)C2=O	MIC	280.715	1	S. aureus (ATCC 13709)	0.634615	Training	CHEMBL1041025	Antibacterial activity against ciprofloxacin susceptible Staphylococcus aureus subsp. aureus ATCC 13709 by broth microdilution method	35	50.09	179.919	664.309	2648.93	10937	46342	200183	21.33	133.968	315.402	1269.26	4200.05	16048.6	59637.6	3.53	109.966	126.959	672.015	1468.26	5586.45	15826.2	83.8	1226.58	19546.8	353088	6.58592e+06	1.24934e+08	2.39648e+09	78.6992	295.608	1287.43	6052.52	29782.1	151380	789099	53.99	198.272	725.281
CHEMBL584685	413.45	COc1c(-c2cc3n(c2)CCN[C@H]3C)c(F)cc2c1N(C1CC1)CC(C(=O)O)C2=O	MIC	290.241	1	S. aureus (ATCC 13709)	0.634615	Training	CHEMBL1041025	Antibacterial activity against ciprofloxacin susceptible Staphylococcus aureus subsp. aureus ATCC 13709 by broth microdilution method	34	48.55	173.547	636.387	2527.26	10417.4	44148.4	190951	20.65	129.506	301.768	1221.84	4050.34	15562.2	58065.4	3.344	105.698	120.79	645.133	1419.8	5411.56	15438.4	83.8	1222.58	19522.8	352871	6.58418e+06	1.2492e+08	2.39637e+09	77.5668	291.325	1267.1	5951.29	29287	149002	777806	52.09	189.822	687.205
CHEMBL2338008	438.95	CCc1[nH]c2nc(Sc3cnc4nccnc4c3)nc(N3C[C@@H]4[C@@H](N)[C@@H]4C3)c2c1Cl	MIC	296.161	1	S. aureus (ATCC 13709)	0.634615	Test	CHEMBL2346354	Antibacterial activity against Staphylococcus aureus ATCC 13709 by broth microdilution method	35	50.54	179.531	650.524	2576.59	10659.4	45575.6	199550	14.29	130.576	268.775	1247.42	4222.29	17728.2	70471.8	2.413	108.398	107.688	656.09	1352.03	5501.91	15297.7	134.8	1646.63	26494.6	554393	1.31264e+07	3.28241e+08	8.40186e+09	96.0747	415.165	2056.8	11003.9	61755.7	358055	2.12532e+06	51.88	187.594	669.205
CHEMBL2338003	425.88	CCc1[nH]c2nc(Oc3cnc4ccc[n+]([O-])c4c3)nc(N3CC[C@@H](N)C3)c2c1Cl	MIC	305.25	1	S. aureus (ATCC 13709)	0.634615	Training	CHEMBL2346348	Antibacterial activity against Staphylococcus aureus ATCC 13709 by broth microdilution method in presence of 20% mouse serum	34	46.74	166.448	580.848	2215.69	8767.49	35763.4	149199	9.05	107.815	149.88	692.644	1632.1	5971.93	17387.5	2.858	102.603	96.9461	575.856	1117.45	4473.26	11900.8	120.94	1812.68	36488.8	868375	2.1689e+07	5.50103e+08	1.40241e+10	84.5896	344.832	1625.17	8318.19	44888.5	251506	1.44955e+06	51.7	183.675	648.41
CHEMBL2338002	421.89	CCc1[nH]c2nc(Oc3cnc4cccnc4c3)nc(N3C[C@@H]4[C@@H](N)[C@@H]4C3)c2c1Cl	MIC	308.137	1	S. aureus (ATCC 13709)	0.634615	Training	CHEMBL2346348	Antibacterial activity against Staphylococcus aureus ATCC 13709 by broth microdilution method in presence of 20% mouse serum	35	49.76	177.007	637.171	2511.61	10345.6	44089	192612	10.11	114.65	181.082	840.648	2302.19	8907.19	29970	2.67	108.516	107.619	652.753	1337.03	5443.26	15084	105.84	1286.1	21865.9	494993	1.23526e+07	3.18051e+08	8.26657e+09	91.028	380.508	1829.33	9518.1	52037.8	294469	1.7094e+06	51.85	187.595	668.784
CHEMBL1741	747.96	CC[C@H]1OC(=O)[C@H](C)[C@@H](O[C@H]2C[C@@](C)(OC)[C@@H](O)[C@H](C)O2)[C@H](C)[C@@H](O[C@@H]2O[C@H](C)C[C@H](N(C)C)[C@H]2O)[C@](C)(OC)C[C@@H](C)C(=O)[C@H](C)[C@@H](O)[C@]1(C)O	MIC	334.242	1	S. aureus (ATCC 13709)	0.634615	Training	CHEMBL2025006	Antibacterial activity against Staphylococcus aureus ATCC 13709 after 24 hrs at 37 degC by CLSI protocol based microdilution method	54	80.08	285.051	1099.83	4598.49	20059.7	90092.3	413186	43.03	206.507	614.903	2321.83	8645.66	33623.6	132581	1.031	170.298	177.759	1073.31	2320.36	9302.09	26674.6	182.91	2687.46	45955.3	872960	1.70405e+07	3.36315e+08	6.67501e+09	96.2188	349.979	1405.72	6071.72	27323.8	126472	597247	92.46	343.562	1324.02
CHEMBL1082	365.41	CC1(C)S[C@@H]2[C@H](NC(=O)[C@H](N)c3ccc(O)cc3)C(=O)N2[C@H]1C(=O)O	MIC	342.081	1	S. aureus (ATCC 13709)	0.634615	Test	CHEMBL3377478	Antimicrobial activity against Staphylococcus aureus isolate Smith ATCC 13709 after 24 hrs by broth microdilution method	27	38.81	140.334	533.433	2206.17	9543.15	42709.5	196118	24.07	127.404	404.238	1752.07	7282.88	32602.8	148275	-0.401	86.2507	80.8907	540.522	1136.37	4828.54	14105	158.26	2849.61	54787.3	1.131e+06	2.44317e+07	5.47788e+08	1.26675e+10	67.6795	270.853	1259.31	6352.82	33673	184812	1.0421e+06	42.84	157.067	592.143
CHEMBL8	331.35	O=C(O)c1cn(C2CC2)c2cc(N3CCNCC3)c(F)cc2c1=O	MIC	362.155	1	S. aureus (ATCC 13709)	0.634615	Training	CHEMBL991709	Antibacterial activity against Staphylococcus aureus ATCC 13709 after 24 hrs by microdilution method	27	38.26	134.397	483.727	1885.55	7622.03	31679.9	134389	14.12	99.1342	204.104	842.314	2553.3	9531.92	32968.9	3.227	81.2403	97.3299	484.836	1088.36	3986.95	11370.9	74.57	1155.98	19230.4	351166	6.57443e+06	1.24861e+08	2.396e+09	64.9213	242.362	1062.14	5042.25	25068.7	128598	675189	41.43	146.531	525.101
CHEMBL1818128	344.42	CCOc1ccc2ccccc2c1-c1cc2nc(N)nc(N)c2cc1C	MIC	362.929	1	S. aureus (ATCC 13709)	0.634615	Training	CHEMBL1821385	Antibacterial activity against Staphylococcus aureus Smith ATCC 13709 by CLSI microdilution method	29	40.61	140.912	491.781	1870.8	7401.95	30228.1	126454	5.03	88.0465	101.17	529.8	1135.06	4409.26	12466.5	4.259	86.0951	94.1802	493.026	1029.08	3934	10875.9	87.05	1646.83	37174.1	941524	2.43907e+07	6.35722e+08	1.65955e+10	86.1849	346.894	1629.04	8292.74	44261.4	243692	1.3718e+06	45.32	160.275	566.657
CHEMBL2338012	484.97	CCc1[nH]c2nc(Sc3cnc4nccnc4c3)nc(N3CC(NC(=O)COC)C3)c2c1Cl	MIC	515.496	1	S. aureus (ATCC 13709)	0.634615	Training	CHEMBL2346354	Antibacterial activity against Staphylococcus aureus ATCC 13709 by broth microdilution method	37	52.77	181.851	634.902	2418.92	9590.4	39193.9	163773	17.45	137.05	279.886	1259.34	4132.8	16954.9	65886.8	1.917	108.224	90.9541	602.951	1094.92	4618.68	11889.2	147.11	1375.93	14567.9	183095	2.56296e+06	3.84804e+07	6.032e+08	103.021	435.888	2128.79	11266.7	62724.8	361533	2.13687e+06	56.92	199.441	698.429
CHEMBL2331622	481.97	CCc1[nH]c2nc(Sc3cnc4nccnc4c3)nc(N3C[C@@H]4[C@H](C3)[C@@]4(N)C(N)=O)c2c1Cl	MIC	518.704	1	S. aureus (ATCC 13709)	0.634615	Test	CHEMBL2346354	Antibacterial activity against Staphylococcus aureus ATCC 13709 by broth microdilution method	38	54.68	197.29	734.646	3012.85	13037.1	58885.2	274918	18.24	149.818	347.514	1604.7	5879.87	25585.2	108047	0.82	121.217	115.58	764.338	1641.88	6985.76	20742.1	177.89	2627.05	49445.8	1.11081e+06	2.69449e+07	6.77471e+08	1.73362e+10	102.938	444.755	2198.01	11739.6	65751.5	380286	2.25084e+06	56.6	208.095	757.162
CHEMBL2338014	480.99	CCc1[nH]c2nc(Sc3cnc4nccnc4c3)nc(N3C[C@@H]4[C@H](C3)[C@H]4NC(=N)N)c2c1Cl	MIC	519.761	1	S. aureus (ATCC 13709)	0.634615	Training	CHEMBL2346354	Antibacterial activity against Staphylococcus aureus ATCC 13709 by broth microdilution method	38	54.66	193.194	697.642	2748.91	11305	48065.3	209483	15.99	139.706	288.232	1312.21	4400.47	18305.2	72337.6	2.796	116.149	116.468	692.835	1432.61	5797.13	16191.7	170.68	2295.81	40753.7	890138	2.12214e+07	5.2551e+08	1.32443e+10	104.321	450.878	2230.33	11910.6	66648.2	384845	2.27302e+06	56.75	203.832	727.27
CHEMBL2338015	468.97	CCc1[nH]c2nc(Sc3cnc4nccnc4c3)nc(N3C[C@@H]4[C@H](C3)[C@@]4(N)CO)c2c1Cl	MIC	533.083	1	S. aureus (ATCC 13709)	0.634615	Training	CHEMBL2346354	Antibacterial activity against Staphylococcus aureus ATCC 13709 by broth microdilution method	37	53.51	191.948	711.401	2909.36	12552.8	56476.2	262277	15.83	139.778	303.745	1418.49	5052.47	21796.7	90215.3	1.972	116.571	121.912	750.656	1690.78	7029.38	21386	155.03	2063.88	34930.6	726746	1.66606e+07	4.01066e+08	9.91209e+09	99.5576	429.457	2123.86	11365.5	63823.2	370155	2.1966e+06	55.2	202.067	732.112
CHEMBL576211	449.43	C[C@@H]1NCCn2cc(-c3c(F)cc4c(c3OC(F)F)N(C3CC3)CC(C(=O)O)C4=O)cc21	MIC	556.26	1	S. aureus (ATCC 13709)	0.634615	Training	CHEMBL1041025	Antibacterial activity against ciprofloxacin susceptible Staphylococcus aureus subsp. aureus ATCC 13709 by broth microdilution method	36	51.41	183.646	674.374	2672.35	10970.1	46264.7	199136	24.14	140.926	344.78	1376.03	4616.32	17602.2	65470.7	3.921	111.874	131.311	679.602	1494.89	5632.37	15977.9	83.8	1228.58	19556.4	353104	6.58569e+06	1.2493e+08	2.39643e+09	80.1079	297.516	1288.26	6034.04	29619.6	150311	782679	54.83	198.623	721.236
CHEMBL2338018	436.97	CCc1[nH]c2nc(Sc3ccc4cccnc4c3)nc(N3C[C@@H]4[C@@H](N)[C@@H]4C3)c2c1Cl	MIC	572.122	1	S. aureus (ATCC 13709)	0.634615	Test	CHEMBL2346354	Antibacterial activity against Staphylococcus aureus ATCC 13709 by broth microdilution method	35	50.78	180.189	653.676	2589.91	10717.8	45832.9	200699	14.29	130.576	268.775	1247.42	4222.29	17728.2	70471.8	4.425	108.749	122.442	668.253	1463.99	5689.1	16272.5	109.02	1480.47	25230.4	545228	1.30578e+07	3.2772e+08	8.39783e+09	95.74	406.434	1993.72	10630.2	59685.8	347035	2.06879e+06	52.38	189.168	676.714
CHEMBL2338024	413.89	CCc1[nH]c2nc(Sc3cnc4nccnc4c3)nc(N3CC(O)C3)c2c1Cl	MIC	604.025	1	S. aureus (ATCC 13709)	0.634615	Training	CHEMBL2346354	Antibacterial activity against Staphylococcus aureus ATCC 13709 by broth microdilution method	32	45.94	160.484	566.776	2182.55	8737.01	36020.9	151710	12.71	117.768	228.683	1075.87	3513.59	14741.9	57995.2	2.226	96.2882	87.7679	552.532	1055.61	4351.17	11501	129.01	1366.84	17104.5	261208	4.49045e+06	8.28031e+07	1.58836e+09	91.2215	394.509	1966.48	10587.3	59764.2	348292	2.07659e+06	48.2	170.928	601.221
CHEMBL577459	399.42	C[C@@H]1NCCn2cc(-c3c(F)cc4c5c3OC[C@H](C)N5CC(C(=O)O)C4=O)cc21	MIC	625.908	1	S. aureus (ATCC 13709)	0.634615	Training	CHEMBL1041025	Antibacterial activity against ciprofloxacin susceptible Staphylococcus aureus subsp. aureus ATCC 13709 by broth microdilution method	33	47.13	169.538	619.185	2446.81	10039.3	42394.5	182916	20.44	127.903	298.76	1208.2	4018.31	15463.5	57877.3	3.325	103.804	114.635	625.206	1351	5203.43	14757.3	83.8	1220.58	19530.6	352938	6.58473e+06	1.24924e+08	2.39639e+09	75.8998	284.203	1237.04	5825.28	28764.6	146857	769104	50.19	183.876	664.404
CHEMBL565537	399.42	C[C@H]1Cn2cc(-c3c(F)cc4c5c3OC[C@H](C)N5CC(C(=O)O)C4=O)cc2CN1	MIC	625.908	1	S. aureus (ATCC 13709)	0.634615	Training	CHEMBL1041025	Antibacterial activity against ciprofloxacin susceptible Staphylococcus aureus subsp. aureus ATCC 13709 by broth microdilution method	33	47.07	169.359	618.306	2438.91	9972.48	41920.6	179940	19.97	127.043	291.913	1179.35	3879.33	14884.6	55473.1	2.985	103.916	112.019	620.835	1307.7	5074.92	14139.1	83.8	1220.58	19530.6	352934	6.58471e+06	1.24924e+08	2.39639e+09	75.8998	283.487	1236.63	5833.34	28837.4	147311	771587	50.19	183.612	665.369
CHEMBL1082643	394.4	CCCC[C@H](CN(O)C=O)C(=O)N1CC=C[C@H]1C(=O)Nc1ccc(F)c[n+]1[O-]	MIC	633.874	1	S. aureus (ATCC 13709)	0.634615	Test	CHEMBL3377478	Antimicrobial activity against Staphylococcus aureus isolate Smith ATCC 13709 after 24 hrs by broth microdilution method	29	37.81	131.231	441.035	1631.17	6266.84	24864.6	100962	19.64	105.602	245.186	923.131	3003.6	11123.5	40569.4	0.757	80.504	57.5586	393.606	608.966	2509.99	5538.45	117.94	2100.12	40908.8	853853	1.83967e+07	4.06234e+08	9.15503e+09	63.3633	232.566	962.262	4269.94	19762.3	94212.1	459314	48.17	163.044	573.972
CHEMBL584895	383.42	C[C@H]1NCCn2cc(-c3cc4c(cc3F)C(=O)C(C(=O)O)CN4C3CC3)cc21	MIC	652.026	1	S. aureus (ATCC 13709)	0.634615	Training	CHEMBL1041025	Antibacterial activity against ciprofloxacin susceptible Staphylococcus aureus subsp. aureus ATCC 13709 by broth microdilution method	32	45.76	163.653	600.017	2375.31	9739.86	41000.1	175927	18.93	122.026	284.176	1148.99	3777.34	14361.8	52739.9	3.429	99.7088	116.836	606.693	1343.45	5044.65	14314.3	74.57	1173.98	19264.8	351459	6.57631e+06	1.24876e+08	2.39611e+09	72.5532	272.116	1183.94	5569.45	27443.9	139681	728608	48.65	176.138	639.911
CHEMBL529	749	CC[C@H]1OC(=O)[C@H](C)[C@@H](O[C@H]2C[C@@](C)(OC)[C@@H](O)[C@H](C)O2)[C@H](C)[C@@H](O[C@@H]2O[C@H](C)C[C@H](N(C)C)[C@H]2O)[C@](C)(O)C[C@@H](C)CN(C)[C@H](C)[C@@H](O)[C@]1(C)O	MIC	667.557	1	S. aureus (ATCC 13709)	0.634615	Training	CHEMBL1926314	Antibacterial activity against erythromycin-sensitive Staphylococcus aureus ATCC 13709 by broth microdilution method	54	80.4	285.93	1103.54	4602.43	19992	89349.4	407761	39.82	199.165	574.514	2150.22	7848.29	30081.4	116908	1.533	170.64	181.22	1062.44	2279.42	9017.2	25522.8	180.08	2766.23	49107.3	957026	1.90562e+07	3.82358e+08	7.69744e+09	96.5134	349.891	1412.67	6132.71	27701.9	128522	607732	92.74	343.576	1331.76
CHEMBL452399	679.48	COc1c(N2CCN(C(=O)OCOC(=O)CCC(P(=O)(O)O)P(=O)(O)O)C(C)C2)c(F)cc2c(=O)c(C(=O)O)cn(C3CC3)c12	MIC	735.857	1	S. aureus (ATCC 13709)	0.634615	Training	CHEMBL983526	Antibacterial activity against Staphylococcus aureus ATCC 13709 after 24 hrs by microdilution method	48	56.25	225.427	760.927	2976.98	11785.3	48516.2	203421	27.2	183.101	416.65	1652.38	5271.39	19429.3	68497.1	2.129	148.815	165.261	888.33	1924.19	7235.01	20275.9	262.29	4695.95	92615.1	1.92747e+06	4.1027e+07	8.88065e+08	1.95004e+10	101.458	382.267	1632.9	7544.81	36370.9	180907	921967	76.0074	274.576	1029.63
CHEMBL1818125	333.4	CCOc1ccc2[nH]ccc2c1-c1cc2nc(N)nc(N)c2cc1C	MIC	749.85	1	S. aureus (ATCC 13709)	0.634615	Test	CHEMBL1821385	Antibacterial activity against Staphylococcus aureus Smith ATCC 13709 by CLSI microdilution method	28	39.09	136.623	479.061	1830.77	7280.61	29876	125505	5.03	86.0465	101.17	523.8	1145.06	4401.26	12578.5	3.093	83.665	84.9964	474.915	963.276	3760.18	10250.2	102.84	1769.49	38276.7	950848	2.44707e+07	6.36414e+08	1.66016e+10	80.1616	319.968	1498.82	7628.4	40771.8	224977	1.26953e+06	43.32	154.4	546.998
CHEMBL1818106	292.39	Cc1cc2c(N)nc(N)nc2cc1-c1ccccc1C(C)C	MIC	855.022	1	S. aureus (ATCC 13709)	0.634615	Training	CHEMBL1821385	Antibacterial activity against Staphylococcus aureus Smith ATCC 13709 by CLSI microdilution method	24	33.88	117.899	417.505	1601.31	6364.46	26022.6	108703	5.14	74.3522	99.933	480.596	1126.49	4223.81	12419.5	3.153	71.7893	80.1797	414.872	866.731	3290.86	8991.62	77.82	1590.23	36902.3	939995	2.43822e+07	6.35674e+08	1.65953e+10	70.48	286.022	1354.55	6939.08	37211.8	205609	1.16048e+06	38.66	137.556	498.468
CHEMBL1818117	278.36	CCc1ccccc1-c1cc2nc(N)nc(N)c2cc1C	MIC	898.118	1	S. aureus (ATCC 13709)	0.634615	Training	CHEMBL1821385	Antibacterial activity against Staphylococcus aureus Smith ATCC 13709 by CLSI microdilution method	23	32.34	111.528	389.793	1480.98	5843.56	23751.8	98707.4	4.46	69.8898	86.8686	433.684	973.015	3693.61	10616.2	2.86	67.6729	70.9938	381.673	773.628	2976.88	8011.49	77.82	1586.23	36896.3	939971	2.43822e+07	6.35674e+08	1.65953e+10	68.8738	279.496	1323.62	6792.1	36502.9	202082	1.14229e+06	36.76	129.682	462.188
CHEMBL2338021	468.97	CCc1[nH]c2nc(Sc3cnc4c(c3)c(=O)ncn4C)nc(N3C[C@@H]4[C@@H](N)[C@@H]4C3)c2c1Cl	MIC	1066.17	1	S. aureus (ATCC 13709)	0.634615	Training	CHEMBL2346354	Antibacterial activity against Staphylococcus aureus ATCC 13709 by broth microdilution method	37	53.23	191.181	700.096	2793.55	11615.7	49813.2	218439	17.09	144.495	311.463	1406.39	4766.01	19665.5	77278.5	3.404	116.867	131.073	732.467	1616.36	6323.09	18186.4	143.91	1871.04	31008.6	637885	1.46094e+07	3.54144e+08	8.85099e+09	99.1601	424.97	2087.9	11100.3	61998.8	358161	2.12012e+06	55.35	203.041	733.796
CHEMBL1818127	449.54	CCOc1ccc(-c2cccc(NS(C)(=O)=O)c2)cc1-c1ccc2c(N)nc(N)nc2c1	MIC	1112.25	1	S. aureus (ATCC 13709)	0.634615	Test	CHEMBL1821385	Antibacterial activity against Staphylococcus aureus Smith ATCC 13709 by CLSI microdilution method	35	45.22	166.108	564.848	2139.37	8294.49	33147.6	135029	8.85	115.769	191.983	927.865	2750.57	11220	41092.3	3.686	104.497	112.876	590.142	1204.3	4493.68	11913.3	141.6	2505.77	52552.1	1.23197e+06	3.00019e+07	7.45336e+08	1.87503e+10	104.038	418.621	1974.8	10130.7	54524.1	302425	1.7123e+06	55.32	194.762	712.063
CHEMBL2337993	440.96	CCc1[nH]c2nc(Sc3ccc4c(c3)C(=O)NC4)nc(N3C[C@@H]4[C@@H](N)[C@@H]4C3)c2c1Cl	MIC	1133.89	1	S. aureus (ATCC 13709)	0.634615	Training	CHEMBL2346354	Antibacterial activity against Staphylococcus aureus ATCC 13709 by broth microdilution method	35	50.76	182.172	668.716	2673.34	11149	47975.4	211118	19.32	140.44	330.882	1445.29	5100.25	20979.4	83662.8	3.74	110.703	125.883	690.699	1543.66	5974.03	17315.2	125.23	1763.14	30206.2	632069	1.45652e+07	3.53789e+08	8.84783e+09	92.3492	386.707	1881.35	9971.38	55733	322912	1.91974e+06	52.15	190.776	688.331
CHEMBL2338005	438.95	CCc1[nH]c2nc(Sc3cnc4nccnc4c3)nc(N3CC4CNC4C3)c2c1Cl	MIC	1139.08	1	S. aureus (ATCC 13709)	0.634615	Training	CHEMBL2346354	Antibacterial activity against Staphylococcus aureus ATCC 13709 by broth microdilution method	35	50.53	177.504	629.32	2434.15	9805.86	40737.7	173030	14.01	128.273	249.924	1161.45	3798.64	15824.5	62011.5	2.845	106.043	97.7716	613.476	1174.85	4849.57	12795.5	120.81	1039.95	9235.41	93876.9	1.03909e+06	1.22934e+07	1.52352e+08	96.3863	413.398	2038.44	10876.9	60969.4	353418	2.09872e+06	51.98	185.299	649.978
CHEMBL2338017	437.96	CCc1[nH]c2nc(Sc3cnc4cccnc4c3)nc(N3C[C@@H]4[C@@H](N)[C@@H]4C3)c2c1Cl	MIC	1141.66	1	S. aureus (ATCC 13709)	0.634615	Training	CHEMBL2346348	Antibacterial activity against Staphylococcus aureus ATCC 13709 by broth microdilution method in presence of 20% mouse serum	35	50.66	179.86	652.1	2583.24	10688.4	45702.1	200108	14.29	130.576	268.775	1247.42	4222.29	17728.2	70471.8	2.937	108.591	110.042	656.377	1359.31	5492.8	15295	121.91	1563.55	25862.5	549727	1.30906e+07	3.2796e+08	8.39962e+09	96.6496	415.758	2060.32	11064.1	62423.4	364051	2.17367e+06	52.13	188.381	672.959
CHEMBL567803	431.44	C[C@H]1NCCn2cc(-c3ccc4c(c3OC(F)F)N(C3CC3)CC(C(=O)O)C4=O)cc21	MIC	1158.91	1	S. aureus (ATCC 13709)	0.634615	Test	CHEMBL1041025	Antibacterial activity against ciprofloxacin susceptible Staphylococcus aureus subsp. aureus ATCC 13709 by broth microdilution method	35	50.08	177.877	649.642	2563.46	10487.2	44100	189292	22.63	134.646	326.277	1312.51	4407.54	16871.1	62869.8	3.76	107.858	123.164	645.339	1395.38	5273.56	14780.2	83.8	1224.58	19550.4	353076	6.58562e+06	1.2493e+08	2.39643e+09	78.4395	291.806	1259.8	5877	28732.3	145258	753727	53.44	192.373	695.809
CHEMBL1818129	393.49	CCOc1ccc(C(=O)N(CC)CC)cc1-c1cc2nc(N)nc(N)c2cc1C	MIC	1270.68	1	S. aureus (ATCC 13709)	0.634615	Training	CHEMBL1821385	Antibacterial activity against Staphylococcus aureus Smith ATCC 13709 by CLSI microdilution method	31	43.41	148.92	519.477	1973.54	7796.3	31713.7	131769	11.14	100.534	167.616	733.786	2026.58	7674.73	25736.5	3.934	90.5808	93.719	505.709	1016.43	3865.02	10283.5	107.36	1945.71	42292.6	1.02909e+06	2.58959e+07	6.61605e+08	1.70407e+10	87.7228	345.996	1600.57	8056.21	42635.4	233132	1.30429e+06	50.82	180.569	645.754
CHEMBL577488	385.4	C[C@H]1COc2c(-c3cc4n(c3)CCNC4)c(F)cc3c2N1CC(C(=O)O)C3=O	MIC	1297.35	1	S. aureus (ATCC 13709)	0.634615	Training	CHEMBL1041025	Antibacterial activity against ciprofloxacin susceptible Staphylococcus aureus subsp. aureus ATCC 13709 by broth microdilution method	32	45.53	162.988	590.383	2317.24	9452.87	39733	170800	19.29	122.581	278.279	1131.93	3729.62	14404.2	53949.6	2.799	99.6476	105.85	593.926	1258.83	4904.61	13775.6	83.8	1216.58	19506.6	352717	6.58296e+06	1.2491e+08	2.39628e+09	74.7674	279.204	1216.29	5732.77	28344.4	144928	760195	48.29	175.162	627.293
CHEMBL576830	384.41	C[C@@H]1NCCn2cc(-c3nc4c(cc3F)C(=O)C(C(=O)O)CN4C3CC3)cc21	MIC	1300.69	1	S. aureus (ATCC 13709)	0.634615	Training	CHEMBL1041025	Antibacterial activity against ciprofloxacin susceptible Staphylococcus aureus subsp. aureus ATCC 13709 by broth microdilution method	32	45.64	163.324	598.261	2367.16	9700.29	40806.9	174976	18.93	122.026	284.176	1148.99	3777.34	14361.8	52739.9	2.994	99.7919	113.729	606.372	1320.61	5021.41	14121	87.46	1257.06	19916.2	356204	6.61151e+06	1.25137e+08	2.39807e+09	70.6272	266.25	1149.95	5334.32	25824.8	128871	658336	48.4	175.433	636.168
CHEMBL1818126	357.42	CCOc1ccc(-c2cccnc2)cc1-c1ccc2c(N)nc(N)nc2c1	MIC	1398.91	1	S. aureus (ATCC 13709)	0.634615	Test	CHEMBL1821385	Antibacterial activity against Staphylococcus aureus Smith ATCC 13709 by CLSI microdilution method	30	41.89	142.543	487.489	1818.37	7054.65	28245.1	115745	5.5	88.9066	106.096	541.756	1191.93	4543.41	12821.1	3.455	85.9884	82.1955	464.959	882.347	3458.89	8882.88	99.94	1729.91	37780.9	945786	2.44213e+07	6.35943e+08	1.65971e+10	89.8573	362.328	1692.68	8539.79	45098.6	245494	1.36577e+06	46.75	160.976	560.056
CHEMBL1809131	324.42	CC(=O)O[C@H]1CCCCCCCCC[C@@H](C)OC(=O)/C=C/C1=O	MIC	1541.21	1	S. aureus (ATCC 13709)	0.634615	Training	CHEMBL1810782	Antibacterial activity against Staphylococcus aureus ATCC 13709 by broth microdilution method	23	33.48	105.021	346.896	1225.27	4474.19	16743.4	63840.6	22.72	86.6148	248.078	884.508	3135.57	11612.7	43603.1	3.408	57.9693	53.1752	254.909	418.222	1419.8	3048.24	69.67	1015.35	15818.4	266135	4.54533e+06	7.80416e+07	1.34207e+09	47.919	168.444	678.842	3001.96	14035.7	68139.7	339841	41	132.176	464.63
CHEMBL1818114	310.36	COc1ccc(-c2cc3nc(N)nc(N)c3cc2C)cc1OC	MIC	1611.03	1	S. aureus (ATCC 13709)	0.634615	Training	CHEMBL1821385	Antibacterial activity against Staphylococcus aureus Smith ATCC 13709 by CLSI microdilution method	25	34.86	120.635	422.668	1610.08	6359.45	25814.3	106888	6.07	77.0633	101.828	481.205	1090.68	4013.51	11361.9	2.211	73.286	72.9943	411.15	805.388	3124.32	8166.34	96.28	1677.43	37406.2	942745	2.43977e+07	6.35762e+08	1.65958e+10	75.1685	304.978	1433.98	7279.83	38686.4	211951	1.18701e+06	39.82	141.311	503.423
CHEMBL1809140	295.42	COC1CCCCCCCCC[C@@H](C)NC(=O)/C=C/C1=O	MIC	1692.51	1	S. aureus (ATCC 13709)	0.634615	Training	CHEMBL1810782	Antibacterial activity against Staphylococcus aureus ATCC 13709 by broth microdilution method	21	30.74	95.2258	310.561	1088.44	3961.03	14811.9	56512.6	18.25	72.3731	190.849	668.807	2294.32	8379.66	31104.6	2.656	51.6342	39.9178	219.817	316.326	1164.24	2269.95	55.4	747.727	10972.2	180460	3.05229e+06	5.22044e+07	8.96386e+08	42.9444	150.964	600.173	2621.48	12170.5	59003.8	295176	37.86	121.314	420.899
CHEMBL1818120	292.34	CC(=O)c1cccc(-c2cc3nc(N)nc(N)c3cc2C)c1	MIC	1710.34	1	S. aureus (ATCC 13709)	0.634615	Test	CHEMBL1821385	Antibacterial activity against Staphylococcus aureus Smith ATCC 13709 by CLSI microdilution method	24	33.48	116.776	412.728	1575.91	6219.44	25193.3	104051	7.33	80.5099	130.609	610.339	1684.55	6549.89	22028.6	2.221	71.6196	75.2919	403.027	812.579	3087.25	8177.05	94.89	1881.62	41978.7	1.02736e+06	2.58849e+07	6.61511e+08	1.70395e+10	73.099	298.148	1417.54	7289.69	39181.5	216590	1.22109e+06	38.08	134.681	486.538
CHEMBL1818116	264.33	Cc1ccccc1-c1cc2nc(N)nc(N)c2cc1C	MIC	1891.57	1	S. aureus (ATCC 13709)	0.634615	Training	CHEMBL1821385	Antibacterial activity against Staphylococcus aureus Smith ATCC 13709 by CLSI microdilution method	22	30.8	107.156	376.96	1437.27	5678.16	23079	95845.1	3.78	67.4274	81.0642	413.202	907.588	3468.56	9853.12	2.607	65.5231	70.668	373.953	765.79	2932.09	7912.48	77.82	1584.23	36896.3	939961	2.43822e+07	6.35674e+08	1.65953e+10	67.4402	275.902	1313.54	6764.22	36430.8	201936	1.14232e+06	34.86	123.281	442.901
CHEMBL2338013	518.99	CCc1[nH]c2nc(Sc3cnc4nccnc4c3)nc(N3CC(NC(=O)c4cnccn4)C3)c2c1Cl	MIC	1926.82	1	S. aureus (ATCC 13709)	0.634615	Training	CHEMBL2346354	Antibacterial activity against Staphylococcus aureus ATCC 13709 by broth microdilution method	41	58.07	200.864	698.856	2656.42	10511.2	42900.1	179060	16.2	148.431	285.76	1339.44	4347.61	18077.9	70196.3	1.737	120.354	96.4678	665.099	1171.44	5027.45	12641.1	163.66	1511.48	15580.7	190688	2.61975e+06	3.89076e+07	6.06447e+08	115.411	494.32	2418.29	12734.3	70276.8	400835	2.34321e+06	61.72	215.539	749.812
CHEMBL2338011	480.99	CCc1[nH]c2nc(Sc3cnc4nccnc4c3)nc(N3CC(NC(=O)C4CC4)C3)c2c1Cl	MIC	2079.05	1	S. aureus (ATCC 13709)	0.634615	Training	CHEMBL2346354	Antibacterial activity against Staphylococcus aureus ATCC 13709 by broth microdilution method	38	54.47	190.693	679.579	2635.92	10608.6	43883.9	185139	17.77	142.958	302.177	1353.25	4497.25	18402.1	71620.9	2.641	114.341	107.907	659.832	1262.26	5139.15	13426	137.88	1339.33	14341.8	181897	2.55638e+06	3.84452e+07	6.03026e+08	101.795	432.959	2121.54	11252.6	62714.6	361656	2.13802e+06	57.1	202.37	717.922
CHEMBL577703	456.42	C[C@@H]1NCCn2cc(-c3nc4c(cc3F)C(=O)C(C(=O)O)CN4c3ccc(F)cc3F)cc21	MIC	2190.96	1	S. aureus (ATCC 13709)	0.634615	Test	CHEMBL1041025	Antibacterial activity against ciprofloxacin susceptible Staphylococcus aureus subsp. aureus ATCC 13709 by broth microdilution method	37	52.07	185.489	668.702	2606.57	10533.6	43769	185657	19.91	139.2	297.918	1231.66	3881.82	14743.6	53087.3	4.339	114.171	130.397	680.989	1473.36	5545.32	15508.5	87.46	1271.06	19922.2	356266	6.61158e+06	1.25138e+08	2.39807e+09	86.084	325.492	1411.47	6576.67	31953.4	159769	816297	56.3	202.546	727.456
CHEMBL2338006	452.98	CCc1[nH]c2nc(Sc3cnc4nccnc4c3)nc(N3CC4CCNC4C3)c2c1Cl	MIC	2207.6	1	S. aureus (ATCC 13709)	0.634615	Training	CHEMBL2346354	Antibacterial activity against Staphylococcus aureus ATCC 13709 by broth microdilution method	36	52.07	181.876	642.212	2466.23	9863.92	40710.7	171924	14.69	130.736	254.319	1165.21	3795.28	15747.6	61605.2	3.203	108.14	100.276	613.56	1182.92	4817.43	12772.7	120.81	1041.95	9235.41	93874.9	1.03893e+06	1.22916e+07	1.52334e+08	97.8199	417.511	2048.48	10887.3	60871.8	352366	2.09128e+06	53.88	190.909	668.237
CHEMBL1809138	438.59	CO[C@H]1CCCCCCCCC[C@@H](C)OC(=O)C(S(=O)(=O)c2ccccc2)CC1=O	MIC	2280.03	1	S. aureus (ATCC 13709)	0.634615	Training	CHEMBL1810782	Antibacterial activity against Staphylococcus aureus ATCC 13709 by broth microdilution method	31	43.09	146.485	501.396	1894.85	7508.71	30991.4	131906	25.28	122.54	379.156	1663.42	7293.88	34890.3	171589	3.457	84.7374	78.0715	434.326	812.026	3122.11	8079.35	95.12	1493.34	25249	460461	8.54157e+06	1.59941e+08	3.01522e+09	66.5697	238.312	980.691	4437.23	21369.3	107749	562910	53.4	178.67	639.5
CHEMBL2338026	426.94	CCc1[nH]c2nc(Sc3cnc4nccnc4c3)nc(N3CCC(N)C3)c2c1Cl	MIC	2342.25	1	S. aureus (ATCC 13709)	0.634615	Training	CHEMBL2346354	Antibacterial activity against Staphylococcus aureus ATCC 13709 by broth microdilution method	33	47.52	164.972	580.161	2216.86	8805.21	36036.4	150769	12.93	119.651	229.746	1068.29	3467.52	14510.1	57023	2.517	98.438	89.7968	552.342	1052.1	4295.19	11311.3	134.8	1636.63	26476.6	554291	1.31256e+07	3.28221e+08	8.40128e+09	93.4947	402.245	1993.82	10681.5	60055	348937	2.07606e+06	50.18	176.884	621.08
CHEMBL2338023	415.91	CCc1[nH]c2nc(Sc3cnc4nccnc4c3)nc(NC[C@H](C)O)c2c1Cl	MIC	2404.37	1	S. aureus (ATCC 13709)	0.634615	Test	CHEMBL2346354	Antibacterial activity against Staphylococcus aureus ATCC 13709 by broth microdilution method	31	44.47	152.323	531.14	2011.33	7906.93	32011.4	132500	12.31	111.608	214.579	1004.83	3263.56	13756.6	54370	2.022	90.2158	76.9607	488.009	869.862	3618.4	9109.97	137.8	1429.7	17587.8	264717	4.51658e+06	8.29997e+07	1.58984e+09	88.495	381.28	1897.9	10214.5	57686.8	336611	2.0108e+06	48.3	168.609	593.67
CHEMBL2331854	412.91	CCc1[nH]c2nc(Sc3cnc4nccnc4c3)nc(N3CC(N)C3)c2c1Cl	MIC	2421.84	1	S. aureus (ATCC 13709)	0.634615	Training	CHEMBL2346354	Antibacterial activity against Staphylococcus aureus ATCC 13709 by broth microdilution method	32	45.98	160.6	567.269	2184.78	8747.15	36066.9	151919	12.25	117.188	225.351	1064.53	3470.89	14586.7	57426	2.159	96.3645	87.3008	552.655	1053.01	4348.89	11482.9	134.8	1634.63	26476.6	554293	1.31256e+07	3.28222e+08	8.4013e+09	92.0611	398.423	1985.35	10684.2	60273.5	350986	2.09089e+06	48.28	171.274	602.821
CHEMBL1809137	406.59	CO[C@H]1CCCCCCCCC[C@@H](C)OC(=O)C(Sc2ccccc2)CC1=O	MIC	2459.48	1	S. aureus (ATCC 13709)	0.634615	Training	CHEMBL1810782	Antibacterial activity against Staphylococcus aureus ATCC 13709 by broth microdilution method	29	43.09	136.485	455.676	1641.55	6163.23	23861.4	94509.2	25.28	112.54	319.756	1268.58	4844.64	20110.1	84460.5	4.934	74.3105	68.7317	343.577	576.147	2043.7	4523.66	77.9	1060.01	14996.6	234218	3.76615e+06	6.16689e+07	1.02179e+09	65.8795	247.592	1075.91	5192.02	26951	147814	845733	50.4	163.336	565.574
CHEMBL1809139	398.49	C[C@@H]1CCCCCCCCC[C@H](O)C(=O)CC(SCC(F)(F)F)C(=O)O1	MIC	2509.47	1	S. aureus (ATCC 13709)	0.634615	Training	CHEMBL1810782	Antibacterial activity against Staphylococcus aureus ATCC 13709 by broth microdilution method	26	39	126.932	449.822	1712.27	6778.33	27583.4	114519	29.63	115.103	384.094	1514.99	6121.65	25767.6	110851	4.048	70.6196	84.1386	396.504	866.269	3107.66	8717.83	88.9	1422.66	23125.3	403054	7.22252e+06	1.3212e+08	2.456e+09	52.1101	194.452	850.719	4106.96	21132.2	114006	637875	45.69	150.977	553.971
CHEMBL221877	373.39	CC(=O)NC[C@H]1CN(c2ccc(N3Cc4cn(C)nc4C3)c(F)c2)C(=O)O1	MIC	2678.16	1	S. aureus (ATCC 13709)	0.634615	Test	CHEMBL1674881	Antibacterial activity against Methicillin-susceptible Staphylococcus aureus ATCC 13709 after 16 to 20 hrs by broth microdilution method	30	40.59	144.997	503.92	1917.31	7526.73	30433	125611	15.97	108.751	225.474	901.608	2738.24	9967.56	34149	1.807	89.2743	84.8949	485.988	942.16	3629.97	9474.44	79.7	905.085	12060.6	189167	3.13058e+06	5.3013e+07	9.06265e+08	75.2883	285.531	1263.97	6022.28	29941.4	153171	800244	46.58	164.417	590.86
CHEMBL1818124	373.25	CCOc1ccc(Br)cc1-c1cc2nc(N)nc(N)c2cc1C	MIC	2679.17	1	S. aureus (ATCC 13709)	0.634615	Training	CHEMBL1821385	Antibacterial activity against Staphylococcus aureus Smith ATCC 13709 by CLSI microdilution method	25	35.5	122.684	431.352	1643.94	6487.68	26309.5	108906	6.51	78.2369	107.292	495.961	1139.94	4172.45	11942.9	3.791	74.5557	83.6984	429.736	886.484	3338.86	8954.9	87.05	1634.83	37168.1	941456	2.43905e+07	6.35721e+08	1.65955e+10	80.0505	373.512	2202.54	15236	118114	991021	8.76094e+06	40.05	141.798	508.997
CHEMBL2338001	371.83	CCc1[nH]c2nc(Oc3cncnc3)nc(N3C[C@@H]4[C@@H](N)[C@@H]4C3)c2c1Cl	MIC	2689.4	1	S. aureus (ATCC 13709)	0.634615	Training	CHEMBL2346354	Antibacterial activity against Staphylococcus aureus ATCC 13709 by broth microdilution method	30	42.76	151.207	544.611	2152.01	8907.77	38208.6	168170	10.11	98.6497	169.082	752.648	2162.19	8297.19	28592	1.961	92.242	92.6918	565.074	1192.05	4858.75	13765	105.84	1270.1	21815.3	494636	1.2351e+07	3.18048e+08	8.26662e+09	75.3189	312.371	1477.16	7541.27	40457.3	224937	1.28546e+06	44.81	161.434	575.662
CHEMBL126	337.35	CC(=O)NC[C@H]1CN(c2ccc(N3CCOCC3)c(F)c2)C(=O)O1	MIC	2964.28	1	S. aureus (ATCC 13709)	0.634615	Training	CHEMBL1679010	Antimicrobial activity against methicillin-susceptible Staphylococcus aureus ATCC 13709 by broth microdilution method	26	36.6	123.716	425.452	1582.33	6109.19	24294.7	98785.7	16.82	93.2106	207.086	786.719	2444.77	8783.5	30321	3.213	73.3061	77.3672	393.092	807.574	2954.92	7975.63	71.11	819.322	11333.4	182574	3.07214e+06	5.24972e+07	9.01726e+08	63.3801	230.019	977.112	4478.62	21469.6	106143	537119	41.51	141.356	497.779
CHEMBL1818122	328.8	CCOc1ccc(Cl)cc1-c1cc2nc(N)nc(N)c2cc1C	MIC	3041.36	1	S. aureus (ATCC 13709)	0.634615	Test	CHEMBL1821385	Antibacterial activity against Staphylococcus aureus Smith ATCC 13709 by CLSI microdilution method	25	35.34	122.105	428.818	1632.43	6435.41	26075.1	107868	6.59	78.4801	108.326	499.671	1153.25	4217.82	12095.7	3.615	74.2566	82.2599	425.123	870.294	3286.21	8782.55	87.05	1634.83	37168.1	941456	2.43905e+07	6.35721e+08	1.65955e+10	76.6342	321.813	1585.3	8497.45	47871	278539	1.65775e+06	39.95	141.323	506.707
CHEMBL1818112	328.4	Cc1cc2c(N)nc(N)nc2cc1-c1ccc(S(C)(=O)=O)cc1	MIC	3045.07	1	S. aureus (ATCC 13709)	0.634615	Training	CHEMBL1821386	Antibacterial activity against Staphylococcus aureus Smith ATCC 13709 in presence of 20% mouse serum by CLSI microdilution method	25	32.96	123.577	444.388	1752.68	7126.16	29770.9	126733	9	96.37	222.815	1137.81	4631	22691.4	109357	1.641	77.8224	87.6133	465.99	1013.73	3842.72	10764.8	120.34	2339.61	51412.4	1.22204e+06	2.98907e+07	7.4361e+08	1.87166e+10	76.4667	315.612	1527.73	8031.56	44217.6	250477	1.44649e+06	39.66	143.101	538.544
CHEMBL1818121	322.37	CCOc1ccc(C=O)cc1-c1cc2nc(N)nc(N)c2cc1C	MIC	3102.03	1	S. aureus (ATCC 13709)	0.634615	Training	CHEMBL1821386	Antibacterial activity against Staphylococcus aureus Smith ATCC 13709 in presence of 20% mouse serum by CLSI microdilution method	26	36.29	124.732	434.989	1649.76	6491.58	26279.9	108669	8.58	85.129	128.065	565.877	1375.85	4989.11	14762.6	2.689	75.8138	77.7234	424.678	843.019	3238.13	8558.86	104.12	1928.21	42193.3	1.02754e+06	2.5865e+07	6.60977e+08	1.70281e+10	78.4906	318.636	1504.1	7687.29	41155.4	227033	1.27895e+06	41.5	145.856	517.708
CHEMBL1818115	310.36	COc1ccc(OC)c(-c2cc3nc(N)nc(N)c3cc2C)c1	MIC	3222.06	1	S. aureus (ATCC 13709)	0.634615	Training	CHEMBL1821386	Antibacterial activity against Staphylococcus aureus Smith ATCC 13709 in presence of 20% mouse serum by CLSI microdilution method	25	34.86	120.635	422.668	1610.08	6359.95	25826.9	107046	6.07	77.0633	101.828	481.205	1092.13	4031.46	11493.1	2.211	73.2208	73.425	411.335	811.312	3142.24	8276.56	96.28	1677.43	37406.2	942745	2.43977e+07	6.35761e+08	1.65958e+10	75.1685	304.863	1433.63	7279.43	38691.9	212040	1.18799e+06	39.82	141.311	503.423
CHEMBL1818123	308.39	CCOc1ccc(C)cc1-c1cc2nc(N)nc(N)c2cc1C	MIC	3242.65	1	S. aureus (ATCC 13709)	0.634615	Test	CHEMBL1821385	Antibacterial activity against Staphylococcus aureus Smith ATCC 13709 by CLSI microdilution method	25	35.07	121.243	425.133	1615.94	6361.56	25748.7	106443	5.71	76.5089	99.5643	471.153	1054.43	3901.03	11072.7	3.219	73.8102	79.4909	417.219	842.219	3198.95	8501.57	87.05	1634.83	37168.1	941456	2.43905e+07	6.35721e+08	1.65955e+10	73.654	295.94	1392.74	7112.11	38056.6	209814	1.18121e+06	40.2	142.547	512.706
CHEMBL1809130	296.41	CO[C@H]1CCCCCCCCC[C@@H](C)OC(=O)/C=C/C1=O	MIC	3373.71	1	S. aureus (ATCC 13709)	0.634615	Training	CHEMBL1810782	Antibacterial activity against Staphylococcus aureus ATCC 13709 by broth microdilution method	21	30.81	95.4179	311.587	1093.35	3984.41	14920.8	57010.1	19.17	73.5323	200.274	702.473	2449.35	9017.57	33785.1	3.187	51.6831	44.711	224.987	355.324	1234.89	2583.76	52.6	717.963	10708.3	178214	3.03191e+06	5.1986e+07	8.93462e+08	43.2989	152.283	607.059	2658.88	12376	60133	301381	37.78	121.095	419.731
CHEMBL1809129	282.38	C[C@@H]1CCCCCCCCC[C@H](O)C(=O)/C=C/C(=O)O1	MIC	3541.33	1	S. aureus (ATCC 13709)	0.634615	Training	CHEMBL1810782	Antibacterial activity against Staphylococcus aureus ATCC 13709 by broth microdilution method	20	29.38	91.373	300.083	1054.63	3837.45	14315.2	54389.7	18.31	70.7927	194.478	683.051	2382.61	8765.36	32792.7	2.668	50.0028	41.6223	213.607	325.194	1134.38	2293.77	63.6	1082.62	18856.9	347758	6.50024e+06	1.22627e+08	2.33057e+09	40.8323	143.143	574.988	2545.48	11968	58642.3	295875	35.78	114.122	397.919
CHEMBL1809126	538.73	C[C@@H]1CCCCCCCCC[C@H](OC(=O)CCC(=O)OC(C)(C)C)C(=O)CC(N2CCN(C)CC2)C(=O)O1	MIC	3712.43	1	S. aureus (ATCC 13709)	0.634615	Training	CHEMBL1810782	Antibacterial activity against Staphylococcus aureus ATCC 13709 by broth microdilution method	39	57.27	188.486	661.902	2502.52	9824.36	39645.6	163352	34.21	145.653	412.438	1493.97	5291.82	19697.2	74119.1	4.682	106.823	114.333	576.493	1163.23	4276.43	11412.8	102.45	1404.33	21302.1	356016	6.06942e+06	1.04162e+08	1.79115e+09	75.6738	260.615	1022.62	4325.44	19064.7	86255.1	397257	68.14	229.169	843.314
CHEMBL1818110	265.32	Cc1cc2c(N)nc(N)nc2cc1-c1ccc(N)cc1	MIC	3769.03	1	S. aureus (ATCC 13709)	0.634615	Test	CHEMBL1821386	Antibacterial activity against Staphylococcus aureus Smith ATCC 13709 in presence of 20% mouse serum by CLSI microdilution method	22	30.74	106.984	376.232	1430.04	5615.25	22626.8	92979.5	3.5	67.125	79.1338	404.355	861.575	3266.21	8994.86	1.564	65.4087	63.7889	359.946	692.549	2695.33	6980.41	103.84	2261.27	54669	1.40397e+06	3.64933e+07	9.51773e+08	2.48454e+10	68.9538	286.726	1381.33	7181.5	38981.8	217399	1.23511e+06	34.46	121.169	434.742
CHEMBL1818108	250.31	Cc1cc2c(N)nc(N)nc2cc1-c1ccccc1	MIC	3995.05	1	S. aureus (ATCC 13709)	0.634615	Training	CHEMBL1821385	Antibacterial activity against Staphylococcus aureus Smith ATCC 13709 by CLSI microdilution method	21	29.34	101.024	350.688	1321.56	5164.51	20785.9	85547.1	3.1	62.965	70.6697	375.849	793.324	3073.94	8506.82	2.381	61.464	62.1097	338.773	660.361	2562.96	6695.12	77.82	1580.23	36890.3	939933	2.43821e+07	6.35673e+08	1.65953e+10	65.1413	266.833	1265.97	6491.07	34821	192365	1.08517e+06	32.94	114.584	405.785
CHEMBL2338000	496.04	CCc1[nH]c2nc(Sc3ccc4cc5c([n+]([O-])c4c3)CCNC5)nc(N3CCC(N)C3)c2c1Cl	MIC	4031.93	1	S. aureus (ATCC 13709)	0.634615	Training	CHEMBL2346354	Antibacterial activity against Staphylococcus aureus ATCC 13709 by broth microdilution method	39	55.16	196.586	695.362	2680.76	10718.8	44129.4	185611	16.07	141.448	271.764	1225.01	3899.18	15959.4	61571.6	4.334	118.817	123.954	688.684	1425.16	5525.67	15229.7	136.15	2095.41	40377.6	922068	2.24173e+07	5.59932e+08	1.41566e+10	98.7077	405.802	1933.53	10080.1	55621.8	319209	1.88487e+06	59.37	211.8	750.06
CHEMBL2337994	494.05	CCc1[nH]c2nc(Sc3cncc(S(=O)(=O)N(C)C)c3)nc(N3C[C@@H]4[C@@H](N)[C@@H]4C3)c2c1Cl	MIC	4048.17	1	S. aureus (ATCC 13709)	0.634615	Training	CHEMBL2346354	Antibacterial activity against Staphylococcus aureus ATCC 13709 by broth microdilution method	36	48.53	183.987	662.408	2671.42	11136.1	48034	211635	18.04	145.598	367.625	1687.26	6472.6	28331.2	121648	3.085	114.843	137.544	745.229	1754.29	6792.32	20402.3	154.78	2237.87	39794.3	827599	1.85728e+07	4.35822e+08	1.05233e+10	95.7243	405.446	1988.06	10577.6	59165.5	342274	2.02852e+06	55.66	205.405	764.224
CHEMBL2337995	468.97	CCc1[nH]c2nc(Sc3ccc4ccc(C(=O)O)nc4c3)nc(N3CCC(N)C3)c2c1Cl	MIC	4264.67	1	S. aureus (ATCC 13709)	0.634615	Test	CHEMBL2346354	Antibacterial activity against Staphylococcus aureus ATCC 13709 by broth microdilution method	36	51.8	181.099	643.976	2477.82	9886.11	40547.2	169696	17.34	137.473	291.087	1302.65	4343.7	17861.6	69830.9	4.233	108.963	115.114	622.519	1278.82	4895.17	13303	146.32	2181.11	38720.7	805079	1.81057e+07	4.26575e+08	1.0348e+10	100.018	419.657	2048.58	10879.4	60868.7	352821	2.09802e+06	55.34	196.397	698.605
CHEMBL2337998	454.99	CCc1[nH]c2nc(Sc3ccc4c(N)nc(C)nc4c3)nc(N3CCC(N)C3)c2c1Cl	MIC	4395.7	1	S. aureus (ATCC 13709)	0.634615	Training	CHEMBL2346354	Antibacterial activity against Staphylococcus aureus ATCC 13709 by broth microdilution method	35	50.5	177.392	633.193	2444.74	9780.1	40207.3	168705	14.01	128.273	248.604	1134.15	3642.89	15060.3	58642.9	3.54	106.817	109.213	613.471	1235.45	4847.53	13097.6	147.93	2238.59	43667.9	1.01496e+06	2.52371e+07	6.45086e+08	1.668e+10	99.0303	422.405	2093.33	11257.7	63608.4	371364	2.21895e+06	53.87	193.116	690.93
CHEMBL2338007	452.98	CCc1[nH]c2nc(Sc3cnc4nccnc4c3)nc(N3CC4CNCC4C3)c2c1Cl	MIC	4415.21	1	S. aureus (ATCC 13709)	0.634615	Training	CHEMBL2346354	Antibacterial activity against Staphylococcus aureus ATCC 13709 by broth microdilution method	36	52.07	181.876	642.422	2468.07	9875.81	40778.7	172289	14.69	130.736	255.159	1169.42	3816.24	15836.7	61978.5	3.314	108.058	102.292	616.592	1206.23	4878.36	13044.1	120.81	1041.95	9217.36	93682	1.03724e+06	1.22777e+07	1.52222e+08	98.2937	419.138	2056	10921.7	61027	353061	2.09436e+06	53.88	190.804	668.167
CHEMBL2338027	440.96	CCc1[nH]c2nc(Sc3cnc4nccnc4c3)nc(N3CCC(NC)C3)c2c1Cl	MIC	4535.56	1	S. aureus (ATCC 13709)	0.634615	Training	CHEMBL2346354	Antibacterial activity against Staphylococcus aureus ATCC 13709 by broth microdilution method	34	48.99	169.133	592.157	2257.46	8959.8	36668.8	153448	13.33	121.811	232.21	1080.24	3501.61	14635.3	57440.7	2.907	100.098	92.2437	563.605	1076.46	4380.1	11530.6	120.81	1033.95	9211.36	93682.1	1.03757e+06	1.2281e+07	1.52251e+08	95.6459	409.903	2019.59	10761.9	60278.7	349412	2.07612e+06	52.18	183.844	642.928
CHEMBL1809125	438.56	C[C@@H]1CCCCCCCCC[C@H](OC(=O)CCC(=O)OC(C)(C)C)C(=O)/C=C/C(=O)O1	MIC	4560.38	1	S. aureus (ATCC 13709)	0.634615	Test	CHEMBL1810782	Antibacterial activity against Staphylococcus aureus ATCC 13709 by broth microdilution method	31	45.11	146.022	507.112	1896.37	7362.59	29383.2	119778	30.24	120.166	359.217	1304.57	4715.02	17654	66814.2	4.399	82.738	94.7295	446.884	946.561	3376.96	9346.08	95.97	1373.33	21218.2	355708	6.06827e+06	1.04156e+08	1.79108e+09	62.4882	220.483	895.889	3966.36	18443.1	88582.4	435491	55.24	182.928	674.762
CHEMBL1809124	382.45	C[C@@H]1CCCCCCCCC[C@H](OC(=O)CCC(=O)O)C(=O)/C=C/C(=O)O1	MIC	5229.44	1	S. aureus (ATCC 13709)	0.634615	Training	CHEMBL1810782	Antibacterial activity against Staphylococcus aureus ATCC 13709 by broth microdilution method	27	39.06	122.863	406.411	1435.95	5240.39	19577.9	74437.9	27.34	104.039	302.377	1080.82	3842.58	14215.3	53215	2.778	68.0761	55.2262	292.933	444.677	1586.6	3238.4	106.97	1725.99	29301.3	525855	9.5918e+06	1.76894e+08	3.29254e+09	56.2129	197.052	790.426	3471.07	16086.7	77292.9	381136	47.54	152.486	533.984
CHEMBL2022715	733.94	CC[C@H]1OC(=O)[C@H](C)[C@@H](O[C@H]2C[C@@](C)(OC)[C@@H](O)[C@H](C)O2)[C@H](C)[C@@H](O[C@@H]2O[C@H](C)C[C@H](NC)[C@H]2O)[C@](C)(OC)C[C@@H](C)C(=O)[C@H](C)[C@@H](O)[C@]1(C)O	MIC	5450.04	1	S. aureus (ATCC 13709)	0.634615	Training	CHEMBL2025006	Antibacterial activity against Staphylococcus aureus ATCC 13709 after 24 hrs at 37 degC by CLSI protocol based microdilution method	53	78.61	278.89	1073.01	4482.68	19559.1	87902.1	403470	42.63	202.347	604.039	2284.37	8522.69	33189.6	131028	0.792	166.32	170.306	1048.48	2250.66	9086.01	26019.3	191.7	2752.32	46427	876236	1.70633e+07	3.36473e+08	6.67614e+09	93.167	336.503	1337.5	5706.54	25351.9	115889	540945	90.46	335.242	1285.75
CHEMBL1957028	673.89	CO[C@H]1C[C@H](O[C@H]2[C@H](C)[C@@H](O[C@@H]3O[C@H](C)C[C@H](N(C)C)[C@H]3O)[C@@H](C)C[C@@H](C)C(=O)[C@H](C)[C@@H](O)[C@@H](C)[C@@H](C)OC(=O)[C@@H]2C)O[C@@H](C)[C@@H]1O	MIC	5935.69	1	S. aureus (ATCC 13709)	0.634615	Training	CHEMBL1961184	Antibacterial activity against Staphylococcus aureus ATCC 13709 by broth microdilution method	49	72.71	252.173	931.081	3687.85	15127.8	63562.8	271687	39.09	181.364	508.626	1819.81	6347.03	23174.7	85635.3	1.557	147.717	130.533	808.614	1441.99	5713.45	13764.2	153.45	2213.61	37160.3	698122	1.35017e+07	2.64297e+08	5.20714e+09	88.2855	313.22	1227.15	5153	22490.9	100794	460408	83.82	303.317	1133.77
CHEMBL2146782	521.75	CN(C)CCCNc1c2ccccc2c(-c2nc3ccccn3c2NC(C)(C)CC(C)(C)C)c2ccccc12	MIC	7494.01	-1	S. aureus (ATCC 13709)	0.634615	Test	CHEMBL2148742	Bacteriostatic activity against wild type Staphylococcus aureus ATCC 13709 by CLSI broth microdilution method	43	61.57	216.339	790.338	3156.69	13153.1	56587.4	249179	10.07	134.604	210.479	1010.34	2778.62	10879.4	36606.2	10.071	131.464	201.816	903.172	2379.1	8735.34	27860.9	44.6	365.779	1936.97	13299.5	91283.9	650946	4.70542e+06	104.083	402.661	1781.91	8494.57	42298.4	217300	1.14413e+06	70.03	250.448	939.382
CHEMBL2146784	521.75	CN(C)CCCNc1ccc2nc(-c3c4ccccc4cc4ccccc34)c(NC(C)(C)CC(C)(C)C)n2c1	MIC	7494.01	-1	S. aureus (ATCC 13709)	0.634615	Training	CHEMBL2148742	Bacteriostatic activity against wild type Staphylococcus aureus ATCC 13709 by CLSI broth microdilution method	43	61.57	216.339	790.338	3148.69	13056.8	55815	244000	10.07	134.604	210.479	1002.34	2734.62	10660.3	35683.5	10.071	131.449	203.221	899.627	2362.23	8602.37	27286.5	44.6	365.779	1936.97	13291.5	91191.1	650109	4.6986e+06	104.083	403.044	1784.43	8505.79	42296	216660	1.13576e+06	70.03	250.021	941.415
CHEMBL1818113	266.3	COc1ccccc1-c1ccc2c(N)nc(N)nc2c1	MIC	7510.33	-1	S. aureus (ATCC 13709)	0.634615	Training	CHEMBL1821385	Antibacterial activity against Staphylococcus aureus Smith ATCC 13709 by CLSI microdilution method	22	30.61	104.609	360.026	1350.42	5264.97	21163.8	87019.5	3.67	65.1217	73.841	387.086	821.648	3160.41	8748.03	2.07	63.2986	58.7849	340.586	634.94	2511.64	6390.45	87.05	1624.83	37142.3	941313	2.43898e+07	6.35717e+08	1.65955e+10	67.856	276.804	1301.89	6607.77	35119.1	192517	1.07927e+06	34.46	119.358	416.979
CHEMBL2146788	507.73	CC(C)(C)Nc1c(-c2c3ccccc3cc3ccccc23)nc2ccc(NCCCCCCCCN)cn12	MIC	7700.94	-1	S. aureus (ATCC 13709)	0.634615	Training	CHEMBL2148742	Bacteriostatic activity against wild type Staphylococcus aureus ATCC 13709 by CLSI broth microdilution method	42	60.17	204.388	712.697	2721.14	10868.7	44992.5	191324	9.95	124.746	165.305	804.762	1932.36	7442.3	22895.9	9.824	121.619	167.487	754.701	1846.15	6698.3	20449	67.38	1029.32	19575.2	474201	1.2106e+07	3.13752e+08	8.16371e+09	100.699	381.973	1659.71	7817.54	38664.3	197987	1.04124e+06	67.93	233.995	837.041
CHEMBL1818109	251.29	Nc1ccc(-c2ccc3c(N)nc(N)nc3c2)cc1	MIC	7958.93	-1	S. aureus (ATCC 13709)	0.634615	Test	CHEMBL1821386	Antibacterial activity against Staphylococcus aureus Smith ATCC 13709 in presence of 20% mouse serum by CLSI microdilution method	21	29.22	100.674	349.201	1310.96	5086.28	20257.7	82272.7	2.35	61.8025	64.7129	354.826	703.63	2719.71	7099.54	1.338	61.3496	55.2306	324.747	587.788	2322.67	5740.68	103.84	2257.27	54663	1.40394e+06	3.64932e+07	9.51772e+08	2.48454e+10	66.6549	277.656	1333.76	6908.32	37372.4	207834	1.17798e+06	32.54	112.472	397.626
CHEMBL2338010	491	CCc1[nH]c2nc(Sc3cnc4nccnc4c3)nc(N3CC(NS(C)(=O)=O)C3)c2c1Cl	MIC	8146.64	-1	S. aureus (ATCC 13709)	0.634615	Training	CHEMBL2346354	Antibacterial activity against Staphylococcus aureus ATCC 13709 by broth microdilution method	36	47.79	177.876	617.898	2392.91	9522.99	39086.8	163641	15.2	139.891	302.774	1422.13	4968.08	21093.4	85362.5	2.16	110.443	109.684	651.035	1300.42	5191.14	13909.3	163.33	1812.52	24081.9	380723	6.62579e+06	1.21737e+08	2.30596e+09	102.403	441.763	2205.67	11923.5	67555.1	394480	2.35215e+06	55.08	197.564	721.956
CHEMBL2338004	467	CCc1[nH]c2nc(Sc3cnc4nccnc4c3)nc(N3CCC4(CCCN4)C3)c2c1Cl	MIC	8565.31	-1	S. aureus (ATCC 13709)	0.634615	Training	CHEMBL2346354	Antibacterial activity against Staphylococcus aureus ATCC 13709 by broth microdilution method	37	53.61	188.248	676.134	2660.3	10965.6	46821.6	205098	15.37	135.198	273.953	1262.71	4245.7	17771.1	70474.7	3.681	112.291	115.053	675.227	1423.51	5725.46	16185.5	120.81	1045.95	9265.45	94175.8	1.04151e+06	1.23131e+07	1.52508e+08	98.5294	421.123	2066.59	10996.1	61526.1	356190	2.113e+06	55.78	198.694	706.099
CHEMBL2146770	421.59	CC(C)(C)CC(C)(C)Nc1c(-c2c3ccccc3cc3ccccc23)nc2ccccn12	MIC	9274.41	-1	S. aureus (ATCC 13709)	0.634615	Training	CHEMBL2148742	Bacteriostatic activity against wild type Staphylococcus aureus ATCC 13709 by CLSI broth microdilution method	36	51.21	182.992	676.413	2735.66	11524.1	50039.3	221993	6.71	114.879	174.97	889.318	2466.11	9894.66	33687.1	9.666	113.439	187.949	819.129	2235.63	8153.98	26348	29.33	271.919	1373.04	9602.35	66429.5	480075	3.51388e+06	86.9934	341.763	1528.36	7348.27	36835.5	190257	1.00616e+06	57.21	206.955	782.905
CHEMBL2338025	426.94	CCc1[nH]c2nc(Sc3cnc4nccnc4c3)nc(N3CC(C)(N)C3)c2c1Cl	MIC	9369	-1	S. aureus (ATCC 13709)	0.634615	Test	CHEMBL2346354	Antibacterial activity against Staphylococcus aureus ATCC 13709 by broth microdilution method	33	47.52	168.972	616.431	2458.27	10212.3	43742.4	191551	12.93	123.651	255.066	1197.9	4044.34	17007.8	67494.7	2.576	102.579	107.262	629.998	1326.49	5338.49	15006.2	134.8	1640.63	26572.7	557491	1.32294e+07	3.31476e+08	8.50045e+09	92.9432	403.625	2023.58	10938.5	61860.1	360550	2.14742e+06	50.18	181.391	662.439
CHEMBL2159127	813.04	CC[C@H]1OC(=O)[C@H](C)[C@@H](O[C@H]2C[C@@](C)(OC)[C@@H](O)[C@H](C)O2)[C@H](C)[C@@H](O[C@@H]2O[C@H](C)C[C@H]3[C@H]2O/C(=N/Cc2ccccc2)N3C)[C@@](C)(OC)C/C(C)=C2/O[C@@]1(C)C=C2C	MIC	9839.61	-1	S. aureus (ATCC 13709)	0.634615	Training	CHEMBL2163112	Antibacterial activity against Staphylococcus aureus ATCC 13709 by CLSI broth microdilution method	63	92.21	327.296	1231.17	5048.02	21648.8	95880.1	434700	43.52	230.575	627.653	2408.55	8681.94	33626.5	130900	5.361	196.107	218.718	1236.21	2725.49	10789.8	31237.3	135.97	1355.89	16766.9	278353	5.10787e+06	9.74932e+07	1.89094e+09	126.713	471.407	1963.25	8813.18	41322.1	199718	987433	103.17	379.478	1428.06
CHEMBL2146636	391.52	c1ccc2c(-c3nc4ccccn4c3NC3CCCCC3)c3ccccc3cc2c1	MIC	9986.72	-1	S. aureus (ATCC 13709)	0.634615	Training	CHEMBL2148742	Bacteriostatic activity against wild type Staphylococcus aureus ATCC 13709 by CLSI broth microdilution method	35	49.67	170.62	584.771	2193.41	8601.15	35001.5	146532	6.03	104.417	113.095	615.571	1301.51	5149.8	14593.8	8.575	102.7	130.55	601.695	1387.91	5059.71	14961.4	29.33	261.919	1312.99	9223.39	63596.5	458246	3.34052e+06	85.8648	330.819	1445.76	6853.14	34142.7	176262	935057	53.21	183.475	629.467
CHEMBL221667	396.42	CCCC[C@H](CN(O)C=O)C(=O)N1CCC[C@H]1C(=O)Nc1ccc(F)c[n+]1[O-]	MIC	10090.3	-1	S. aureus (ATCC 13709)	0.634615	Training	CHEMBL1679010	Antimicrobial activity against methicillin-susceptible Staphylococcus aureus ATCC 13709 by broth microdilution method	29	38.11	132.108	445.002	1647.57	6336.63	25169.6	102333	19.85	105.204	245.554	921.575	3004.51	11126.5	40616.5	1.385	80.382	63.8296	398.469	666.196	2617.67	6109.79	117.94	2100.12	40908.8	853853	1.83967e+07	4.06234e+08	9.15503e+09	58.0287	204.48	808.801	3437.15	15240.8	69545.5	323891	48.37	163.754	577.225
CHEMBL2146767	379.51	CCCCCNc1c(-c2c3ccccc3cc3ccccc23)nc2ccccn12	MIC	10302.8	-1	S. aureus (ATCC 13709)	0.634615	Test	CHEMBL2148742	Bacteriostatic activity against wild type Staphylococcus aureus ATCC 13709 by CLSI broth microdilution method	33	46.59	157.877	534.716	1989.2	7763.15	31539.1	132158	4.67	95.4921	90.9866	536.839	1061.08	4353	12035.4	8.729	95.0035	122.923	556.579	1304.62	4741.12	14200.9	29.33	253.919	1288.95	8986.55	61815.9	443850	3.22712e+06	83.9312	322.597	1412.98	6709.09	33494.6	173301	921451	51.51	176.865	604.898
CHEMBL2146629	365.48	CC(C)(C)Nc1c(-c2c3ccccc3cc3ccccc23)nc2ccccn12	MIC	10698.3	-1	S. aureus (ATCC 13709)	0.634615	Training	CHEMBL2148742	Bacteriostatic activity against wild type Staphylococcus aureus ATCC 13709 by CLSI broth microdilution method	32	45.05	159.505	573.124	2256.11	9262.26	39289.4	170633	3.99	99.0297	121.152	674.341	1637.93	6641.44	20892.8	8.258	98.7679	150.091	663.663	1717.89	6237.46	19543.5	29.33	257.919	1349.04	9492.35	66099.4	478632	3.5069e+06	81.6449	320.627	1439.13	6951.2	35049.5	182168	969312	49.61	177.412	648.534
CHEMBL2146766	365.48	CCCCNc1c(-c2c3ccccc3cc3ccccc23)nc2ccccn12	MIC	10698.3	-1	S. aureus (ATCC 13709)	0.634615	Training	CHEMBL2148742	Bacteriostatic activity against wild type Staphylococcus aureus ATCC 13709 by CLSI broth microdilution method	32	45.05	153.505	521.824	1949.12	7635.24	31123.6	130791	3.99	93.0297	86.5922	525.077	1034.24	4284.87	11868	8.371	92.8753	120.729	549.025	1292.96	4708.86	14141	29.33	251.919	1288.95	8980.55	61815.9	443830	3.22712e+06	82.4976	318.542	1401.43	6674.2	33386.6	172961	920373	49.61	171.255	586.639
CHEMBL2338022	363.87	CCc1[nH]c2nc(Sc3cccnc3)nc(NC[C@H](C)O)c2c1Cl	MIC	10992.9	-1	S. aureus (ATCC 13709)	0.634615	Training	CHEMBL2346354	Antibacterial activity against Staphylococcus aureus ATCC 13709 by broth microdilution method	26	37.71	127.181	441.551	1663.56	6517.58	26330.7	108891	12.31	95.6079	202.579	916.825	3123.56	13146.6	52977.4	3.004	74.1952	71.7886	402.047	775.171	3047.02	8061.6	112.02	1247.55	16292.3	255246	4.4458e+06	8.24607e+07	1.58567e+09	72.2432	305.751	1503.61	8042.8	45344.4	265037	1.58994e+06	41.76	144.104	508.068
CHEMBL2331851	325.22	CCc1[nH]c2nc(Sc3cccnc3)nc(Cl)c2c1Cl	MIC	12299.4	-1	S. aureus (ATCC 13709)	0.634615	Test	CHEMBL2346354	Antibacterial activity against Staphylococcus aureus ATCC 13709 by broth microdilution method	22	32.06	109.265	381.86	1451.7	5748.39	23494	98324.2	10.85	86.0571	186.983	864.09	3009.17	12827.6	52283.1	3.316	64.1481	66.8764	363.362	730.75	2861.28	7738.19	79.76	755.935	7360.22	80590.8	942626	1.15766e+07	1.46933e+08	66.7766	299.394	1539.3	8551.24	49775.6	298669	1.82972e+06	34.69	120.896	424.641
CHEMBL1818118	280.33	CCOc1ccccc1-c1ccc2c(N)nc(N)nc2c1	MIC	14268.9	-1	S. aureus (ATCC 13709)	0.634615	Training	CHEMBL1821385	Antibacterial activity against Staphylococcus aureus Smith ATCC 13709 by CLSI microdilution method	23	32.15	108.98	372.588	1388.52	5382.87	21540	88267.8	4.35	67.5841	78.7754	400.447	855.049	3255.1	9019.32	2.767	65.7018	61.9631	349.408	649.686	2555.05	6486.71	87.05	1626.83	37156.1	941404	2.43904e+07	6.35721e+08	1.65955e+10	69.0562	277.816	1297.21	6563.17	34847.6	191036	1.07147e+06	36.36	125.367	437.457
CHEMBL1818119	278.31	CC(=O)c1cccc(-c2ccc3c(N)nc(N)nc3c2)c1	MIC	14372.5	-1	S. aureus (ATCC 13709)	0.634615	Training	CHEMBL1821385	Antibacterial activity against Staphylococcus aureus Smith ATCC 13709 by CLSI microdilution method	23	32.02	110.644	386.456	1460.2	5705.79	22894.2	93665.4	6.65	76.0475	120.215	572.986	1570.28	6149.26	20646.2	1.995	67.5605	66.7336	367.828	707.818	2714.58	6937.31	94.89	1877.62	41972.7	1.02734e+06	2.58848e+07	6.61511e+08	1.70395e+10	70.8001	289.078	1369.97	7016.51	37572.1	207025	1.16396e+06	36.16	125.985	449.422
CHEMBL2337997	554.08	CCc1[nH]c2nc(Sc3ccc4c(N5CCC(N)C5)nc(C(=O)O)nc4c3)nc(N3CCC(N)C3)c2c1Cl	MIC	14438.3	-1	S. aureus (ATCC 13709)	0.634615	Training	CHEMBL2346354	Antibacterial activity against Staphylococcus aureus ATCC 13709 by broth microdilution method	43	62.11	218.328	780.89	3019.19	12102.8	49862.5	209589	20.98	161.5	341.006	1484.72	4873.79	19644.2	75549.7	3.912	131.66	133.75	756.555	1540.41	6018.02	16374	188.47	2966.73	57199	1.27422e+06	3.02558e+07	7.4298e+08	1.86006e+10	116.874	485.73	2350.03	12362.2	68519.9	393660	2.32162e+06	65.71	234.647	836.815
CHEMBL2146786	507.73	CC(C)(C)Nc1c(-c2c3ccccc3c(NCCCCCCCCN)c3ccccc23)nc2ccccn12	MIC	15382.2	-1	S. aureus (ATCC 13709)	0.634615	Test	CHEMBL2148742	Bacteriostatic activity against wild type Staphylococcus aureus ATCC 13709 by CLSI broth microdilution method	42	60.17	204.388	712.697	2729.14	10965	45764.9	196503	9.95	124.746	165.305	812.762	1976.36	7661.42	23818.5	9.824	121.634	166.083	758.246	1863.03	6831.27	21023.5	67.38	1029.32	19575.2	474209	1.21061e+07	3.13753e+08	8.16371e+09	100.699	381.59	1657.19	7806.31	38666.8	198627	1.04962e+06	67.93	234.422	835.007
CHEMBL1946562	953.61	CC[C@H]1OC(=O)[C@H](C)[C@@H](O[C@H]2C[C@@](C)(OC)[C@@H](O)[C@H](C)O2)[C@H](C)[C@@H](O[C@@H]2O[C@H](C)C[C@H](N(C)C(=O)CNc3ccnc4cc(Cl)ccc34)[C@H]2O)[C@](C)(O)C[C@@H](C)CN(C)[C@H](C)[C@@H](O)[C@]1(C)O	MIC	16778.3	-1	S. aureus (ATCC 13709)	0.634615	Training	CHEMBL1949417	Antibacterial activity against Staphylococcus aureus ATCC 13709 by broth microdilution method	70	102.59	362.857	1367.92	5592.56	23840.6	104746	470651	45.26	254.141	660.857	2555.87	8933.03	34244	130481	2.852	217.956	221.932	1320.72	2731.03	10859.4	29959.2	222.07	3259.05	55377.7	1.05276e+06	2.06184e+07	4.08649e+08	8.14552e+09	144.667	554.546	2429.12	11620.2	58904.6	312369	1.71891e+06	116.64	425.936	1616.25
CHEMBL2146781	456.03	CC(C)(C)CC(C)(C)Nc1c(-c2c3ccccc3c(Cl)c3ccccc23)nc2ccccn12	MIC	17126.1	-1	S. aureus (ATCC 13709)	0.634615	Training	CHEMBL2148742	Bacteriostatic activity against wild type Staphylococcus aureus ATCC 13709 by CLSI broth microdilution method	37	52.94	189.985	706.371	2871.86	12162.2	53077.3	236578	8.27	121.313	194.126	959.189	2705.65	10746.8	36686.7	10.288	117.955	198.865	864.579	2389.13	8732.96	28442.4	29.33	275.919	1379.04	9634.35	66519.5	480415	3.515e+06	92.2725	376.794	1767.51	8989.61	48123.8	267960	1.54112e+06	58.88	214.641	813.005
CHEMBL2041389	933.24	CC[C@H]1OC(=O)[C@H](C)[C@@H](O[C@H]2C[C@@](C)(OC)[C@@H](O)[C@H](C)O2)[C@H](C)[C@@H](O[C@@H]2O[C@H](C)C[C@H](N(C)C)[C@H]2OCCCNc2ccnc3ccccc23)[C@](C)(O)C[C@@H](C)CN(C)[C@H](C)[C@@H](O)[C@]1(C)O	MIC	17144.6	-1	S. aureus (ATCC 13709)	0.634615	Training	CHEMBL2044616	Antibacterial activity against Staphylococcus aureus ATCC 13709 by broth microdilution method	70	103.06	360.07	1345.06	5464.46	23215.2	101893	458144	42.84	243.15	615.807	2376.8	8261.72	31720.2	121110	4.194	213.133	216.711	1270.14	2625.91	10424.9	28868.1	194	2597.01	42148.1	795785	1.56457e+07	3.12128e+08	6.2633e+09	140.747	521.665	2181.25	9869.88	46876.2	230772	1.16925e+06	117.55	424.75	1600.63
CHEMBL2338028	440.96	CCc1[nH]c2nc(Sc3cnc4nccnc4c3)nc(N3CCCC(N)C3)c2c1Cl	MIC	18142.2	-1	S. aureus (ATCC 13709)	0.634615	Test	CHEMBL2346354	Antibacterial activity against Staphylococcus aureus ATCC 13709 by broth microdilution method	34	49.06	169.343	593.053	2256.95	8923.11	36349.2	151420	13.61	122.113	234.14	1080.05	3484.36	14532.2	56970.5	2.875	100.566	91.9907	559.787	1054.17	4303.43	11251.1	134.8	1638.63	26476.6	554297	1.31256e+07	3.28221e+08	8.40128e+09	94.9283	406.3	2005.37	10715.9	60146.2	349065	2.07527e+06	52.08	182.494	639.339
CHEMBL2146780	421.59	CC(C)(C)CC(C)(C)Nc1c(-c2cc3ccccc3c3ccccc23)nc2ccccn12	MIC	18525.1	-1	S. aureus (ATCC 13709)	0.634615	Training	CHEMBL2148742	Bacteriostatic activity against wild type Staphylococcus aureus ATCC 13709 by CLSI broth microdilution method	36	51.21	182.992	676.413	2735.66	11523.8	50029.3	221857	6.71	114.879	174.97	889.318	2460.36	9853.12	33428.4	9.666	113.439	187.949	819.098	2236.42	8152.53	26329.9	29.33	271.919	1373.04	9602.35	66429.5	480069	3.51379e+06	86.9934	341.763	1528.36	7347.87	36835.1	190309	1.00705e+06	57.21	206.955	782.905
CHEMBL2146776	421.59	CCCCCCCCNc1c(-c2c3ccccc3cc3ccccc23)nc2ccccn12	MIC	18525.1	-1	S. aureus (ATCC 13709)	0.634615	Training	CHEMBL2148742	Bacteriostatic activity against wild type Staphylococcus aureus ATCC 13709 by CLSI broth microdilution method	36	51.21	170.992	573.393	2109.45	8146.87	32785.6	136258	6.71	102.879	104.17	572.127	1141.58	4557.39	12537.6	9.803	101.388	129.505	579.242	1339.61	4837.21	14380.9	29.33	259.919	1288.95	9004.55	61815.9	443910	3.22712e+06	88.232	334.763	1447.62	6813.75	33818.5	174322	924710	57.21	193.695	659.675
CHEMBL2146785	399.93	CC(C)(C)Nc1c(-c2c3ccccc3c(Cl)c3ccccc23)nc2ccccn12	MIC	19528.4	-1	S. aureus (ATCC 13709)	0.634615	Training	CHEMBL2148742	Bacteriostatic activity against wild type Staphylococcus aureus ATCC 13709 by CLSI broth microdilution method	33	46.78	166.498	603.082	2392.3	9900.45	42327.4	185218	5.55	105.463	140.309	744.212	1877.47	7493.61	23892.4	8.88	103.283	161.007	709.113	1871.4	6816.44	21638	29.33	261.919	1355.04	9524.35	66189.4	478972	3.50802e+06	86.924	355.658	1678.28	8592.55	46337.8	259871	1.50427e+06	51.28	185.099	678.634
CHEMBL2146637	392.51	c1ccc2c(-c3nc4cnccn4c3NC3CCCCC3)c3ccccc3cc2c1	MIC	19897.6	-1	S. aureus (ATCC 13709)	0.634615	Test	CHEMBL2148742	Bacteriostatic activity against wild type Staphylococcus aureus ATCC 13709 by CLSI broth microdilution method	35	49.55	170.291	583.375	2188.22	8581.52	34927.6	146250	6.03	104.417	113.095	615.571	1301.51	5149.8	14593.8	7.323	102.453	122.604	597.146	1339.2	4999.97	14593.9	42.22	344.995	1925.76	13505	94287.3	680226	4.96509e+06	85.6871	335.359	1480.6	7070.48	35398.6	183272	973350	52.96	182.606	625.702
CHEMBL2146769	379.51	CCCC(C)Nc1c(-c2c3ccccc3cc3ccccc23)nc2ccccn12	MIC	20579.2	-1	S. aureus (ATCC 13709)	0.634615	Training	CHEMBL2148742	Bacteriostatic activity against wild type Staphylococcus aureus ATCC 13709 by CLSI broth microdilution method	33	46.59	159.877	549.746	2070.79	8154.84	33311.3	139918	4.67	97.4921	100.227	572.497	1185.35	4773.82	13416.6	8.557	97.0149	128.301	578.69	1363.17	4930.79	14723.4	29.33	255.919	1312.99	9197.39	63556.4	457813	3.33785e+06	83.63	322.845	1421.77	6775.93	33886.5	175368	931769	51.51	179.705	624.715
CHEMBL2022716	734.97	CC[C@H]1OC(=O)[C@H](C)[C@@H](O[C@H]2C[C@@](C)(OC)[C@@H](O)[C@H](C)O2)[C@H](C)[C@@H](O[C@@H]2O[C@H](C)C[C@H](NC)[C@H]2O)[C@](C)(O)C[C@@H](C)CN(C)[C@H](C)[C@@H](O)[C@]1(C)O	MIC	21769.6	-1	S. aureus (ATCC 13709)	0.634615	Training	CHEMBL2025006	Antibacterial activity against Staphylococcus aureus ATCC 13709 after 24 hrs at 37 degC by CLSI protocol based microdilution method	53	78.93	279.769	1076.72	4486.62	19491.4	87159.2	398045	39.42	195.005	563.65	2112.76	7725.32	29647.4	115356	1.294	166.662	173.766	1037.61	2209.72	8801.12	24867.5	188.87	2831.09	49579	960301	1.90789e+07	3.82516e+08	7.69857e+09	93.4616	336.415	1344.45	5767.53	25730	117939	551430	90.74	335.256	1293.48
CHEMBL2146634	341.46	c1ccc2c(-c3nc4ccccn4c3NC3CCCCC3)cccc2c1	MIC	22872.4	-1	S. aureus (ATCC 13709)	0.634615	Training	CHEMBL2148742	Bacteriostatic activity against wild type Staphylococcus aureus ATCC 13709 by CLSI broth microdilution method	30	42.67	144.82	491.851	1826.85	7095.72	28606.5	118644	6.03	88.4169	101.095	523.571	1135.76	4390.26	12507	7.309	86.3663	106.892	493.286	1113.51	4047.63	11770.4	29.33	245.919	1300.99	9131.39	63436.5	457522	3.33862e+06	71.035	270.812	1161.49	5396.42	26338.2	133215	692563	46.17	157.264	537.384
CHEMBL1818111	314.37	CS(=O)(=O)c1ccc(-c2ccc3c(N)nc(N)nc3c2)cc1	MIC	25447.7	-1	S. aureus (ATCC 13709)	0.634615	Test	CHEMBL1821386	Antibacterial activity against Staphylococcus aureus Smith ATCC 13709 in presence of 20% mouse serum by CLSI microdilution method	24	31.44	117.266	417.356	1633.59	6597.19	27401.8	116026	7.85	91.0475	208.394	1088.28	4473.05	22144.9	107462	1.415	73.7633	79.055	430.791	908.971	3470.05	9525.12	120.34	2335.61	51406.4	1.22201e+06	2.98906e+07	7.43609e+08	1.87166e+10	74.1678	306.542	1480.16	7758.38	42608.2	240912	1.38936e+06	37.74	134.404	501.428
CHEMBL2146783	500.48	CC(C)(C)CC(C)(C)Nc1c(-c2c3ccccc3cc3ccccc23)nc2ccc(Br)cn12	MIC	31210	-1	S. aureus (ATCC 13709)	0.634615	Training	CHEMBL2148742	Bacteriostatic activity against wild type Staphylococcus aureus ATCC 13709 by CLSI broth microdilution method	37	53.1	190.564	708.904	2875.36	12114.9	52506.3	232218	8.19	121.07	193.092	947.479	2636.74	10411.4	35220.3	10.464	118.249	200.821	862.978	2361.93	8544.45	27509	29.33	275.919	1379.04	9626.35	66486.8	480260	3.51445e+06	95.6888	428.877	2387.27	15719.2	117858	971566	8.5256e+06	58.98	214.689	817.328
CHEMBL2337999	496.04	CCc1[nH]c2nc(Sc3ccc4c(N5CC(N)C5)ncnc4c3)nc(N3CCC(N)C3)c2c1Cl	MIC	32255.5	-1	S. aureus (ATCC 13709)	0.634615	Training	CHEMBL2346354	Antibacterial activity against Staphylococcus aureus ATCC 13709 by broth microdilution method	39	56.53	198.487	707.515	2740.95	11032	45690.9	193185	15.89	141.215	275.271	1246.6	4000.98	16363.4	63105.8	3.898	119.415	122.919	703.836	1457.48	5736.55	15835	151.17	2254.09	43671.4	1.01405e+06	2.52046e+07	6.44079e+08	1.66496e+10	108.192	453.687	2207.55	11669.8	64952.3	374403	2.21355e+06	59.15	211.016	748.529
CHEMBL1818107	236.28	Nc1nc(N)c2ccc(-c3ccccc3)cc2n1	MIC	33858.1	-1	S. aureus (ATCC 13709)	0.634615	Training	CHEMBL1821385	Antibacterial activity against Staphylococcus aureus Smith ATCC 13709 by CLSI microdilution method	20	27.82	94.714	323.657	1202.47	4635.54	18416.8	74840.3	1.95	57.6425	56.2489	326.32	635.379	2527.43	6611.5	2.155	57.4049	53.5514	303.574	555.6	2190.3	5455.38	77.82	1576.23	36884.3	939905	2.4382e+07	6.35673e+08	1.65953e+10	62.8424	257.763	1218.4	6217.89	33211.6	182800	1.02804e+06	31.02	105.888	368.668
CHEMBL2146758	445.61	CC(C)(C)CC(C)(C)Nc1c(-c2cc3cccc4ccc5cccc2c5c43)nc2ccccn12	MIC	35053.1	-1	S. aureus (ATCC 13709)	0.634615	Test	CHEMBL2148742	Bacteriostatic activity against wild type Staphylococcus aureus ATCC 13709 by CLSI broth microdilution method	39	55.41	200.872	747.045	3035.5	12824.4	55781.9	247733	6.71	126.879	186.97	969.318	2620.36	10537.1	35332.4	10.258	125.546	207.487	912.745	2489.27	9102.85	29446.6	29.33	283.919	1385.04	9682.35	66589.5	480753	3.5157e+06	95.6742	378.865	1717.61	8386.65	42742.6	224607	1.20905e+06	60.65	222.686	841.724
CHEMBL2146787	444.38	CC(C)(C)Nc1c(-c2c3ccccc3cc3ccccc23)nc2ccc(Br)cn12	MIC	35150.1	-1	S. aureus (ATCC 13709)	0.634615	Training	CHEMBL2148742	Bacteriostatic activity against wild type Staphylococcus aureus ATCC 13709 by CLSI broth microdilution method	33	46.94	167.077	605.615	2395.81	9853.12	41756.4	180858	5.47	105.22	139.274	732.502	1808.56	7158.17	22426	9.056	103.577	162.962	707.511	1844.19	6627.92	20704.5	29.33	261.919	1355.04	9516.35	66156.7	478816	3.50747e+06	90.3403	407.741	2298.04	15322.2	116072	963476	8.48875e+06	51.38	185.146	682.958
CHEMBL2146772	443.59	c1ccc2c(-c3nc4ccccn4c3NC34CC5CC(CC(C5)C3)C4)c3ccccc3cc2c1	MIC	35212.7	-1	S. aureus (ATCC 13709)	0.634615	Training	CHEMBL2148742	Bacteriostatic activity against wild type Staphylococcus aureus ATCC 13709 by CLSI broth microdilution method	41	58.91	210.85	762.594	3018.5	12471.5	53317.3	233941	10.11	133.191	203.182	982.457	2674.2	10516.3	35587.3	9.203	128.634	177.325	827.185	2018.11	7447.38	22791.1	29.33	287.919	1367.04	9666.35	66459.6	481108	3.52112e+06	93.1679	365.025	1590.45	7512.72	37191.7	190597	1.00347e+06	60.41	217.065	774.641
CHEMBL2146764	406.53	Nc1cccn2c(NC3CCCCC3)c(-c3c4ccccc4cc4ccccc34)nc12	MIC	38422.7	-1	S. aureus (ATCC 13709)	0.634615	Training	CHEMBL2148742	Bacteriostatic activity against wild type Staphylococcus aureus ATCC 13709 by CLSI broth microdilution method	36	51.07	176.58	610.315	2305.9	9099.29	37216.1	156421	6.43	108.577	121.559	648.077	1391.76	5448.64	15515.1	7.758	106.665	131.446	624.749	1424.68	5242.28	15432.3	55.35	942.96	19091.7	473260	1.2175e+07	3.16564e+08	8.25367e+09	89.6773	351.283	1561.47	7521.58	38034.2	198997	1.06809e+06	54.73	190.273	657.408
CHEMBL2146771	395.58	C[Si](C)(C)CNc1c(-c2c3ccccc3cc3ccccc23)nc2ccccn12	MIC	39486.3	-1	S. aureus (ATCC 13709)	0.634615	Test	CHEMBL2148742	Bacteriostatic activity against wild type Staphylococcus aureus ATCC 13709 by CLSI broth microdilution method	33	40.43	154.391	511.767	1940.78	7595.43	31039.3	130503	1.95	99.6425	99.4489	594.4	1247.99	5047.2	14303.1	6.99	100.17	138.147	627.538	1533.63	5531.82	16705.3	29.33	259.919	1312.95	9064.55	62146	445335	3.2356e+06	81.6964	322.225	1431.95	6844.11	34232.9	176986	939073	51.91	184.635	676.978
CHEMBL2146763	392.51	c1ccc2c(-c3nc4ncccn4c3NC3CCCCC3)c3ccccc3cc2c1	MIC	39795.2	-1	S. aureus (ATCC 13709)	0.634615	Training	CHEMBL2148742	Bacteriostatic activity against wild type Staphylococcus aureus ATCC 13709 by CLSI broth microdilution method	35	49.55	170.291	583.195	2186.77	8572.34	34876	145978	6.03	104.417	113.095	615.571	1301.51	5149.8	14593.8	7.168	102.505	119.24	590.806	1294.13	4874.4	14013.7	42.22	344.995	1945.09	13926.7	99893.4	743930	5.62958e+06	86.7114	337.073	1485.12	7100.87	35687	185770	992946	52.96	182.688	625.713
CHEMBL557931	762.98	CC[C@H]1OC(=O)[C@H](C)[C@@H](O[C@H]2C[C@@](C)(OC)[C@@H](O)[C@H](C)O2)[C@H](C)[C@@H](O[C@@H]2O[C@H](C)C[C@H](N(C)C)[C@H]2O)[C@](C)(OC)C[C@@H](C)C(=O)N[C@H](C)[C@@H](O)[C@]1(C)O	MIC	41940.8	-1	S. aureus (ATCC 13709)	0.634615	Training	CHEMBL2025006	Antibacterial activity against Staphylococcus aureus ATCC 13709 after 24 hrs at 37 degC by CLSI protocol based microdilution method	55	81.34	288.622	1108.72	4616.55	20056.4	89741.7	410233	43.15	208.365	613.756	2310.77	8537.23	32992.9	129189	0.893	172.343	176.704	1074.95	2293.74	9228.16	26280.6	194.94	2761.82	46498.8	877100	1.70794e+07	3.36796e+08	6.68257e+09	98.4694	356.825	1430.78	6168.43	27697.3	127867	602117	94.06	348.032	1338.62
CHEMBL2146768	351.45	CC(C)Nc1c(-c2c3ccccc3cc3ccccc23)nc2ccccn12	MIC	44444.4	-1	S. aureus (ATCC 13709)	0.634615	Training	CHEMBL2148742	Bacteriostatic activity against wild type Staphylococcus aureus ATCC 13709 by CLSI broth microdilution method	31	43.51	151.134	523.962	1986.62	7858.58	32207.6	135642	3.31	92.5673	91.4377	544.972	1109.48	4535.62	12678.6	7.841	92.5859	125.49	563.27	1343.49	4855.09	14573.6	29.33	251.919	1312.99	9181.39	63516.3	457442	3.3352e+06	80.7628	314.857	1399.66	6711.81	33690.2	174728	929544	47.71	167.75	587.436
CHEMBL2146759	349.44	c1ccc(CNc2c(-c3cccc4ccccc34)nc3ccccn23)cc1	MIC	44700.1	-1	S. aureus (ATCC 13709)	0.634615	Test	CHEMBL2148742	Bacteriostatic activity against wild type Staphylococcus aureus ATCC 13709 by CLSI broth microdilution method	31	43.29	146.482	492.363	1815.21	7006.05	28104.8	116096	2.63	88.1049	75.8833	486.691	928.794	3883.74	10479.5	7.402	88.4334	108.191	502.552	1126.09	4098.99	11851.9	29.33	247.919	1282.95	8944.55	61745.9	443708	3.22818e+06	83.4805	324.539	1423.27	6707.52	33021.5	167671	871870	47.49	160.743	546.204
CHEMBL2146777	533.8	CCCCCCCCN(CCCCCCCC)c1c(-c2c3ccccc3cc3ccccc23)nc2ccccn12	MIC	58542.5	-1	S. aureus (ATCC 13709)	0.634615	Training	CHEMBL2148742	Bacteriostatic activity against wild type Staphylococcus aureus ATCC 13709 by CLSI broth microdilution method	44	63.46	207.754	690.035	2510.8	9602.15	38304.7	158023	11.87	124.276	144.955	697.96	1474.46	5575.74	15625.7	13.211	120.874	158.109	680.363	1587.33	5649.3	16898.8	20.54	209.058	805.654	5614.36	37591.5	272744	2.00991e+06	101.626	376.281	1593.07	7388.59	36290.6	185618	978486	72.51	242.734	826.805
CHEMBL1809136	312.41	CO[C@H]1CCCCCCCCC[C@@H](C)OC(=O)C2OC2C1=O	MIC	102429	-1	S. aureus (ATCC 13709)	0.634615	Training	CHEMBL1810782	Antibacterial activity against Staphylococcus aureus ATCC 13709 by broth microdilution method	23	33.77	109.811	380.283	1431.59	5641.85	23005	96274.3	21.1	84.6138	243.554	885.714	3237.24	12484	49270.5	2.423	61.7126	55.0373	309.64	533.502	2047.31	4793.78	61.83	770.559	11006	179960	3.04252e+06	5.20548e+07	8.93972e+08	41.5635	140.966	535.448	2215.06	9659.66	43742.5	203672	39.3	131.406	465.212
CHEMBL1809132	304.43	Cc1nc2c([nH]1)CCCCCCCCC[C@@H](C)OC(=O)/C=C/2	MIC	105114	-1	S. aureus (ATCC 13709)	0.634615	Training	CHEMBL1810782	Antibacterial activity against Staphylococcus aureus ATCC 13709 by broth microdilution method	23	33.41	106.742	352.471	1251.16	4601.43	17389.8	67124.3	15.05	74.2931	159.557	568.676	1699.66	5865.87	19725.2	3.748	59.6321	55.0497	276.513	463.735	1661.72	3724.03	54.98	599.719	7163.76	104078	1.64385e+06	2.7146e+07	4.57946e+08	45.5451	165.282	673.577	3019.73	14319.3	70586.2	357684	39.55	129.216	451.015
CHEMBL1923687	448.5	CC(C)(C)OC(=O)NCCNc1cc2c(cc1F)c(=O)c(C(=O)NCCO)cn2C1CC1	MIC	142698	-1	S. aureus (ATCC 13709)	0.634615	Test	CHEMBL1926314	Antibacterial activity against erythromycin-sensitive Staphylococcus aureus ATCC 13709 by broth microdilution method	34	47.99	166.012	602.896	2376.25	9714.83	40790.8	174621	20.68	125.921	293.647	1173.05	3793.31	14215.3	50836.7	3.312	100.005	125.286	624.381	1459.51	5400.97	15938	121.69	1649.19	25596.4	445612	8.06077e+06	1.48489e+08	2.76473e+09	77.7701	284.793	1224.82	5691.44	27647.4	138460	709795	55.47	194.468	722.558
CHEMBL2146778	405.38	O=C(Nc1c(-c2c3ccccc3cc3ccccc23)nc2ccccn12)C(F)(F)F	MIC	154176	-1	S. aureus (ATCC 13709)	0.634615	Training	CHEMBL2148742	Bacteriostatic activity against wild type Staphylococcus aureus ATCC 13709 by CLSI broth microdilution method	34	47.16	167.472	600.131	2354.46	9646.22	40897	177740	9.56	116.705	196.486	1017.46	3232.63	14115.3	56013.4	7.265	104.637	147.835	683.305	1719.04	6325.13	19601.1	46.4	555.304	6413.35	97072.9	1.57965e+06	2.66014e+07	4.53982e+08	86.3173	338.865	1516.38	7297.4	36682.4	190188	1.00991e+06	51.24	182.224	653.592
CHEMBL1914953	315.42	CC(C)(C)Nc1c(-c2cccc3ccccc23)nc2ccccn12	MIC	198149	-1	S. aureus (ATCC 13709)	0.634615	Training	CHEMBL2148742	Bacteriostatic activity against wild type Staphylococcus aureus ATCC 13709 by CLSI broth microdilution method	27	38.05	133.705	480.204	1889.54	7756.83	32894.5	142746	3.99	83.0297	109.152	582.341	1472.18	5881.9	18806	6.992	82.4337	126.432	555.254	1443.49	5225.38	16352.6	29.33	241.919	1337.04	9400.35	65939.4	477908	3.505e+06	66.8151	260.62	1154.87	5494.49	27245	139121	726817	42.57	151.201	556.451
CHEMBL4214113	740.06	O=C(O)c1cn(C2CC2)c2cc(N3CCN(Cn4nc(-c5cccc(O)c5)n(Cc5ccc(Br)cc5Cl)c4=S)CC3)c(F)cc2c1=O	MIC	10	1	S. aureus (ATCC 25923)	0.293207	Training	CHEMBL4196793	Antibacterial activity against methicillin-sensitive Staphylococcus aureus ATCC 25923 after 18 hrs by broth microdilution method	53	72.79	262.439	929.567	3602.24	14390	59065.3	247011	24.32	193.463	374.514	1579.28	4633.62	17238.9	58530	6.922	162.109	186.146	956.703	2020.5	7538.39	20440.5	140.85	2724.61	61492.9	1.59674e+06	4.44868e+07	1.30189e+09	3.94015e+10	152.813	729.719	4566.69	34645.6	300515	2.83912e+06	2.82182e+07	81.54	289.933	1042.89
CHEMBL374478	822.95	CO[C@H]1/C=C/O[C@@]2(C)Oc3c(C)c(O)c4c(O)c(c(/C=N/N5CCN(C)CC5)c(O)c4c3C2=O)NC(=O)/C(C)=C\C=C\[C@H](C)[C@H](O)[C@@H](C)[C@@H](O)[C@@H](C)[C@H](OC(C)=O)[C@@H]1C	MIC	12.1514	1	S. aureus (ATCC 25923)	0.293207	Training	CHEMBL4619496	Antibacterial activity against Staphylococcus aureus ATCC 25923 after 20 hrs by CLSI based-broth microdilution method	63	88.92	315.949	1151.86	4586.43	19009.6	81334	356131	41.22	233.083	569.973	2217.18	7556	29043.6	110729	4.149	191.351	199.248	1123.8	2373.98	9169.96	25813.3	220.15	3447.9	59821	1.13425e+06	2.20212e+07	4.32222e+08	8.53567e+09	153.296	589.995	2627.57	12619.1	63418.4	328966	1.74811e+06	103.11	373.714	1378.85
CHEMBL561452	393.4	O=C(O)c1cn(C2CC2)c2nc(N3CC4CC3CS4(=O)=O)c(F)cc2c1=O	MIC	40.6711	1	S. aureus (ATCC 25923)	0.293207	Training	CHEMBL1059709	Antibacterial activity against Staphylococcus aureus ATCC 25923 by microbroth dilution technique	31	41.9	161.042	603.382	2464.42	10388.1	44980.7	198550	20.58	137.144	384.32	1749.19	7182.37	33495.5	158401	2.068	101.862	125.443	654.115	1534.48	5772.37	17089.5	117.95	1930.07	33912.1	634794	1.20967e+07	2.32918e+08	4.51847e+09	72.2479	280.957	1274.64	6259.93	32160	170192	920018	46.08	171.843	644.639
CHEMBL551587	361.4	O=C(O)c1cn(C2CC2)c2nc(N3CC4CC3CS4)c(F)cc2c1=O	MIC	44.2723	1	S. aureus (ATCC 25923)	0.293207	Test	CHEMBL1059709	Antibacterial activity against Staphylococcus aureus ATCC 25923 by microbroth dilution technique	29	41.9	151.042	557.662	2219.12	9140.65	38644	166509	20.58	127.144	324.92	1362.35	4835.33	19615.2	78075.2	4.025	91.6369	119.233	575.587	1367.75	4980.2	14729.4	100.73	1496.74	23628	407851	7.30949e+06	1.34461e+08	2.52224e+09	71.5577	290.601	1365.62	6920.48	36674.9	200531	1.12296e+06	43.08	156.848	568.565
CHEMBL4636105	664.72	O=C(O)c1cn(C2CC2)c2cc(N3CCN(Cn4nc(CN5CCN(c6ccc([N+](=O)[O-])cc6)CC5)oc4=S)CC3)c(F)cc2c1=O	MIC	45.1318	1	S. aureus (ATCC 25923)	0.293207	Training	CHEMBL4603003	Antimicrobial activity against Staphylococcus aureus ATCC 25923 incubated for 18 to 24 hrs by microbroth dilution method	53	68.21	253.207	868.48	3342.67	13144.5	53384	220662	24.86	189.891	371.682	1538.01	4525.2	16628.1	56175.9	5.026	158.407	166.765	896.072	1807.76	6813.3	17964.2	178.45	3305.28	73876.5	1.88309e+06	5.13914e+07	1.47138e+09	4.35979e+10	138.219	598.209	3407.05	24225.8	205367	1.95868e+06	1.99849e+07	81.18	285.573	1019.84
CHEMBL5276788	660.84	C=C[C@]1(C)C[C@@H](OC(=O)CSc2nc(N)nc3c2ncn3C(=O)NCc2ccccc2)[C@@]2(C)C3C(=O)CC[C@@]3(CC[C@H]2C)[C@@H](C)[C@@H]1O	MIC	47.2883	1	S. aureus (ATCC 25923)	0.293207	Training	CHEMBL5252442	Antibacterial activity against Staphylococcus aureus ATCC 25923 assessed as bacterial growth inhibition incubated for 20 to 24 hrs by microbroth serial dilution assay	52	75.42	270.124	1019.97	4231.68	18519.7	84395.1	396447	33.86	209.899	561.106	2368.78	8867.3	36815.3	151502	3.088	164.161	179.727	1073.95	2525.12	10456.9	32973.2	187.62	2812.78	48604.3	975291	2.10528e+07	4.77527e+08	1.12288e+10	121.599	501.688	2296.37	11376.4	59002	316167	1.73678e+06	82.35	300.72	1118.18
CHEMBL3780008	796.2	CCCCCCCCCCC(NC(=O)C(CCCCCCCCCC)NC(=O)C(CCCCNC(=O)C(N)CCCCN)NC(=O)C(N)CCCCN)C(N)=O	MIC	60	1	S. aureus (ATCC 25923)	0.293207	Training	CHEMBL3783647	Antimicrobial activity against methicillin-susceptible Staphylococcus aureus ATCC 25923 after 20 hrs by microdilution assay	55	80.9	247.583	800.818	2790.45	10143.2	38075	146474	42.83	176.849	435.112	1486.17	4868.1	17217.2	61710.3	4.297	134.685	80.5064	549.621	666.863	2799.06	4893.22	263.57	5259.57	116305	2.76974e+06	6.81332e+07	1.70966e+09	4.34607e+10	103.51	339.6	1246.4	4987.92	21093.4	92787.9	420057	100.5	319.94	1100.29
CHEMBL3800233	928.04	COC(=O)[C@H](Cc1c[nH]c2ccccc12)NCc1c2c(O)c3c(O)c(C)c4c(c3c1O)C(=O)[C@@](C)(O/C=C/[C@H](OC)[C@@H](C)[C@@H](OC(C)=O)[C@H](C)[C@H](O)[C@H](C)[C@@H](O)[C@@H](C)/C=C/C=C(/C)C(=O)N2)O4	MIC	67.885	1	S. aureus (ATCC 25923)	0.293207	Test	CHEMBL3803197	Antibacterial activity against Staphylococcus aureus ATCC 25923 after 18 hrs by microdilution method	72	102.52	360.449	1314.18	5210.29	21560.4	92061.9	402220	43.92	265.495	620.402	2473.73	8231.34	31522.4	117446	4.538	218.046	220.107	1273.4	2649.04	10346.2	28883.4	255.43	3908.17	66022.6	1.2307e+06	2.36028e+07	4.58846e+08	8.98919e+09	175.024	669.85	2965.94	14171.2	70898.3	366247	1.93843e+06	116.66	421.361	1541.15
CHEMBL1831252	453.17	O=C1c2cccnc2C(=O)c2c1c(C(=O)OCC(F)(F)F)c1ccc(Br)cn21	MIC	68.407	1	S. aureus (ATCC 25923)	0.293207	Training	CHEMBL1831459	Antimicrobial activity against Staphylococcus aureus ATCC 25923 by broth microdilution method	31	43.48	157.379	582.418	2340.96	9769.19	41944.5	183890	21.36	130.865	337.144	1476.15	5423.93	22595.3	91414	4.718	98.8904	136.084	663.713	1650.33	6168.76	19026.5	77.74	1102.31	16275	269146	4.56099e+06	7.80307e+07	1.33942e+09	81.5623	369.903	2120.46	14406.1	111122	935902	8.33171e+06	47.03	171.498	630.728
CHEMBL1831253	417.19	O=C1c2cccnc2C(=O)c2c1c(C(=O)OCCF)c1ccc(Br)cn21	MIC	74.3067	1	S. aureus (ATCC 25923)	0.293207	Training	CHEMBL1831459	Antimicrobial activity against Staphylococcus aureus ATCC 25923 by broth microdilution method	29	40.68	143.459	510.09	1983.05	8054.83	33884.5	146427	18.34	116.305	265.938	1138.47	3880.7	15657.2	60530.6	4.195	88.7496	102.987	535.734	1208.52	4607.92	13657.2	77.74	1092.31	16251	269056	4.56068e+06	7.80294e+07	1.33942e+09	80.0175	361.585	2068.37	14111.9	109552	927770	8.29038e+06	44.29	158.301	555.74
CHEMBL1831251	385.17	COC(=O)c1c2c(n3cc(Br)ccc13)C(=O)c1ncccc1C2=O	MIC	80.4839	1	S. aureus (ATCC 25923)	0.293207	Training	CHEMBL1831459	Antimicrobial activity against Staphylococcus aureus ATCC 25923 by broth microdilution method	27	37.74	135.128	485.964	1909.16	7823.63	33144.1	143999	16.15	109.562	250.99	1098.84	3779.81	15384.3	59762.7	3.293	84.334	98.4784	520.48	1186.45	4539.95	13530.2	77.74	1088.31	16237.2	268959	4.56007e+06	7.80255e+07	1.33939e+09	76.2164	351.79	2039.61	14022.3	109271	926959	8.28863e+06	41.02	149.528	530.093
CHEMBL532	733.94	CC[C@H]1OC(=O)[C@H](C)[C@@H](O[C@H]2C[C@@](C)(OC)[C@@H](O)[C@H](C)O2)[C@H](C)[C@@H](O[C@@H]2O[C@H](C)C[C@H](N(C)C)[C@H]2O)[C@](C)(O)C[C@@H](C)C(=O)[C@H](C)[C@@H](O)[C@]1(C)O	MIC	81.7506	1	S. aureus (ATCC 25923)	0.293207	Test	CHEMBL1831405	Antibacterial activity against erythromycin-susceptible Staphylococcus aureus ATCC 25923 by the broth microdilution method	53	78.65	281.006	1088.32	4555.77	19863.5	89085.2	407796	42.17	203.768	609.107	2298.41	8544.97	33158.9	130430	0.512	168.594	173.097	1049.92	2230.69	8928.9	25212.2	193.91	3052.11	54150.7	1.0443e+06	2.05586e+07	4.08198e+08	8.14177e+09	93.7522	340.574	1374.73	5969.78	26985.8	125334	593354	90.46	336.323	1303.7
CHEMBL3609678	366.32	O=C(O)c1cn2c3c(c(N4CC[C@H](O)C4)c(F)cc3c1=O)OC[C@@H]2CF	MIC	84.6255	1	S. aureus (ATCC 25923)	0.293207	Training	CHEMBL3610234	Antimicrobial activity against Staphylococcus aureus ATCC 25923 by standard broth microdilution method	29	41	146.158	528.983	2074.97	8454.81	35458	151914	17.41	111.313	237.197	951.659	2910.68	10739.4	37158.8	2.852	89.8385	98.0077	527.835	1142.54	4316.52	12254.4	92	1543.47	27395.4	520256	1.00363e+07	1.95436e+08	3.83241e+09	69.2438	258.001	1131.14	5376.2	26798.1	137918	726606	44.16	159.332	569.142
CHEMBL3609574	362.36	C[C@H]1COc2c(N3CCC(O)CC3)c(F)cc3c(=O)c(C(=O)O)cn1c23	MIC	85.5503	1	S. aureus (ATCC 25923)	0.293207	Training	CHEMBL3610234	Antimicrobial activity against Staphylococcus aureus ATCC 25923 by standard broth microdilution method	29	41.14	146.57	530.311	2075.26	8419.46	35129.1	149721	16.58	109.495	231.579	933.145	2835.98	10453.4	36029.1	3.005	89.7809	100.611	528.48	1145.18	4296.05	12163	92	1543.47	27395.4	520252	1.00362e+07	1.95435e+08	3.83241e+09	68.0765	253.271	1108.12	5257.57	26163.4	134468	707796	44.69	161.443	581.471
CHEMBL5289996	705.84	C=C[C@]1(C)C[C@@H](OC(=O)CSc2nc(N)nc3c2ncn3C(=O)NCc2cccc([N+](=O)[O-])c2)[C@@]2(C)C3C(=O)CC[C@@]3(CC[C@H]2C)[C@@H](C)[C@@H]1O	MIC	88.547	1	S. aureus (ATCC 25923)	0.293207	Training	CHEMBL5252442	Antibacterial activity against Staphylococcus aureus ATCC 25923 assessed as bacterial growth inhibition incubated for 20 to 24 hrs by microbroth serial dilution assay	55	78.06	283.622	1069.26	4432.57	19340.7	87785.6	410503	36.56	224.149	599.797	2508.97	9313.09	38343.3	156596	2.98	174.079	193.809	1138.97	2684.63	10998.7	34515	230.76	3729.48	68719.5	1.42686e+06	3.13599e+07	7.1601e+08	1.6808e+10	127.919	525.938	2411.37	11961.5	62075.9	332615	1.82585e+06	86.87	318.075	1185.68
CHEMBL3609579	348.33	C[C@H]1COc2c(N3CC[C@H](O)C3)c(F)cc3c(=O)c(C(=O)O)cn1c23	MIC	88.9961	1	S. aureus (ATCC 25923)	0.293207	Test	CHEMBL3610234	Antimicrobial activity against Staphylococcus aureus ATCC 25923 by standard broth microdilution method	28	39.6	142.198	517.419	2035.18	8301.21	34818.3	149130	15.9	107.033	227.184	921.383	2817.75	10428.5	36095.7	2.647	87.7074	98.1147	520.715	1139.47	4284.6	12211	92	1541.47	27395.4	520246	1.00363e+07	1.95435e+08	3.83241e+09	66.6429	249.449	1099.65	5248.82	26241.7	135347	714268	42.79	155.833	563.212
CHEMBL5273947	688.85	C=C[C@]1(C)C[C@@H](OC(=O)CSc2nc(N)nc3c2ncn3C(=O)Nc2ccc(C(C)=O)cc2)[C@@]2(C)C3C(=O)CC[C@@]3(CC[C@H]2C)[C@@H](C)[C@@H]1O	MIC	90.0051	1	S. aureus (ATCC 25923)	0.293207	Training	CHEMBL5252442	Antibacterial activity against Staphylococcus aureus ATCC 25923 assessed as bacterial growth inhibition incubated for 20 to 24 hrs by microbroth serial dilution assay	54	78.04	281.565	1068.78	4442.1	19421.1	88244.4	412857	36.94	224.122	610.374	2565.78	9608.09	39707.5	162659	2.784	172.169	190.987	1127.09	2658.17	10902.6	34260.4	204.69	3112.16	53710.7	1.06291e+06	2.25572e+07	5.03379e+08	1.16732e+10	127.479	526.11	2422.1	12067.4	62873.5	338000	1.86029e+06	85.59	315.32	1180.78
CHEMBL5272871	659.85	C=C[C@]1(C)C[C@@H](OC(=O)CSc2nc(NC(=O)CCc3ccccc3)nc3[nH]cnc23)[C@@]2(C)C3C(=O)CC[C@@]3(CC[C@H]2C)[C@@H](C)[C@@H]1O	MIC	94.7185	1	S. aureus (ATCC 25923)	0.293207	Training	CHEMBL5252442	Antibacterial activity against Staphylococcus aureus ATCC 25923 assessed as bacterial growth inhibition incubated for 20 to 24 hrs by microbroth serial dilution assay	52	75.62	268.707	1008.35	4160.58	18130.7	82364.7	386125	34.42	208.504	559.807	2354.52	8821.76	36581.4	150548	3.394	161.737	172.856	1038.42	2397.71	9961.88	31205.3	172.46	2250.3	31878.7	519679	8.97328e+06	1.60284e+08	2.9249e+09	119.358	487.54	2217.9	10924.6	56318.9	299949	1.63796e+06	82.65	299.022	1108.42
CHEMBL5272931	652.86	C=C[C@]1(C)C[C@@H](OC(=O)CSc2nc(NC(=O)CN3CCCCC3)nc3[nH]cnc23)[C@@]2(C)C3C(=O)CC[C@@]3(CC[C@H]2C)[C@@H](C)[C@@H]1O	MIC	95.7326	1	S. aureus (ATCC 25923)	0.293207	Training	CHEMBL5252442	Antibacterial activity against Staphylococcus aureus ATCC 25923 assessed as bacterial growth inhibition incubated for 20 to 24 hrs by microbroth serial dilution assay	51	74.73	266.234	1003.79	4153.68	18135.5	82482.9	386954	36.51	207.049	572.111	2354.63	8881.65	36602.6	150875	2.633	159.574	166.323	1024.89	2344.75	9847.08	30788.6	175.7	2251.8	31911.7	519759	8.97368e+06	1.60285e+08	2.92491e+09	111.089	450.36	2037.05	10017.5	51709.1	276356	1.5165e+06	81.13	294.831	1096.35
CHEMBL575	380.42	COc1cccc(OC)c1C(=O)N[C@@H]1C(=O)N2[C@@H]1SC(C)(C)[C@@H]2C(=O)O	MIC	105.147	1	S. aureus (ATCC 25923)	0.293207	Test	CHEMBL3294765	Antimicrobial activity against Staphylococcus aureus ATCC 25923 after 24 hrs by microbroth dilution method	28	40.04	143.802	541.349	2234.24	9680.47	43477.4	200487	25.57	131	410.687	1778.47	7376.69	33009.6	149997	1.081	87.5704	91.9548	563.278	1264.45	5199.95	15668.3	130.47	1850.51	29118	498826	8.85986e+06	1.61084e+08	2.98022e+09	71.0707	284.341	1316.86	6607.76	34879.4	191022	1.07682e+06	44.88	165.485	615.408
CHEMBL174	349.41	CC1(C)S[C@@H]2[C@H](NC(=O)[C@H](N)c3ccccc3)C(=O)N2[C@H]1C(=O)O	MIC	114.479	1	S. aureus (ATCC 25923)	0.293207	Training	CHEMBL2443663	Antibacterial activity against Staphylococcus aureus ATCC 25923 assessed as growth inhibition after 24 hrs by microbroth dilution method	26	37.45	134.484	508.358	2099.76	9101.58	40908.6	188857	23.21	122.664	392.442	1714.72	7184.26	32323.5	147523	0.005	82.4489	76.6909	516.836	1087.76	4663.04	13700.2	138.03	2436.35	46380.8	960052	2.09557e+07	4.77108e+08	1.12303e+10	65.1325	260.473	1205.69	6053.32	31968.2	175104	987083	41.4	150.824	564.758
CHEMBL1085497	996.25	CC[C@H]1OC(=O)[C@H](C)[C@@H](O[C@H]2C[C@@](C)(OC)[C@@H](OC(=O)NCCCC(=O)NCc3ccc(OC)cc3)[C@H](C)O2)[C@H](C)[C@@H](O[C@@H]2O[C@H](C)C[C@H](N(C)C)[C@H]2O)[C@](C)(OC)C[C@@H](C)C(=O)[C@H](C)[C@@H](O)[C@]1(C)O	MIC	120.452	1	S. aureus (ATCC 25923)	0.293207	Training	CHEMBL1671353	Antimicrobial activity against erythromycin-susceptible Staphylococcus aureus ATCC 25923 by broth microdilution method	73	106.63	370.3	1378.07	5580.28	23643.4	103511	464402	55.67	272.456	762.686	2885.48	10416.8	40041.4	154925	2.998	219.007	216.587	1295.86	2669.74	10650.7	29685.2	239.34	3138.89	49314	888254	1.66724e+07	3.1857e+08	6.14629e+09	143.357	520.854	2113.93	9226.97	42003.7	196812	941735	123.86	445.609	1673.01
CHEMBL5282170	517.78	C=C[C@]1(C)C[C@@H](OC(=O)CS[C@@H]2CCC3CCC2N3C)[C@@]2(C)C3C(=O)CC[C@@]3(CC[C@H]2C)[C@@H](C)[C@@H]1O	MIC	120.708	1	S. aureus (ATCC 25923)	0.293207	Training	CHEMBL5252442	Antibacterial activity against Staphylococcus aureus ATCC 25923 assessed as bacterial growth inhibition incubated for 20 to 24 hrs by microbroth serial dilution assay	40	60.43	219.742	860.906	3683.02	16584.7	77455.1	371430	34.67	173.893	544.748	2193.63	8713.33	36259.2	153191	4.154	130.92	167.432	914.527	2357.86	9460.99	31217.5	92.14	1486.16	23245.4	403682	7.22461e+06	1.3213e+08	2.45601e+09	77.1629	314.717	1398.07	6777.1	34530.8	182569	993233	64.98	243.434	930.019
CHEMBL1796203	992.22	CC[C@H]1OC(=O)[C@H](C)[C@@H](O[C@H]2C[C@@](C)(OC)[C@@H](OC(=O)NNC(=O)c3ccc4[nH]c(C(C)C)nc4c3)[C@H](C)O2)[C@H](C)[C@@H](O[C@@H]2O[C@H](C)C[C@H](N(C)C)[C@H]2O)[C@](C)(OC)C[C@@H](C)C(=O)[C@H](C)[C@@H](O)[C@]1(C)O	MIC	120.941	1	S. aureus (ATCC 25923)	0.293207	Test	CHEMBL1798532	Antibacterial activity against erythromycin-susceptible Staphylococcus aureus ATCC 25923 by broth microdilution method	74	106.44	379.746	1426.81	5842.32	24920	109617	493124	52.68	279.797	764.219	2959.51	10609.7	41072.6	158698	2.516	229.274	230.351	1386.52	2874.19	11504.8	32018.3	258.79	3386.39	52163.5	920727	1.70455e+07	3.22914e+08	6.19755e+09	146.081	544.383	2282.39	10357.5	49324.4	243316	1.23394e+06	123.33	452.482	1713.32
CHEMBL1085496	984.21	CC[C@H]1OC(=O)[C@H](C)[C@@H](O[C@H]2C[C@@](C)(OC)[C@@H](OC(=O)NCCCC(=O)NCc3ccc(F)cc3)[C@H](C)O2)[C@H](C)[C@@H](O[C@@H]2O[C@H](C)C[C@H](N(C)C)[C@H]2O)[C@](C)(OC)C[C@@H](C)C(=O)[C@H](C)[C@@H](O)[C@]1(C)O	MIC	121.925	1	S. aureus (ATCC 25923)	0.293207	Training	CHEMBL1671353	Antimicrobial activity against erythromycin-susceptible Staphylococcus aureus ATCC 25923 by broth microdilution method	72	105.17	366.175	1366.44	5541.23	23496.9	102925	461984	55.46	271.257	763.596	2888.23	10436	40104.1	155154	3.244	217.15	219.063	1291.95	2681.44	10651.1	29761.2	230.11	3094.29	49062	886874	1.66646e+07	3.18527e+08	6.14604e+09	140.012	507.523	2058.9	8993.72	40980.6	192149	919649	121.81	438.389	1650.12
CHEMBL1085495	966.22	CC[C@H]1OC(=O)[C@H](C)[C@@H](O[C@H]2C[C@@](C)(OC)[C@@H](OC(=O)NCCCC(=O)NCc3ccccc3)[C@H](C)O2)[C@H](C)[C@@H](O[C@@H]2O[C@H](C)C[C@H](N(C)C)[C@H]2O)[C@](C)(OC)C[C@@H](C)C(=O)[C@H](C)[C@@H](O)[C@]1(C)O	MIC	124.195	1	S. aureus (ATCC 25923)	0.293207	Training	CHEMBL1671353	Antimicrobial activity against erythromycin-susceptible Staphylococcus aureus ATCC 25923 by broth microdilution method	71	103.84	360.406	1341.7	5436.33	23062	101153	454848	53.95	264.977	745.094	2828.71	10260.6	39576.9	153604	3.083	213.144	210.505	1260.37	2596.76	10394.7	29043	230.11	3090.29	49056	886850	1.66646e+07	3.18527e+08	6.14604e+09	138.344	501.865	2029.75	8828.59	40040.1	186839	889966	120.42	432.352	1623.68
CHEMBL3613681	993.11	CO[C@H]1/C=C/O[C@@]2(C)Oc3c(C)c(O)c4c(O)c(c(CNc5ccc6c(c5)OCCOCCOCCOCCO6)c(O)c4c3C2=O)NC(=O)/C(C)=C\C=C\[C@H](C)[C@H](O)[C@@H](C)[C@@H](O)[C@@H](C)[C@H](OC(C)=O)[C@@H]1C	MIC	125.867	1	S. aureus (ATCC 25923)	0.293207	Training	CHEMBL3616059	Antibacterial activity against Staphylococcus aureus ATCC 25923 after 18 hrs by serial microdilution method in presence of histamine	76	108.76	374.085	1336.75	5204.76	21205.6	89418.9	386963	48.61	269.254	625.325	2410.12	7958.38	30281.9	113663	5.85	221.738	215.826	1246.84	2522.75	9849.38	27148.8	259.49	3666.51	60867.2	1.1392e+06	2.20417e+07	4.32279e+08	8.5355e+09	182.25	683.665	2976.61	14022.6	69346.1	354861	1.86377e+06	123.82	436.482	1574.84
CHEMBL5179714	976.02	CC[C@H]1OC(=O)C[C@@H](O)[C@H](C)[C@@H](O[C@@H]2O[C@H](C)[C@@H](O)[C@H](N(C)C)[C@H]2O)[C@@H](CCN(Cc2ccc(Br)cc2)Cc2cn(-c3cnc4ccccc4c3)nn2)C[C@@H](C)C(=O)/C=C/C(C)=C/[C@@H]1CO	MIC	128.071	1	S. aureus (ATCC 25923)	0.293207	Test	CHEMBL5129400	Antibacterial activity against Staphylococcus aureus ATCC 25923 incubated for 16 to 20 hrs by broth microdilution method	71	100.34	346.511	1211.84	4637.56	18313.9	74401.5	307855	38.39	239.012	515.48	1998.8	6199.39	22579.4	78678.3	3.232	205.627	164.248	1067.28	1735.77	7100.36	15925	192.83	2916.16	48562.1	904791	1.73961e+07	3.39724e+08	6.693e+09	175.681	737.764	3776.74	22700.9	156064	1.19628e+06	9.93602e+06	116.42	404.348	1455.28
CHEMBL1085492	929.59	CC[C@H]1OC(=O)[C@H](C)[C@@H](O[C@H]2C[C@@](C)(OC)[C@@H](OC(=O)NCCc3ccccc3Cl)[C@H](C)O2)[C@H](C)[C@@H](O[C@@H]2O[C@H](C)C[C@H](N(C)C)[C@H]2O)[C@](C)(OC)C[C@@H](C)C(=O)[C@H](C)[C@@H](O)[C@]1(C)O	MIC	129.089	1	S. aureus (ATCC 25923)	0.293207	Training	CHEMBL1671353	Antimicrobial activity against erythromycin-susceptible Staphylococcus aureus ATCC 25923 by broth microdilution method	67	98.57	345.526	1300.88	5323.62	22779.7	100630	455081	50.48	251.545	707.633	2689.89	9759.72	37695.7	146536	4.175	205.357	219.368	1257.99	2709.29	10675.5	30431.5	201.01	2718.54	43454.2	795512	1.51247e+07	2.92221e+08	5.69432e+09	132.856	499.93	2124.68	9862.14	48619.6	251752	1.35989e+06	113.47	412.647	1561.13
CHEMBL1831255	482.33	O=C1c2cccnc2C(=O)c2c1c(C(=O)OCCN1CCCCC1)c1ccc(Br)cn21	MIC	130.616	1	S. aureus (ATCC 25923)	0.293207	Training	CHEMBL1831459	Antimicrobial activity against Staphylococcus aureus ATCC 25923 by broth microdilution method	35	49.85	173.469	609.935	2337.77	9355.34	38771.9	165129	20.75	132.354	292.534	1229.87	4109.92	16362	62557.7	5.106	104.823	117.153	609.619	1327.6	5039.6	14579.7	80.98	1111.81	16290	269210	4.56113e+06	7.8031e+07	1.33942e+09	90.6952	396.841	2198.58	14626.9	111681	936870	8.33023e+06	53.92	189.485	663.185
CHEMBL1085490	911.14	CC[C@H]1OC(=O)[C@H](C)[C@@H](O[C@H]2C[C@@](C)(OC)[C@@H](OC(=O)NCc3ccc(OC)cc3)[C@H](C)O2)[C@H](C)[C@@H](O[C@@H]2O[C@H](C)C[C@H](N(C)C)[C@H]2O)[C@](C)(OC)C[C@@H](C)C(=O)[C@H](C)[C@@H](O)[C@]1(C)O	MIC	131.703	1	S. aureus (ATCC 25923)	0.293207	Training	CHEMBL1671353	Antimicrobial activity against erythromycin-susceptible Staphylococcus aureus ATCC 25923 by broth microdilution method	67	98.09	344.056	1294.4	5295.31	22643	99925	451363	49.96	250.129	701.674	2668.5	9668.3	37330.7	145074	3.036	204.744	211.079	1243.25	2624.96	10424.1	29396	210.24	2761.14	43706.1	796882	1.51324e+07	2.92265e+08	5.69458e+09	131.157	480.761	1964.8	8631.81	39528.5	186245	895825	113.34	412.821	1561.08
CHEMBL1085489	899.1	CC[C@H]1OC(=O)[C@H](C)[C@@H](O[C@H]2C[C@@](C)(OC)[C@@H](OC(=O)NCc3ccc(F)cc3)[C@H](C)O2)[C@H](C)[C@@H](O[C@@H]2O[C@H](C)C[C@H](N(C)C)[C@H]2O)[C@](C)(OC)C[C@@H](C)C(=O)[C@H](C)[C@@H](O)[C@]1(C)O	MIC	133.467	1	S. aureus (ATCC 25923)	0.293207	Test	CHEMBL1671353	Antimicrobial activity against erythromycin-susceptible Staphylococcus aureus ATCC 25923 by broth microdilution method	66	96.63	339.93	1282.76	5256.26	22496.6	99338.7	448945	49.75	248.929	702.585	2671.25	9687.56	37393.4	145303	3.282	202.887	213.555	1239.34	2636.67	10424.5	29472	201.01	2716.54	43454.2	795502	1.51247e+07	2.92221e+08	5.69433e+09	127.812	467.43	1909.77	8398.56	38505.4	181581	873739	111.29	405.601	1538.2
CHEMBL1085493	895.14	CC[C@H]1OC(=O)[C@H](C)[C@@H](O[C@H]2C[C@@](C)(OC)[C@@H](OC(=O)NCCc3ccccc3)[C@H](C)O2)[C@H](C)[C@@H](O[C@@H]2O[C@H](C)C[C@H](N(C)C)[C@H]2O)[C@](C)(OC)C[C@@H](C)C(=O)[C@H](C)[C@@H](O)[C@]1(C)O	MIC	134.057	1	S. aureus (ATCC 25923)	0.293207	Training	CHEMBL1671353	Antimicrobial activity against erythromycin-susceptible Staphylococcus aureus ATCC 25923 by broth microdilution method	66	96.84	338.533	1270.92	5191.43	22190.6	97993.8	443262	48.92	245.112	688.476	2624.02	9542.23	36951.3	143991	3.553	200.852	208.041	1214.99	2574.37	10214.5	28926.9	201.01	2714.54	43448.2	795484	1.51246e+07	2.92221e+08	5.69432e+09	127.577	464.951	1884.85	8210.12	37257.1	173843	827524	111.8	405.174	1530.01
CHEMBL5184894	916.22	CC[C@H]1OC(=O)C[C@@H](O)[C@H](C)[C@@H](O[C@@H]2O[C@H](C)[C@@H](O)[C@H](N(C)C)[C@H]2O)[C@@H](CCN(C)Cc2cn(-c3cnc4ccccc4c3)nn2)C[C@@H](C)C(=O)/C=C/C(C)=C/[C@@H]1CN1CCCCCCC1	MIC	136.43	1	S. aureus (ATCC 25923)	0.293207	Training	CHEMBL5129400	Antibacterial activity against Staphylococcus aureus ATCC 25923 incubated for 16 to 20 hrs by broth microdilution method	71	100.75	345.536	1201.84	4571.8	17962.6	72686.8	299925	40.18	236.014	518.43	1960.84	6127.83	22140.7	77478.3	3.414	202.743	155.792	1024.04	1615.84	6658.5	14667.4	175.84	2508.4	40245.9	735725	1.39664e+07	2.70167e+08	5.28238e+09	160.65	619.214	2747.84	13389.6	69548.8	379905	2.16455e+06	117.41	405.369	1455.93
CHEMBL891	435.89	Cc1onc(-c2ccccc2Cl)c1C(=O)N[C@@H]1C(=O)N2[C@@H]1SC(C)(C)[C@@H]2C(=O)O	MIC	137.649	1	S. aureus (ATCC 25923)	0.293207	Training	CHEMBL1655872	Antimicrobial activity against beta-lactamase negative methicillin-susceptible Staphylococcus aureus ATCC 25923 by broth microdilution method at pH 5.5	32	43.31	163.163	603.385	2501.44	10762.1	48124.1	220589	25.99	147.12	436.401	1911.64	7757.97	34507.9	155112	2.396	102.553	116.572	670.96	1548.74	6239.32	18892.2	138.04	2033.41	31577.2	531599	9.29053e+06	1.66757e+08	3.05522e+09	82.4501	347.219	1691.89	8938.47	49712.6	286820	1.70162e+06	49.9	184.536	687.971
CHEMBL5204486	903.16	CC[C@H]1OC(=O)C[C@@H](O)[C@H](C)[C@@H](O[C@@H]2O[C@H](C)[C@@H](O)[C@H](N(C)C)[C@H]2O)[C@@H](CCN(Cc2cn(-c3cnc4ccccc4c3)nn2)Cc2cccs2)C[C@@H](C)C(=O)/C=C/C(C)=C/[C@@H]1CO	MIC	138.403	1	S. aureus (ATCC 25923)	0.293207	Test	CHEMBL5129400	Antibacterial activity against Staphylococcus aureus ATCC 25923 incubated for 16 to 20 hrs by broth microdilution method	69	94.25	331.059	1141.72	4374.38	17230.3	70041.8	290042	36.91	230.821	497.358	1934.64	6038.77	22048.6	77283.6	1.682	198.53	145.953	1010.92	1579.67	6631.4	14572	221.07	3308.91	54398.2	989159	1.86206e+07	3.57561e+08	6.95387e+09	163.616	644.545	2920.13	14455	75942.5	417902	2.38982e+06	112.85	391.374	1404.22
CHEMBL3799139	903.03	CCOC(=O)[C@H](Cc1ccccc1)NCc1c2c(O)c3c(O)c(C)c4c(c3c1O)C(=O)[C@@](C)(O/C=C/[C@H](OC)[C@@H](C)[C@@H](OC(C)=O)[C@H](C)[C@H](O)[C@H](C)[C@@H](O)[C@@H](C)/C=C/C=C(/C)C(=O)N2)O4	MIC	138.423	1	S. aureus (ATCC 25923)	0.293207	Training	CHEMBL3803197	Antibacterial activity against Staphylococcus aureus ATCC 25923 after 18 hrs by microdilution method	69	98.58	343.309	1246.54	4921.85	20294.2	86400.6	376646	44.6	253.957	613.337	2401.09	8088.99	30871.6	115606	5.135	206.53	209.116	1192.82	2459.8	9571.48	26537.1	239.64	3771.51	64921.8	1.22138e+06	2.35231e+07	4.58157e+08	8.98317e+09	167.418	637.628	2808.55	13358.1	66539.9	342216	1.80309e+06	113.52	407.034	1489.21
CHEMBL5198466	902.19	CC[C@H]1OC(=O)C[C@@H](O)[C@H](C)[C@@H](O[C@@H]2O[C@H](C)[C@@H](O)[C@H](N(C)C)[C@H]2O)[C@@H](CCN(C)Cc2cn(-c3cnc4ccccc4c3)nn2)C[C@@H](C)C(=O)/C=C/C(C)=C/[C@@H]1CN1CCCCCC1	MIC	138.552	1	S. aureus (ATCC 25923)	0.293207	Training	CHEMBL5129400	Antibacterial activity against Staphylococcus aureus ATCC 25923 incubated for 16 to 20 hrs by broth microdilution method	70	99.21	341.164	1188.95	4531.72	17834.7	72271.3	298573	39.5	233.551	514.036	1949.08	6100.99	22072.6	77324.9	3.056	200.615	153.598	1016.48	1604.18	6626.47	14621.4	175.84	2506.4	40245.9	735719	1.39664e+07	2.70167e+08	5.28238e+09	159.217	615.159	2736.29	13354.8	69440.8	379565	2.16347e+06	115.51	399.759	1437.67
CHEMBL5196619	898.11	CC[C@H]1OC(=O)C[C@@H](O)[C@H](C)[C@@H](O[C@@H]2O[C@H](C)[C@@H](O)[C@H](N(C)C)[C@H]2O)[C@@H](CCN(Cc2ccncc2)Cc2cn(-c3cnc4ccccc4c3)nn2)C[C@@H](C)C(=O)/C=C/C(C)=C/[C@@H]1CO	MIC	139.181	1	S. aureus (ATCC 25923)	0.293207	Training	CHEMBL5129400	Antibacterial activity against Staphylococcus aureus ATCC 25923 incubated for 16 to 20 hrs by broth microdilution method	70	98.33	338.61	1177.95	4492.66	17703.4	71866.5	297435	36.91	232.821	497.358	1940.64	6028.77	22068.6	77183.5	1.182	200.552	143.418	1018.1	1561.56	6653.9	14469.6	205.72	2995.23	49168.8	909048	1.74267e+07	3.39946e+08	6.69462e+09	166.808	652.601	2936.1	14428.3	75229.4	410836	2.3326e+06	114.4	395.745	1417.09
CHEMBL3798763	889.01	COC(=O)[C@H](Cc1ccccc1)NCc1c2c(O)c3c(O)c(C)c4c(c3c1O)C(=O)[C@@](C)(O/C=C/[C@H](OC)[C@@H](C)[C@@H](OC(C)=O)[C@H](C)[C@H](O)[C@H](C)[C@@H](O)[C@@H](C)/C=C/C=C(/C)C(=O)N2)O4	MIC	140.606	1	S. aureus (ATCC 25923)	0.293207	Test	CHEMBL3803197	Antibacterial activity against Staphylococcus aureus ATCC 25923 after 18 hrs by microdilution method	68	97.04	338.937	1233.98	4883.75	20176.3	86024.3	375399	43.92	251.495	608.402	2387.73	8055.59	30776.9	115313	4.438	204.127	205.937	1183.98	2444.83	9527.95	26444.9	239.64	3769.51	64908	1.22129e+06	2.35226e+07	4.58154e+08	8.98315e+09	166.217	636.616	2813.23	13402.1	66804.3	343638	1.81046e+06	111.62	401.025	1468.73
CHEMBL5199384	887.09	CC[C@H]1OC(=O)C[C@@H](O)[C@H](C)[C@@H](O[C@@H]2O[C@H](C)[C@@H](O)[C@H](N(C)C)[C@H]2O)[C@@H](CCN(Cc2cn(-c3cnc4ccccc4c3)nn2)Cc2ccco2)C[C@@H](C)C(=O)/C=C/C(C)=C/[C@@H]1CO	MIC	140.91	1	S. aureus (ATCC 25923)	0.293207	Training	CHEMBL5129400	Antibacterial activity against Staphylococcus aureus ATCC 25923 incubated for 16 to 20 hrs by broth microdilution method	69	94.25	331.059	1141.72	4374.38	17230.3	70041.8	290042	36.91	230.821	497.358	1934.64	6038.77	22048.6	77283.6	1.862	198.614	147.333	1012.78	1590.3	6655.9	14665.1	205.97	2996.49	49221.8	909576	1.74316e+07	3.39988e+08	6.69498e+09	157.994	611.832	2723.81	13289.5	69070.8	377476	2.15189e+06	112.57	390.496	1400.04
CHEMBL5180308	876.15	CC[C@H]1OC(=O)C[C@@H](O)[C@H](C)[C@@H](O[C@@H]2O[C@H](C)[C@@H](O)[C@H](N(C)C)[C@H]2O)[C@@H](CCN(C)Cc2cn(-c3cnc4ccccc4c3)nn2)C[C@@H](C)C(=O)/C=C/C(C)=C/[C@@H]1CN(CC)CC	MIC	142.67	1	S. aureus (ATCC 25923)	0.293207	Training	CHEMBL5129400	Antibacterial activity against Staphylococcus aureus ATCC 25923 incubated for 16 to 20 hrs by broth microdilution method	67	94.59	326.05	1141.03	4373.01	17301.7	70450.7	292228	37.46	224.164	496.772	1898.25	5983	21746.9	76460.2	2.68	192.82	148.02	986.073	1570.84	6494.31	14410.5	175.84	2498.4	40245.9	735691	1.39664e+07	2.70167e+08	5.28238e+09	155.548	603.766	2700.48	13234.9	69029.3	378131	2.15841e+06	111.91	391.114	1415.42
CHEMBL5172546	855	CC[C@H]1OC(O)(C(C)(O)C(=O)N[C@@H]2C(=O)N3NCCC[C@@H]3C(=O)N(O)[C@@H](C)C(=O)N(C)[C@@H](CC(C)C)C(=O)N3NCCC[C@@H]3C(=O)N(O)CC(=O)OC2C(C)C)CC[C@@H]1C	MIC	146.199	1	S. aureus (ATCC 25923)	0.293207	Training	CHEMBL5121886	Antibacterial activity against Staphylococcus aureus ATCC 25923 assessed as inhibition of bacterial growth incubated for 18 hrs by broth microdilution method	63	85.23	311.863	1135	4575.89	19195.6	83510	373256	52.93	255.693	745.651	2875.93	10766.5	42761.4	172206	0.13	194.156	165.611	1105.31	2065.8	8594.3	22574	271.16	4297.85	74860	1.39787e+06	2.67513e+07	5.19605e+08	1.0205e+10	118.788	426.186	1721.74	7491.88	34051.9	159558	764496	104.76	379.119	1415.23
CHEMBL1668686	420.54	C=C1C[C@@H](C(=O)Nc2ncc(C)s2)N(C(=O)[C@H](CC2CCCC2)CN(O)C=O)C1	MIC	148.618	1	S. aureus (ATCC 25923)	0.293207	Test	CHEMBL1670586	Antibacterial activity against Staphylococcus aureus ATCC 25923 by broth micro dilution technique	31	39.78	142.843	475.872	1781.99	6833.07	27177	110316	20.29	111.824	260.195	960.927	3103.98	11250.1	40408.4	0.08	87.8857	61.3978	436.265	667.999	2791.44	6081.63	131.08	1974.29	32164.4	566565	1.03227e+07	1.92727e+08	3.67052e+09	69.1516	266.539	1161.46	5469.19	27027.1	138229	725822	50.77	173.34	618.87
CHEMBL1240636	815.84	CC[C@H]1OC(=O)[C@H](C)[C@@H](OC(=O)NCc2ccc(Br)cc2)[C@H](C)[C@@H](O[C@@H]2O[C@H](C)C[C@H](N(C)C)[C@H]2O)[C@](C)(OC)C[C@@H](C)C(=O)[C@@H](C)[C@@H](OC)[C@]1(C)O	MIC	153.216	1	S. aureus (ATCC 25923)	0.293207	Training	CHEMBL1246744	Antibacterial activity against erythromycin-susceptible Staphylococcus aureus ATCC 25923 by broth microdilution method	55	80.8	281.28	1050.62	4261.2	18058.9	78992	353767	41.34	206.367	573.597	2177.31	7832.21	30130.1	116489	3.835	166.911	176.267	1000.81	2106.13	8222.22	22898.2	162.32	2186.1	34438.5	620939	1.16268e+07	2.21398e+08	4.25597e+09	117.502	484.449	2483.56	15536.5	114314	944100	8.37025e+06	94.11	340.427	1283.16
CHEMBL32	401.44	COc1c(N2C[C@@H]3CCCN[C@@H]3C2)c(F)cc2c(=O)c(C(=O)O)cn(C3CC3)c12	MIC	155.69	1	S. aureus (ATCC 25923)	0.293207	Training	CHEMBL3610234	Antimicrobial activity against Staphylococcus aureus ATCC 25923 by standard broth microdilution method	33	47.21	167.778	611.175	2413.3	9897.32	41764.1	179965	18.56	122.463	262.674	1057.21	3262.45	12065.5	41976	3.643	101.524	116.394	609.004	1336.33	5021.21	14256.6	83.8	1218.58	19518.4	352853	6.58422e+06	1.24921e+08	2.39637e+09	74.9083	279.805	1214.79	5712.22	28173.2	143659	751105	50.37	181.76	653.029
CHEMBL1831110	399.2	CCOC(=O)c1c2c(n3cc(Br)ccc13)C(=O)c1ncccc1C2=O	MIC	157.816	1	S. aureus (ATCC 25923)	0.293207	Training	CHEMBL1833559	Antimicrobial activity against Staphylococcus aureus ATCC 25923 by two fold microdilution method	28	39.28	139.499	498.526	1947.26	7941.53	33520.4	145246	16.83	112.025	255.925	1112.2	3813.22	15479	60058.9	3.99	86.7372	101.657	529.319	1201.42	4583.62	13624.3	77.74	1090.31	16251	269050	4.56065e+06	7.80292e+07	1.33942e+09	77.4166	352.802	2034.94	13977.6	108999	925466	8.28072e+06	42.92	155.537	550.571
CHEMBL529	749	CC[C@H]1OC(=O)[C@H](C)[C@@H](O[C@H]2C[C@@](C)(OC)[C@@H](O)[C@H](C)O2)[C@H](C)[C@@H](O[C@@H]2O[C@H](C)C[C@H](N(C)C)[C@H]2O)[C@](C)(O)C[C@@H](C)CN(C)[C@H](C)[C@@H](O)[C@]1(C)O	MIC	160.214	1	S. aureus (ATCC 25923)	0.293207	Test	CHEMBL1798532	Antibacterial activity against erythromycin-susceptible Staphylococcus aureus ATCC 25923 by broth microdilution method	54	80.4	285.93	1103.54	4602.43	19992	89349.4	407761	39.82	199.165	574.514	2150.22	7848.29	30081.4	116908	1.533	170.64	181.22	1062.44	2279.42	9017.2	25522.8	180.08	2766.23	49107.3	957026	1.90562e+07	3.82358e+08	7.69744e+09	96.5134	349.891	1412.67	6132.71	27701.9	128522	607732	92.74	343.576	1331.76
CHEMBL4642545	741.85	CCn1cc(C(=O)O)c(=O)c2cc(F)c(N3CCN(Cn4nc(CN5CCN(c6ccc([N+](=O)[O-])cc6)CC5)n(Cc5ccccc5)c4=S)CC3)cc21	MIC	161.758	1	S. aureus (ATCC 25923)	0.293207	Training	CHEMBL4603003	Antimicrobial activity against Staphylococcus aureus ATCC 25923 incubated for 18 to 24 hrs by microbroth dilution method	59	79.26	282.47	971.161	3671.8	14351.2	57796.1	237552	25.05	204.449	371.108	1574.76	4500.46	16695.7	56018.9	6.332	173.138	174.211	955.454	1865.2	7111.13	18365.3	170.24	3241.05	73253.7	1.87752e+06	5.13184e+07	1.46969e+09	4.35435e+10	159.162	678.74	3756.96	25853.6	213269	1.99816e+06	2.01865e+07	92.18	321.493	1136.14
CHEMBL1240633	766.97	CC[C@H]1OC(=O)[C@H](C)[C@@H](OC(=O)NCc2ccc(OC)cc2)[C@H](C)[C@@H](O[C@@H]2O[C@H](C)C[C@H](N(C)C)[C@H]2O)[C@](C)(OC)C[C@@H](C)C(=O)[C@@H](C)[C@@H](OC)[C@]1(C)O	MIC	162.979	1	S. aureus (ATCC 25923)	0.293207	Training	CHEMBL1246744	Antibacterial activity against erythromycin-susceptible Staphylococcus aureus ATCC 25923 by broth microdilution method	56	81.7	283.602	1054.49	4265.45	18049.1	78885.7	353159	41.58	207.656	573.067	2175.92	7817.81	30083.8	116315	2.952	167.979	169.172	991.192	2046.4	8070.55	22336.3	171.55	2230.7	34690.4	622319	1.16346e+07	2.21441e+08	4.25622e+09	113.82	416.812	1709.98	7535.3	34619.9	163634	789439	95.78	345.949	1298.07
CHEMBL127	383.47	C[C@@H](O)[C@H]1C(=O)N2C(C(=O)O)=C(S[C@@H]3CN[C@H](C(=O)N(C)C)C3)[C@H](C)[C@H]12	MIC	162.985	1	S. aureus (ATCC 25923)	0.293207	Training	CHEMBL5129400	Antibacterial activity against Staphylococcus aureus ATCC 25923 incubated for 16 to 20 hrs by broth microdilution method	28	38.9	142.5	521.99	2094.28	8721.25	37521.4	165248	27.59	131.573	417.173	1682.15	6684.25	27902	118266	-0.251	87.592	77.8459	506.671	1017.26	4164.31	11647.7	135.48	2178.06	36982.3	665637	1.22924e+07	2.31157e+08	4.40755e+09	65.8708	263.154	1220.98	6199.87	33416.8	188197	1.09663e+06	45.34	166.817	617.833
CHEMBL1082644	380.47	CCCC[C@H](CN(O)C=O)C(=O)N1CC=C[C@H]1C(=O)Nc1ncc(C)s1	MIC	164.271	1	S. aureus (ATCC 25923)	0.293207	Test	CHEMBL1118338	Antibacterial activity against Staphylococcus aureus ATCC 25923 by microbroth dilution technique	27	33.74	119.714	386.703	1424.94	5381.51	21205.4	85509.9	18.51	97.6943	229.251	859.836	2836.56	10539.6	38887.5	-0.169	74.2008	43.1229	351.703	477.55	2142.42	4332.58	131.08	1960.29	32152.4	566491	1.03226e+07	1.92727e+08	3.67052e+09	65.5069	254.942	1130.77	5394.11	26943.7	139137	737280	45.35	153.461	541.279
CHEMBL3609676	380.35	O=C(O)c1cn2c3c(c(N4CCC(O)CC4)c(F)cc3c1=O)OC[C@@H]2CF	MIC	164.322	1	S. aureus (ATCC 25923)	0.293207	Training	CHEMBL3610234	Antimicrobial activity against Staphylococcus aureus ATCC 25923 by standard broth microdilution method	30	42.54	150.53	541.875	2115.05	8573.07	35768.8	152505	18.09	113.775	241.592	963.421	2928.92	10764.4	37092.1	3.21	91.912	100.504	535.6	1148.25	4327.97	12206.4	92	1545.47	27395.4	520262	1.00363e+07	1.95435e+08	3.83241e+09	70.6774	261.824	1139.6	5384.95	26719.8	137039	720135	46.06	164.942	587.401
CHEMBL1201194	581.58	CN[C@@H]1[C@H](O[C@H]2[C@H](O[C@@H]3[C@@H](O)[C@H](O)[C@@H](N=C(N)N)[C@H](O)[C@H]3N=C(N)N)O[C@@H](C)[C@]2(O)C=O)O[C@@H](CO)[C@H](O)[C@H]1O	MIC	171.945	1	S. aureus (ATCC 25923)	0.293207	Training	CHEMBL4679059	Antibacterial activity against Staphylococcus aureus ATCC 25923 assessed as reduction in microbial growth after 18 hrs by microbroth dilution method	42	61.41	216.015	811.217	3303.34	14056.1	61766.7	278135	31.65	154.012	428.772	1569.74	5616.87	21337.2	82846.8	-7.63	129.132	56.6534	684.137	944.988	4854.62	10913.2	336.43	6385.83	137833	3.1655e+06	7.48552e+07	1.80658e+09	4.43351e+10	85.6406	314.028	1297.39	5771.81	26800.3	128081	624830	67.36	243.883	895.078
CHEMBL5287467	705.84	C=C[C@]1(C)C[C@@H](OC(=O)CSc2nc(N)nc3c2ncn3C(=O)NCc2ccc([N+](=O)[O-])cc2)[C@@]2(C)C3C(=O)CC[C@@]3(CC[C@H]2C)[C@@H](C)[C@@H]1O	MIC	177.094	1	S. aureus (ATCC 25923)	0.293207	Training	CHEMBL5252442	Antibacterial activity against Staphylococcus aureus ATCC 25923 assessed as bacterial growth inhibition incubated for 20 to 24 hrs by microbroth serial dilution assay	55	78.06	283.622	1069.26	4432.57	19340.7	87779.6	410416	36.56	224.149	599.797	2508.97	9313.09	38337.3	156557	2.98	174.079	193.809	1138.91	2685.99	10997.3	34503.5	230.76	3729.48	68719.5	1.42686e+06	3.13599e+07	7.1601e+08	1.6808e+10	127.919	525.938	2411.37	11961.4	62076.3	332632	1.82604e+06	86.87	318.075	1185.68
CHEMBL29	334.4	CC1(C)S[C@@H]2[C@H](NC(=O)Cc3ccccc3)C(=O)N2[C@H]1C(=O)O	MIC	179.426	1	S. aureus (ATCC 25923)	0.293207	Test	CHEMBL990258	Antimicrobial activity against Staphylococcus aureus ATCC 25923 after 18 hrs by microbroth dilution method	25	35.98	128.323	481.421	1974.91	8508.25	38074.2	175373	22.81	118.504	378.488	1653.51	6928.46	31239.1	142989	1.063	77.7864	79.5275	488.838	1070.44	4459.11	13346.1	112.01	1755.31	28602	496012	8.84409e+06	1.60993e+08	2.97967e+09	61.9933	247.282	1140.61	5711	30098.9	164645	927706	39.9	143.871	538.009
CHEMBL5274932	694.84	O=C(O)c1cn(C2CC2)c2cc(N3CCN(Cn4nc(CN5CCN(c6ccccc6)CC5)n(-c5ccccc5)c4=S)CC3)c(F)cc2c1=O	MIC	179.898	1	S. aureus (ATCC 25923)	0.293207	Training	CHEMBL5246140	Antibacterial activity against Staphylococcus aureus ATCC 25923 assessed as bacterial growth inhibition by double micro dilution method	57	78.05	277.021	962.969	3676.48	14526.6	59186.5	246342	22.56	195.801	349.855	1514.8	4333.3	16267.4	54930.3	6.994	169.039	179.368	955.586	1945.57	7380.52	19788.6	127.1	2330.35	53160.4	1.42605e+06	4.10117e+07	1.23121e+09	3.79643e+10	151.544	650.542	3625.52	25181.1	209654	1.97824e+06	2.00755e+07	87.46	305.638	1078.94
CHEMBL3423321	656.74	COc1ccc(Cn2c(-c3cccc(O)c3)nn(CN3CCN(c4cc5c(cc4F)c(=O)c(C(=O)O)cn5C4CC4)CC3)c2=S)cc1	MIC	180	1	S. aureus (ATCC 25923)	0.293207	Training	CHEMBL3424323	Antimicrobial activity against methicillin-susceptible Staphylococcus aureus ATCC 25923 after 18 hrs by broth microdilution method	53	71.9	257.589	902.548	3469.84	13770	56218.4	234039	22.53	187.458	349.392	1495.65	4335.82	16225.6	54993.4	5.417	158.672	167.724	903.948	1828.21	6932.4	18404.4	150.08	2765.2	61738.9	1.5981e+06	4.44944e+07	1.30193e+09	3.94017e+10	143.852	627.104	3553.27	24992.8	209465	1.98081e+06	2.01055e+07	81.54	287.983	1026.68
CHEMBL5290352	690.87	C=C[C@]1(C)C[C@@H](OC(=O)CSc2nc(N)nc3c2ncn3C(=O)NCc2ccc(OC)cc2)[C@@]2(C)C3C(=O)CC[C@@]3(CC[C@H]2C)[C@@H](C)[C@@H]1O	MIC	180.931	1	S. aureus (ATCC 25923)	0.293207	Training	CHEMBL5252442	Antibacterial activity against Staphylococcus aureus ATCC 25923 assessed as bacterial growth inhibition incubated for 20 to 24 hrs by microbroth serial dilution assay	54	78.21	280.019	1056.34	4375.63	19101	86753.1	406001	35.58	217.378	578.698	2425.55	9023.52	37279.7	152823	3.003	170.024	185.808	1109.43	2598.1	10713	33615.4	196.85	2861.38	48862.3	976695	2.10605e+07	4.77571e+08	1.12291e+10	126.613	520.677	2380.55	11774.7	60965.7	326140	1.78855e+06	85.79	313.976	1167.51
CHEMBL5289659	690.87	C=C[C@]1(C)C[C@@H](OC(=O)CSc2nc(N)nc3c2ncn3C(=O)NCc2ccccc2OC)[C@@]2(C)C3C(=O)CC[C@@]3(CC[C@H]2C)[C@@H](C)[C@@H]1O	MIC	180.931	1	S. aureus (ATCC 25923)	0.293207	Test	CHEMBL5252442	Antibacterial activity against Staphylococcus aureus ATCC 25923 assessed as bacterial growth inhibition incubated for 20 to 24 hrs by microbroth serial dilution assay	54	78.21	280.019	1056.34	4379.63	19149.4	87140.1	408560	35.58	217.378	578.698	2429.55	9053.57	37442.3	153577	3.003	170.055	184.96	1111.18	2604.98	10777.3	33874.4	196.85	2861.38	48862.3	976699	2.10606e+07	4.77571e+08	1.12291e+10	126.613	520.729	2379.86	11766.4	60912.9	325926	1.7884e+06	85.79	314.19	1166.49
CHEMBL5275012	690.87	C=C[C@]1(C)C[C@@H](OC(=O)CSc2nc(N)nc3c2ncn3C(=O)NCc2cccc(OC)c2)[C@@]2(C)C3C(=O)CC[C@@]3(CC[C@H]2C)[C@@H](C)[C@@H]1O	MIC	180.931	1	S. aureus (ATCC 25923)	0.293207	Training	CHEMBL5252442	Antibacterial activity against Staphylococcus aureus ATCC 25923 assessed as bacterial growth inhibition incubated for 20 to 24 hrs by microbroth serial dilution assay	54	78.21	280.019	1056.34	4375.63	19101	86759.1	406088	35.58	217.378	578.698	2425.55	9023.52	37285.7	152865	3.003	170.024	185.808	1109.5	2596.74	10714.5	33626.5	196.85	2861.38	48862.3	976695	2.10605e+07	4.77571e+08	1.12291e+10	126.613	520.677	2380.55	11774.8	60965.3	326124	1.78836e+06	85.79	313.976	1167.51
CHEMBL1084872	439.54	Cc1c(N2CCC3=C(C2)C(=O)C(C)CS3)c(N)cc2c(=O)c(C(=O)O)cn(C3CC3)c12	MIC	182.008	1	S. aureus (ATCC 25923)	0.293207	Training	CHEMBL1119561	Antibacterial activity against Staphylococcus aureus ATCC 25923 by microdilution technique	35	48.72	178.214	648.209	2572.16	10536.9	44356.1	190343	26	153.214	399.912	1654.35	5919.03	23913	95152.9	2.44	109.736	120.484	655.615	1401.71	5317.78	14844.4	130.93	2400.09	45840.4	954538	2.0888e+07	4.76141e+08	1.12149e+10	90.4736	367.156	1752.57	9075.34	49364.3	277949	1.60693e+06	54.14	197.957	724.55
CHEMBL5271515	681.26	C=C[C@]1(C)C[C@@H](OC(=O)CSc2nc(N)nc3c2ncn3C(=O)Nc2ccccc2Cl)[C@@]2(C)C3C(=O)CC[C@@]3(CC[C@H]2C)[C@@H](C)[C@@H]1O	MIC	183.484	1	S. aureus (ATCC 25923)	0.293207	Training	CHEMBL5252442	Antibacterial activity against Staphylococcus aureus ATCC 25923 assessed as bacterial growth inhibition incubated for 20 to 24 hrs by microbroth serial dilution assay	52	75.63	272.807	1036.7	4319.92	18953.7	86460.6	406105	34.27	213.01	569.591	2403.83	8976.85	37216.6	152870	3.566	166.54	188.695	1104.46	2630.03	10801.3	34119.4	187.62	2814.78	48628.4	975506	2.10545e+07	4.77541e+08	1.12289e+10	124.8	529.889	2510.71	12917	69798.7	390796	2.24825e+06	82.12	302.695	1131.14
CHEMBL5266166	676.8	C=C[C@]1(C)C[C@@H](OC(=O)CSc2nc(N)nc3c2ncn3C(=O)c2ccc([N+](=O)[O-])cc2)[C@@]2(C)C3C(=O)CC[C@@]3(CC[C@H]2C)[C@@H](C)[C@@H]1O	MIC	184.693	1	S. aureus (ATCC 25923)	0.293207	Test	CHEMBL5252442	Antibacterial activity against Staphylococcus aureus ATCC 25923 assessed as bacterial growth inhibition incubated for 20 to 24 hrs by microbroth serial dilution assay	53	75.28	275.74	1047.14	4370.36	19186.2	87531.4	410966	35.76	219.829	597.119	2514.93	9433.47	39082	160514	3.667	169.972	199.746	1135.67	2758.74	11160.4	35453	218.73	3653.12	68194	1.42287e+06	3.13223e+07	7.15537e+08	1.68005e+10	123.761	513.23	2369.91	11834.5	61798.5	333054	1.83806e+06	83.37	308.12	1152.89
CHEMBL5276584	674.87	C=C[C@]1(C)C[C@@H](OC(=O)CSc2nc(N)nc3c2ncn3C(=O)NCc2ccc(C)cc2)[C@@]2(C)C3C(=O)CC[C@@]3(CC[C@H]2C)[C@@H](C)[C@@H]1O	MIC	185.221	1	S. aureus (ATCC 25923)	0.293207	Training	CHEMBL5252442	Antibacterial activity against Staphylococcus aureus ATCC 25923 assessed as bacterial growth inhibition incubated for 20 to 24 hrs by microbroth serial dilution assay	53	76.88	276.256	1046.24	4343.39	18984.7	86298.6	404150	34.54	214.362	571.5	2402.13	8952.42	37054.6	152132	3.314	168.211	188.696	1106.54	2613.57	10724.6	33726.7	187.62	2816.78	48610.3	975315	2.10528e+07	4.77527e+08	1.12288e+10	123.898	510.741	2344.34	11652.1	60602	325387	1.78942e+06	84.27	309.203	1156.31
CHEMBL3609583	334.3	C[C@H]1COc2c(N3CC(O)C3)c(F)cc3c(=O)c(C(=O)O)cn1c23	MIC	186.958	1	S. aureus (ATCC 25923)	0.293207	Training	CHEMBL3610234	Antimicrobial activity against Staphylococcus aureus ATCC 25923 by standard broth microdilution method	27	38.06	137.827	504.527	2003.09	8243.15	34848.3	150274	15.22	104.571	222.79	917.62	2821.12	10509.8	36531.7	2.289	85.6339	95.6187	520.998	1140.34	4336.97	12376	92	1539.47	27395.4	520248	1.00363e+07	1.95436e+08	3.83242e+09	65.2093	245.627	1091.18	5249.51	26433.7	137163	727347	40.89	150.223	544.953
CHEMBL5269686	664.8	C=C[C@]1(C)C[C@@H](OC(=O)CSc2nc(N)nc3c2ncn3C(=O)Nc2ccc(F)cc2)[C@@]2(C)C3C(=O)CC[C@@]3(CC[C@H]2C)[C@@H](C)[C@@H]1O	MIC	188.026	1	S. aureus (ATCC 25923)	0.293207	Training	CHEMBL5252442	Antibacterial activity against Staphylococcus aureus ATCC 25923 assessed as bacterial growth inhibition incubated for 20 to 24 hrs by microbroth serial dilution assay	52	75.23	271.582	1031.47	4292.62	18800.5	85609.8	401543	34.22	212.857	568.938	2397.48	8938.59	37031.4	152072	3.105	166.02	186.362	1094.43	2589.96	10638.2	33520.9	187.62	2814.78	48628.4	975502	2.10545e+07	4.77541e+08	1.12289e+10	121.189	500.452	2299.67	11434	59453.2	319077	1.75402e+06	81.84	301.259	1126.47
CHEMBL3423324	630.68	O=C(O)c1cn(C2CC2)c2cc(N3CCN(Cn4nc(-c5ccc(O)cc5)n(-c5ccc(F)cc5)c4=S)CC3)c(F)cc2c1=O	MIC	190	1	S. aureus (ATCC 25923)	0.293207	Test	CHEMBL3424323	Antimicrobial activity against methicillin-susceptible Staphylococcus aureus ATCC 25923 after 18 hrs by broth microdilution method	51	68.91	249.131	877.796	3392.22	13524.6	55477.9	232085	21.64	183.796	345.068	1487.95	4333.05	16273.7	55301.9	6.031	154.623	174.128	900.989	1907.71	7122.29	19503.4	140.85	2718.61	61491.8	1.59674e+06	4.44869e+07	1.30189e+09	3.94015e+10	137.276	601.547	3443.35	24488.8	207039	1.96868e+06	2.00431e+07	77.59	275.467	984.573
CHEMBL1086571	416.47	O=C(O)c1cn(C2CC2)c2cc(N3CCC4=C(C3)C(O)CCS4)c(F)cc2c1=O	MIC	192.091	1	S. aureus (ATCC 25923)	0.293207	Training	CHEMBL1119561	Antibacterial activity against Staphylococcus aureus ATCC 25923 by microdilution technique	33	45.88	166.137	596.102	2336.65	9452.18	39302.8	166599	23.27	139.668	351.781	1452.82	5082	20331.5	79804.5	2.916	101.712	112.646	598.226	1272.04	4770.8	13182	108.07	1832.92	31379.9	574021	1.07498e+07	2.04876e+08	3.95748e+09	82.9826	330.564	1555	7962.88	42945.6	240334	1.3842e+06	50.29	180.229	650.647
CHEMBL1085656	414.46	O=C1CCSC2=C1CN(c1cc3c(cc1F)c(=O)c(C(=O)O)cn3C1CC1)CC2	MIC	193.022	1	S. aureus (ATCC 25923)	0.293207	Training	CHEMBL1119561	Antibacterial activity against Staphylococcus aureus ATCC 25923 by microdilution technique	33	45.53	165.162	591.534	2315.97	9357.3	38868.6	164609	24.81	144.689	375.619	1553.76	5509.07	22091.9	86906.9	2.899	101.437	112.845	597.446	1275.38	4776.54	13225.5	104.91	1715.05	28055.7	490470	8.77647e+06	1.60033e+08	2.96451e+09	84.4244	337.23	1589.09	8144.82	43932	245727	1.41392e+06	50.19	179.89	648.895
CHEMBL5280056	646.81	C=C[C@]1(C)C[C@@H](OC(=O)CSc2nc(N)nc3c2ncn3C(=O)Nc2ccccc2)[C@@]2(C)C3C(=O)CC[C@@]3(CC[C@H]2C)[C@@H](C)[C@@H]1O	MIC	193.256	1	S. aureus (ATCC 25923)	0.293207	Training	CHEMBL5252442	Antibacterial activity against Staphylococcus aureus ATCC 25923 assessed as bacterial growth inhibition incubated for 20 to 24 hrs by microbroth serial dilution assay	51	73.9	265.814	1006.74	4187.72	18365.6	83838	394407	32.71	206.577	550.435	2337.96	8763.11	36504.2	150522	2.944	162.014	177.804	1062.86	2505.28	10381.6	32804.5	187.62	2810.78	48622.4	975478	2.10544e+07	4.77541e+08	1.12289e+10	119.521	494.794	2270.52	11268.9	58512.6	313767	1.72432e+06	80.45	295.223	1100.02
CHEMBL5275833	646.79	CCn1c(CN2CCN(c3ccccc3)CC2)nn(CN2CCN(c3cc4c(cc3F)c(=O)c(C(=O)O)cn4C3CC3)CC2)c1=S	MIC	193.262	1	S. aureus (ATCC 25923)	0.293207	Test	CHEMBL5246140	Antibacterial activity against Staphylococcus aureus ATCC 25923 assessed as bacterial growth inhibition by double micro dilution method	52	71.26	253.833	886.84	3402.22	13494.1	55123.3	229755	23.24	182.264	345.01	1448.11	4242.77	15774.7	53737.7	5.685	154.667	162.652	879.349	1783.96	6783.44	18087.3	127.1	2316.35	53149.5	1.42596e+06	4.10115e+07	1.23121e+09	3.79643e+10	136.096	589.032	3351.56	23892.3	203406	1.94735e+06	1.99204e+07	80.64	284.015	1010
CHEMBL5266787	645.83	C=C[C@]1(C)C[C@@H](OC(=O)CSc2nc(N)nc3c2ncn3C(=O)c2ccc(C)cc2)[C@@]2(C)C3C(=O)CC[C@@]3(CC[C@H]2C)[C@@H](C)[C@@H]1O	MIC	193.549	1	S. aureus (ATCC 25923)	0.293207	Training	CHEMBL5252442	Antibacterial activity against Staphylococcus aureus ATCC 25923 assessed as bacterial growth inhibition incubated for 20 to 24 hrs by microbroth serial dilution assay	51	74.1	268.374	1024.12	4281.18	18830.2	86050.4	404700	33.74	210.042	568.822	2408.09	9072.8	37799.3	156089	4.001	164.103	194.633	1103.29	2686.31	10887.6	34676.2	175.59	2740.42	48084.8	971322	2.10152e+07	4.77054e+08	1.12213e+10	119.74	498.033	2302.87	11525.1	60324.3	325809	1.80144e+06	80.77	299.249	1123.53
CHEMBL142514	316.33	O=C(O)c1cn(C2CC2)c2cc(N3CCCC3)c(F)cc2c1=O	MIC	197.578	1	S. aureus (ATCC 25923)	0.293207	Training	CHEMBL4603045	Antimicrobial activity against Staphylococcus aureus ATCC 25923 incubated for 18 hrs by CLSI-based microbroth dilution method	26	36.86	130.447	472.626	1852.46	7531.09	31457.6	133973	14	97.2766	203.57	838.499	2564.4	9568	33168.9	3.781	79.4532	100.725	481.541	1117.59	4011.06	11607.2	62.54	1081.62	18723	347819	6.5518e+06	1.24706e+08	2.39493e+09	60.9967	228.171	1003.84	4793.37	23992.7	123893	654264	39.83	142.016	511.641
CHEMBL148	299.35	C[C@@H](O)[C@H]1C(=O)N2C(C(=O)O)=C(SCCNC=N)C[C@H]12	MIC	200.434	1	S. aureus (ATCC 25923)	0.293207	Training	CHEMBL890962	Antimicrobial activity against Staphylococcus aureus ATCC 25923 by broth microdilution method	21	28.75	101.683	355.149	1381.65	5632.6	23989.3	105459	21.7	97.4336	303.832	1211.72	4755.56	19648.1	82307.5	0.335	61.2552	51.7695	342.489	685.944	2858.01	8144.16	139.02	2426	45428.2	903412	1.85792e+07	3.91709e+08	8.42148e+09	54.551	228.07	1099.59	5763.26	31868.9	183131	1.08365e+06	34.37	120.735	430.772
CHEMBL5289035	585.73	C=C[C@]1(C)C[C@@H](OC(=O)CSc2nc(N)nc3c2ncn3C(=O)OC)[C@@]2(C)C3C(=O)CC[C@@]3(CC[C@H]2C)[C@@H](C)[C@@H]1O	MIC	213.409	1	S. aureus (ATCC 25923)	0.293207	Test	CHEMBL5252442	Antibacterial activity against Staphylococcus aureus ATCC 25923 assessed as bacterial growth inhibition incubated for 20 to 24 hrs by microbroth serial dilution assay	45	65.57	238.246	917.92	3878.45	17256.6	79747	378976	33.63	191.736	548.699	2286.95	8768.16	36461.9	151326	1.909	145.545	165.276	989.751	2410.15	9981.61	32097	184.82	2765.02	48324.8	972948	2.10323e+07	4.77309e+08	1.12259e+10	102.073	428.461	1979.75	9900.74	51830	280398	1.55522e+06	71.65	267.544	1008.36
CHEMBL458512	558.63	CC(=O)c1cccc(N[C@H]2[C@H](N)[C@@](NC(=O)N(C)C)([C@H](C)O)[C@@](C)(O)[C@@]2(O)COC(=O)c2c(C)cccc2O)c1	MIC	214.811	1	S. aureus (ATCC 25923)	0.293207	Training	CHEMBL2344586	Antibacterial activity against Staphylococcus aureus ATCC 25923 after 20 hrs by broth microdilution method	42	59.76	215.343	827.817	3492.44	15593.8	72919.8	354020	25.81	161.589	427.187	1793.97	6741.1	28290.4	118694	0.569	133.397	142.565	850.499	1987.79	8230.3	26354.3	194.68	3509.02	68270	1.42466e+06	3.07168e+07	6.79899e+08	1.54075e+10	101.074	389.199	1722.35	8227.35	41037.5	210658	1.10424e+06	69.26	255.229	971.561
CHEMBL1097945	444.54	c1cc2cc(-c3ccc(-c4cc5ccc(C6=NCCN6)cc5[nH]4)cc3)[nH]c2cc1C1=NCCN1	MIC	224.952	1	S. aureus (ATCC 25923)	0.293207	Training	CHEMBL1694871	Antimicrobial activity against Staphylococcus aureus ATCC 25923 by broth microdilution method	40	56.4	195.62	674.38	2531.15	9896.15	39909.9	164459	10.16	124.795	176.914	835.08	2094.85	7816.66	23925.8	6.158	117.668	126.047	658.221	1370.63	5042.15	13618	80.36	662.815	4505.1	35004.9	276717	2.25129e+06	1.86523e+07	105.842	404.278	1787.91	8512.27	42373.9	217415	1.14028e+06	59.34	205.829	711.541
CHEMBL209543	501.47	CC(=O)NC[C@H]1CN(c2ccc(N3CCN(C(=O)/C=C/c4ccc([N+](=O)[O-])o4)CC3)c(F)c2)C(=O)O1	MIC	239.296	1	S. aureus (ATCC 25923)	0.293207	Training	CHEMBL990593	Antibacterial activity against Staphylococcus aureus ATCC 25923 by broth microdilution technique	39	50.1	179.996	603.157	2254.41	8618.07	34032.7	136841	23.7	142.866	316.342	1234.54	3870.37	14049.3	48831.2	5.082	112.209	126.496	618.429	1316.15	4690.58	12733.1	138.47	2102.64	37012.6	725561	1.49152e+07	3.17109e+08	6.92803e+09	94.5107	351.046	1507.82	6945.16	33326.3	164470	829020	61.57	211.644	750.16
CHEMBL1434	457.48	CN(C)c1ccc(O)c2c1C[C@H]1C[C@H]3[C@H](N(C)C)C(O)=C(C(N)=O)C(=O)[C@@]3(O)C(O)=C1C2=O	MIC	250	1	S. aureus (ATCC 25923)	0.293207	Test	CHEMBL4312424	Antibacterial activity against Staphylococcus aureus ATCC 25923 incubated for 18 to 24 hrs by broth microdilution method	36	51.42	189.713	727.185	3020.51	13089.8	58601.4	269064	26.25	149.853	418.421	1699.83	6380.98	26135.9	107624	-1.137	117.86	109.545	719.601	1482.27	6132.27	17406	164.63	3311.21	66844.1	1.41447e+06	3.06781e+07	6.81655e+08	1.55025e+10	89.2549	352.192	1601.68	7870.44	40408.8	213486	1.15101e+06	56.8	214.909	806.085
CHEMBL1796202	992.22	CCCc1nc2cc(C(=O)NNC(=O)O[C@H]3[C@H](C)O[C@@H](O[C@H]4[C@H](C)[C@@H](O[C@@H]5O[C@H](C)C[C@H](N(C)C)[C@H]5O)[C@](C)(OC)C[C@@H](C)C(=O)[C@H](C)[C@@H](O)[C@](C)(O)[C@@H](CC)OC(=O)[C@@H]4C)C[C@@]3(C)OC)ccc2[nH]1	MIC	251.96	1	S. aureus (ATCC 25923)	0.293207	Training	CHEMBL1798532	Antibacterial activity against erythromycin-susceptible Staphylococcus aureus ATCC 25923 by broth microdilution method	74	106.5	377.925	1412.75	5765.42	24542.3	107844	485014	53.15	278.657	759.576	2936.53	10526.7	40759.6	157613	2.581	227.399	223.274	1361.68	2794.67	11253.1	31261.6	258.79	3384.39	52157.5	920709	1.70454e+07	3.22913e+08	6.19754e+09	145.909	541.815	2265.57	10270.7	48902.5	241276	1.22392e+06	123.33	450.218	1695.3
CHEMBL1668177	986.29	CC[C@H]1OC(=O)[C@H](C)[C@@H](O[C@H]2C[C@@](C)(OC)[C@@H](OC(=O)NCCCCCC(=O)NC3CCCCC3)[C@H](C)O2)[C@H](C)[C@@H](O[C@@H]2O[C@H](C)C[C@H](N(C)C)[C@H]2O)[C@](C)(OC)C[C@@H](C)C(=O)[C@H](C)[C@@H](O)[C@]1(C)O	MIC	253.475	1	S. aureus (ATCC 25923)	0.293207	Training	CHEMBL1671353	Antimicrobial activity against erythromycin-susceptible Staphylococcus aureus ATCC 25923 by broth microdilution method	72	106.24	367.308	1365.59	5519.88	23363.2	102264	459064	58.24	269.353	773.658	2872.75	10457.6	40015.1	155292	3.706	215.311	213.207	1264.73	2601.4	10385	29000.2	230.11	3092.29	49074.1	887049	1.66663e+07	3.1854e+08	6.14615e+09	128.765	456.716	1792.38	7589.53	33569	153014	712679	122.9	440.093	1651.38
CHEMBL5195351	965.12	CC[C@H]1OC(=O)C[C@@H](O)[C@H](C)[C@@H](O[C@@H]2O[C@H](C)[C@@H](O)[C@H](N(C)C)[C@H]2O)[C@@H](CCN(Cc2ccc(C(F)(F)F)cc2)Cc2cn(-c3cnc4ccccc4c3)nn2)C[C@@H](C)C(=O)/C=C/C(C)=C/[C@@H]1CO	MIC	259.035	1	S. aureus (ATCC 25923)	0.293207	Training	CHEMBL5129400	Antibacterial activity against Staphylococcus aureus ATCC 25923 incubated for 16 to 20 hrs by broth microdilution method	74	104.11	362.951	1288.79	5009.12	20120.6	83211.9	350806	42.12	256.124	588.972	2349.95	7814.75	30005.5	112414	3.359	217.088	191.846	1189.86	2159.74	8728.48	21857.8	192.83	2928.16	48586.1	904899	1.73964e+07	3.39726e+08	6.693e+09	173.43	677.167	3051.35	15005.1	78218.4	426737	2.41902e+06	120.68	422.245	1538.06
CHEMBL1668181	960.26	CCCCNC(=O)CCCCCNC(=O)O[C@H]1[C@H](C)O[C@@H](O[C@H]2[C@H](C)[C@@H](O[C@@H]3O[C@H](C)C[C@H](N(C)C)[C@H]3O)[C@](C)(OC)C[C@@H](C)C(=O)[C@H](C)[C@@H](O)[C@](C)(O)[C@@H](CC)OC(=O)[C@@H]2C)C[C@@]1(C)OC	MIC	260.346	1	S. aureus (ATCC 25923)	0.293207	Test	CHEMBL1671353	Antimicrobial activity against erythromycin-susceptible Staphylococcus aureus ATCC 25923 by broth microdilution method	69	101.56	350.015	1302.15	5274.97	22401.3	98430.5	443629	55.73	257.106	741.718	2760.1	10088.1	38712.8	150679	3.502	205.45	203.777	1212.61	2513.03	10047.3	28258.7	230.11	3082.29	49050	886806	1.66645e+07	3.18526e+08	6.14604e+09	125.398	443.971	1746.74	7410.03	32839.5	149979	699869	119.3	427.873	1608.55
CHEMBL5188377	954.22	CC[C@H]1OC(=O)C[C@@H](O)[C@H](C)[C@@H](O[C@@H]2O[C@H](C)[C@@H](O)[C@H](N(C)C)[C@H]2O)[C@@H](CCN(Cc2cn(-c3cnc4ccccc4c3)nn2)Cc2ccco2)C[C@@H](C)C(=O)/C=C/C(C)=C/[C@@H]1CN1CCCCC1	MIC	261.994	1	S. aureus (ATCC 25923)	0.293207	Training	CHEMBL5129400	Antibacterial activity against Staphylococcus aureus ATCC 25923 incubated for 16 to 20 hrs by broth microdilution method	75	103.39	360.983	1241.29	4728.24	18528.2	74934.3	308899	39.97	248.411	528.712	2038.62	6300.34	22844.7	79575.9	3.836	214.878	165.266	1088.25	1724.78	7111.91	15701.3	188.98	2606.73	40920.9	740605	1.4002e+07	2.70431e+08	5.28436e+09	168.672	647.088	2854.01	13805.3	71200.9	386538	2.19132e+06	122.15	421.436	1506.44
CHEMBL5188707	952.25	CC[C@H]1OC(=O)C[C@@H](O)[C@H](C)[C@@H](O[C@@H]2O[C@H](C)[C@@H](O)[C@H](N(C)C)[C@H]2O)[C@@H](CCN(Cc2ccccc2)Cc2cn(-c3cnc4ccccc4c3)nn2)C[C@@H](C)C(=O)/C=C/C(C)=C/[C@@H]1CN(CC)CC	MIC	262.536	1	S. aureus (ATCC 25923)	0.293207	Training	CHEMBL5129400	Antibacterial activity against Staphylococcus aureus ATCC 25923 incubated for 16 to 20 hrs by broth microdilution method	74	104.51	358.12	1243.9	4733.09	18615.5	75412.5	311446	38.61	243.487	515.843	2005.54	6199.19	22595.2	78729.2	4.39	211.429	165.619	1074.79	1715.87	7036.48	15585.9	175.84	2516.4	40255.1	735774	1.39665e+07	2.70167e+08	5.28238e+09	175.428	679.056	3024.91	14732.2	76233.2	413793	2.33873e+06	122.53	424.519	1523.26
CHEMBL1668178	946.23	CC[C@H]1OC(=O)[C@H](C)[C@@H](O[C@H]2C[C@@](C)(OC)[C@@H](OC(=O)NCCCCCC(=O)NC(C)C)[C@H](C)O2)[C@H](C)[C@@H](O[C@@H]2O[C@H](C)C[C@H](N(C)C)[C@H]2O)[C@](C)(OC)C[C@@H](C)C(=O)[C@H](C)[C@@H](O)[C@]1(C)O	MIC	264.206	1	S. aureus (ATCC 25923)	0.293207	Training	CHEMBL1671353	Antimicrobial activity against erythromycin-susceptible Staphylococcus aureus ATCC 25923 by broth microdilution method	68	100.08	347.822	1304.78	5313.09	22622.1	99486.6	448305	55.52	257.504	752	2802.15	10265.6	39400.9	153377	2.972	205.197	208.147	1225.94	2557.16	10177.3	28617.6	230.11	3082.29	49074.1	887007	1.66662e+07	3.1854e+08	6.14614e+09	123.663	440.754	1746.28	7446.74	33105	151416	706867	117.4	424.368	1609.34
CHEMBL1668180	944.21	CC/C=N/C(=O)CCCCCNC(=O)O[C@H]1[C@H](C)O[C@@H](O[C@H]2[C@H](C)[C@@H](O[C@@H]3O[C@H](C)C[C@H](N(C)C)[C@H]3O)[C@](C)(OC)C[C@@H](C)C(=O)[C@H](C)[C@@H](O)[C@](C)(O)[C@@H](CC)OC(=O)[C@@H]2C)C[C@@]1(C)OC	MIC	264.772	1	S. aureus (ATCC 25923)	0.293207	Test	CHEMBL1671353	Antimicrobial activity against erythromycin-susceptible Staphylococcus aureus ATCC 25923 by broth microdilution method	68	100	345.582	1289	5233.88	22269.6	98001.5	442216	56.02	256.154	745.015	2767.71	10126.5	38836.6	151132	2.931	203.114	200.377	1203.29	2495.12	10004.4	28167	230.44	3084.31	49089.3	887160	1.66679e+07	3.18562e+08	6.14649e+09	126.577	453.073	1804.52	7743.43	34674.9	159831	751991	117.25	421.75	1587.99
CHEMBL5197838	942.12	CC[C@H]1OC(=O)C[C@@H](O)[C@H](C)[C@@H](O[C@@H]2O[C@H](C)[C@@H](O)[C@H](N(C)C)[C@H]2O)[C@@H](CCN(Cc2ccc([N+](=O)[O-])cc2)Cc2cn(-c3cnc4ccccc4c3)nn2)C[C@@H](C)C(=O)/C=C/C(C)=C/[C@@H]1CO	MIC	265.359	1	S. aureus (ATCC 25923)	0.293207	Training	CHEMBL5129400	Antibacterial activity against Staphylococcus aureus ATCC 25923 incubated for 16 to 20 hrs by broth microdilution method	73	101.09	352.437	1228.64	4698.75	18543.8	75321.7	311662	39.61	247.071	536.049	2080.83	6474.55	23590.6	82238.7	2.326	210.75	165.153	1087.14	1763.93	7232.95	16251.2	235.97	3828.85	68671.2	1.35634e+06	2.77032e+07	5.78207e+08	1.22722e+10	173.305	675.389	3033.98	14886.4	77480.9	422301	2.39271e+06	119.17	413.969	1488.36
CHEMBL5206487	940.2	CC[C@H]1OC(=O)C[C@@H](O)[C@H](C)[C@@H](O[C@@H]2O[C@H](C)[C@@H](O)[C@H](N(C)C)[C@H]2O)[C@@H](CCN(Cc2ccc(N(C)C)cc2)Cc2cn(-c3cnc4ccccc4c3)nn2)C[C@@H](C)C(=O)/C=C/C(C)=C/[C@@H]1CO	MIC	265.901	1	S. aureus (ATCC 25923)	0.293207	Training	CHEMBL5129400	Antibacterial activity against Staphylococcus aureus ATCC 25923 incubated for 16 to 20 hrs by broth microdilution method	73	102.79	355.221	1243.28	4759.76	18808.2	76463.4	316628	38.11	243.301	519.15	2018.56	6240.48	22734.3	79121.3	2.643	210.772	166.211	1088.57	1767.23	7241.33	16265.6	196.07	2925.66	48597.8	904915	1.73965e+07	3.39726e+08	6.69301e+09	176.39	691.961	3124.34	15406.8	80561.4	440722	2.50306e+06	120.17	418.535	1510.06
CHEMBL1085494	939.15	CC[C@H]1OC(=O)[C@H](C)[C@@H](O[C@H]2C[C@@](C)(OC)[C@@H](OC(=O)NCCc3ccc4c(c3)OCO4)[C@H](C)O2)[C@H](C)[C@@H](O[C@@H]2O[C@H](C)C[C@H](N(C)C)[C@H]2O)[C@](C)(OC)C[C@@H](C)C(=O)[C@H](C)[C@@H](O)[C@]1(C)O	MIC	266.198	1	S. aureus (ATCC 25923)	0.293207	Training	CHEMBL1671353	Antimicrobial activity against erythromycin-susceptible Staphylococcus aureus ATCC 25923 by broth microdilution method	70	102.42	360.322	1352.24	5517.86	23540.1	103682	467533	52.36	262.07	728.82	2760.43	9948.99	38285.4	148282	3.584	214.769	221.279	1298.87	2746.27	10882	30721.2	219.47	2813.74	43991.8	798562	1.51425e+07	2.92326e+08	5.69496e+09	135.798	494.426	2014.81	8834.95	40422.7	190460	916846	116.58	424.514	1599.56
CHEMBL1668170	932.2	CCCCNC(=O)CCCNC(=O)O[C@H]1[C@H](C)O[C@@H](O[C@H]2[C@H](C)[C@@H](O[C@@H]3O[C@H](C)C[C@H](N(C)C)[C@H]3O)[C@](C)(OC)C[C@@H](C)C(=O)[C@H](C)[C@@H](O)[C@](C)(O)[C@@H](CC)OC(=O)[C@@H]2C)C[C@@]1(C)OC	MIC	268.183	1	S. aureus (ATCC 25923)	0.293207	Test	CHEMBL1671353	Antimicrobial activity against erythromycin-susceptible Staphylococcus aureus ATCC 25923 by broth microdilution method	67	98.48	341.272	1276.37	5194.8	22145.5	97599.5	440895	54.37	252.181	732.929	2736.57	10034.5	38576.6	150345	2.786	201.194	199.389	1197.58	2489.82	9984.71	28140.4	230.11	3078.29	49050	886794	1.66645e+07	3.18526e+08	6.14604e+09	122.531	435.86	1723.65	7340.25	32623.6	149300	697716	115.5	416.653	1572.03
CHEMBL5201675	927.15	CC[C@H]1OC(=O)C[C@@H](O)[C@H](C)[C@@H](O[C@@H]2O[C@H](C)[C@@H](O)[C@H](N(C)C)[C@H]2O)[C@@H](CCN(Cc2ccc(OC)cc2)Cc2cn(-c3cnc4ccccc4c3)nn2)C[C@@H](C)C(=O)/C=C/C(C)=C/[C@@H]1CO	MIC	269.644	1	S. aureus (ATCC 25923)	0.293207	Training	CHEMBL5129400	Antibacterial activity against Staphylococcus aureus ATCC 25923 incubated for 16 to 20 hrs by broth microdilution method	72	101.24	348.834	1215.72	4641.81	18304.1	74295.2	307247	38.63	240.3	514.951	1997.41	6184.99	22533.1	78504.1	2.349	206.695	157.153	1057.66	1676.04	6948.69	15363.1	202.06	2960.75	48814	906171	1.74038e+07	3.39768e+08	6.69325e+09	171.999	670.128	3003.15	14699.8	76370.3	415809	2.35521e+06	118.09	409.871	1470.18
CHEMBL8	331.35	O=C(O)c1cn(C2CC2)c2cc(N3CCNCC3)c(F)cc2c1=O	MIC	271.616	1	S. aureus (ATCC 25923)	0.293207	Training	CHEMBL3294765	Antimicrobial activity against Staphylococcus aureus ATCC 25923 after 24 hrs by microbroth dilution method	27	38.26	134.397	483.727	1885.55	7622.03	31679.9	134389	14.12	99.1342	204.104	842.314	2553.3	9531.92	32968.9	3.227	81.2403	97.3299	484.836	1088.36	3986.95	11370.9	74.57	1155.98	19230.4	351166	6.57443e+06	1.24861e+08	2.396e+09	64.9213	242.362	1062.14	5042.25	25068.7	128598	675189	41.43	146.531	525.101
CHEMBL1668168	918.18	CCCNC(=O)CCCNC(=O)O[C@H]1[C@H](C)O[C@@H](O[C@H]2[C@H](C)[C@@H](O[C@@H]3O[C@H](C)C[C@H](N(C)C)[C@H]3O)[C@](C)(OC)C[C@@H](C)C(=O)[C@H](C)[C@@H](O)[C@](C)(O)[C@@H](CC)OC(=O)[C@@H]2C)C[C@@]1(C)OC	MIC	272.278	1	S. aureus (ATCC 25923)	0.293207	Training	CHEMBL1671353	Antimicrobial activity against erythromycin-susceptible Staphylococcus aureus ATCC 25923 by broth microdilution method	66	96.94	336.9	1263.47	5154.72	22017.6	97183.9	439530	53.69	249.719	728.535	2724.81	10007.6	38508.5	150179	2.428	199.066	197.195	1189.88	2478.39	9951.97	28084	230.11	3076.29	49050	886788	1.66645e+07	3.18526e+08	6.14604e+09	121.097	431.805	1712.1	7306.13	32518.9	148968	696631	113.6	411.043	1553.77
CHEMBL1668167	918.18	CC[C@H]1OC(=O)[C@H](C)[C@@H](O[C@H]2C[C@@](C)(OC)[C@@H](OC(=O)NCCCC(=O)NC(C)C)[C@H](C)O2)[C@H](C)[C@@H](O[C@@H]2O[C@H](C)C[C@H](N(C)C)[C@H]2O)[C@](C)(OC)C[C@@H](C)C(=O)[C@H](C)[C@@H](O)[C@]1(C)O	MIC	272.278	1	S. aureus (ATCC 25923)	0.293207	Test	CHEMBL1671353	Antimicrobial activity against erythromycin-susceptible Staphylococcus aureus ATCC 25923 by broth microdilution method	66	97	339.079	1278.99	5232.92	22366.3	98655.6	445571	54.16	252.579	743.212	2778.62	10211.9	39264.7	153042	2.256	200.941	203.759	1210.91	2533.95	10114.7	28499.4	230.11	3078.29	49074.1	886995	1.66662e+07	3.1854e+08	6.14614e+09	120.796	432.643	1723.18	7376.97	32889	150737	704714	113.6	413.148	1572.83
CHEMBL1668169	916.16	CC/C=N/C(=O)CCCNC(=O)O[C@H]1[C@H](C)O[C@@H](O[C@H]2[C@H](C)[C@@H](O[C@@H]3O[C@H](C)C[C@H](N(C)C)[C@H]3O)[C@](C)(OC)C[C@@H](C)C(=O)[C@H](C)[C@@H](O)[C@](C)(O)[C@@H](CC)OC(=O)[C@@H]2C)C[C@@]1(C)OC	MIC	272.878	1	S. aureus (ATCC 25923)	0.293207	Training	CHEMBL1671353	Antimicrobial activity against erythromycin-susceptible Staphylococcus aureus ATCC 25923 by broth microdilution method	66	96.92	336.839	1263.21	5153.71	22013.8	97170.4	439482	54.66	251.229	736.227	2744.18	10072.9	38700.4	150797	2.215	198.858	195.989	1188.26	2471.9	9941.78	28048.7	230.44	3080.31	49089.3	887148	1.66679e+07	3.18562e+08	6.14649e+09	123.71	444.962	1781.42	7673.66	34458.9	159152	749838	113.45	410.53	1551.47
CHEMBL1085491	911.14	CC[C@H]1OC(=O)[C@H](C)[C@@H](O[C@H]2C[C@@](C)(OC)[C@@H](OC(=O)NCCc3ccc(O)cc3)[C@H](C)O2)[C@H](C)[C@@H](O[C@@H]2O[C@H](C)C[C@H](N(C)C)[C@H]2O)[C@](C)(OC)C[C@@H](C)C(=O)[C@H](C)[C@@H](O)[C@]1(C)O	MIC	274.382	1	S. aureus (ATCC 25923)	0.293207	Training	CHEMBL1671353	Antimicrobial activity against erythromycin-susceptible Staphylococcus aureus ATCC 25923 by broth microdilution method	67	98.2	344.383	1296	5297.84	22632.1	99794.7	450522	49.78	249.851	700.272	2661.37	9640.86	37230.5	144743	3.147	204.654	212.241	1238.68	2622.98	10380	29331.6	221.24	3127.8	51854.7	966432	1.86007e+07	3.62901e+08	7.13152e+09	130.124	475.331	1938.47	8509.62	38961.8	183551	882541	113.24	411.418	1557.4
CHEMBL5191707	904.21	CCCN(CCC)C[C@H]1/C=C(C)/C=C/C(=O)[C@H](C)C[C@H](CCN(C)Cc2cn(-c3cnc4ccccc4c3)nn2)[C@H](O[C@@H]2O[C@H](C)[C@@H](O)[C@H](N(C)C)[C@H]2O)[C@@H](C)[C@H](O)CC(=O)O[C@@H]1CC	MIC	276.484	1	S. aureus (ATCC 25923)	0.293207	Training	CHEMBL5129400	Antibacterial activity against Staphylococcus aureus ATCC 25923 incubated for 16 to 20 hrs by broth microdilution method	69	97.73	334.972	1167.58	4456.07	17568.2	71333.4	295266	39.29	229.949	509.588	1930.92	6066.63	21953.4	76893.1	3.396	197.23	151.965	1001.52	1586.33	6553.05	14491.2	175.84	2502.4	40245.9	735703	1.39664e+07	2.70167e+08	5.28238e+09	158.415	611.117	2722.86	13308.7	69280.9	379001	2.16145e+06	115.71	402.334	1451.94
CHEMBL5186913	903.16	CC[C@H]1OC(=O)C[C@@H](O)[C@H](C)[C@@H](O[C@@H]2O[C@H](C)[C@@H](O)[C@H](N(C)C)[C@H]2O)[C@@H](CCN(Cc2ccsc2)Cc2cn(-c3cnc4ccccc4c3)nn2)C[C@@H](C)C(=O)/C=C/C(C)=C/[C@@H]1CO	MIC	276.806	1	S. aureus (ATCC 25923)	0.293207	Test	CHEMBL5129400	Antibacterial activity against Staphylococcus aureus ATCC 25923 incubated for 16 to 20 hrs by broth microdilution method	69	94.25	331.059	1145.92	4401.93	17391.5	70841.9	293809	36.91	230.821	497.358	1934.64	6038.77	22048.6	77283.6	1.593	198.458	145.567	1010.63	1578.76	6630.01	14571.7	221.07	3308.91	54355.9	988248	1.8604e+07	3.57272e+08	6.94898e+09	164.967	651.508	2958.1	14657.4	76997.8	423279	2.41655e+06	112.85	391.374	1404.22
CHEMBL3323554	900.08	CO[C@H]1/C=C/O[C@@]2(C)Oc3c(C)c(O)c4c(O)c(c(CNC5CCN(Cc6ccccc6)CC5)c(O)c4c3C2=O)NC(=O)/C(C)=C\C=C\[C@H](C)[C@H](O)[C@@H](C)[C@@H](O)[C@@H](C)[C@H](OC(C)=O)[C@@H]1C	MIC	277.753	1	S. aureus (ATCC 25923)	0.293207	Training	CHEMBL3373232	Antibacterial activity against Staphylococcus aureus ATCC 25923 after 18 hrs by serial microdilution method	70	100.6	351.02	1275.12	5031.27	20713.6	88016.6	382926	42.36	251.66	589.147	2322.79	7771.15	29869.9	112869	5.418	210.03	213.586	1211.44	2493.52	9678.42	26762.6	216.58	3445.03	59612.6	1.13234e+06	2.20031e+07	4.3206e+08	8.53425e+09	168.142	640.115	2816.23	13381.8	66621.8	342621	1.80595e+06	114.08	408.178	1492.04
CHEMBL5199514	897.13	CC[C@H]1OC(=O)C[C@@H](O)[C@H](C)[C@@H](O[C@@H]2O[C@H](C)[C@@H](O)[C@H](N(C)C)[C@H]2O)[C@@H](CCN(Cc2ccccc2)Cc2cn(-c3cnc4ccccc4c3)nn2)C[C@@H](C)C(=O)/C=C/C(C)=C/[C@@H]1CO	MIC	278.666	1	S. aureus (ATCC 25923)	0.293207	Training	CHEMBL5129400	Antibacterial activity against Staphylococcus aureus ATCC 25923 incubated for 16 to 20 hrs by broth microdilution method	70	98.45	338.939	1179.35	4497.86	17722.7	71937.2	297693	36.91	232.821	497.358	1940.64	6028.77	22068.6	77183.5	2.434	200.832	151.071	1022.17	1603.07	6692.59	14720.9	192.83	2912.16	48556.1	904767	1.7396e+07	3.39724e+08	6.693e+09	166.985	651.139	2918.97	14301.4	74406.6	405836	2.30344e+06	114.65	396.614	1420.86
CHEMBL1085488	881.11	CC[C@H]1OC(=O)[C@H](C)[C@@H](O[C@H]2C[C@@](C)(OC)[C@@H](OC(=O)NCc3ccccc3)[C@H](C)O2)[C@H](C)[C@@H](O[C@@H]2O[C@H](C)C[C@H](N(C)C)[C@H]2O)[C@](C)(OC)C[C@@H](C)C(=O)[C@H](C)[C@@H](O)[C@]1(C)O	MIC	283.733	1	S. aureus (ATCC 25923)	0.293207	Training	CHEMBL1671353	Antimicrobial activity against erythromycin-susceptible Staphylococcus aureus ATCC 25923 by broth microdilution method	65	95.3	334.162	1258.03	5151.36	22061.7	97566.9	441809	48.24	242.649	684.082	2611.73	9512.08	36866.2	143754	3.121	198.881	204.997	1207.76	2551.99	10168	28753.8	201.01	2712.54	43448.2	795478	1.51247e+07	2.92221e+08	5.69433e+09	126.143	461.772	1880.62	8233.43	37564.8	176272	844056	109.9	399.564	1511.75
CHEMBL1668685	434.47	C=C1C[C@@H](C(=O)Nc2ccc(F)c[n+]2[O-])N(C(=O)[C@H](CC2CCCC2)CN(O)C=O)C1	MIC	287.707	1	S. aureus (ATCC 25923)	0.293207	Test	CHEMBL1670586	Antibacterial activity against Staphylococcus aureus ATCC 25923 by broth micro dilution technique	33	43.85	154.36	530.205	1988.22	7718.39	30836.2	125767	21.42	119.731	276.131	1024.22	3271.02	11834	42090.3	1.006	94.1889	75.8334	478.169	799.415	3159.12	7287.69	117.94	2114.12	40920.8	853927	1.83968e+07	4.06235e+08	9.15503e+09	67.008	244.163	992.956	4345.01	19845.7	93304.7	447856	53.59	182.923	651.564
CHEMBL1668165	861.12	CCCCCNC(=O)O[C@H]1[C@H](C)O[C@@H](O[C@H]2[C@H](C)[C@@H](O[C@@H]3O[C@H](C)C[C@H](N(C)C)[C@H]3O)[C@](C)(OC)C[C@@H](C)C(=O)[C@H](C)[C@@H](O)[C@](C)(O)[C@@H](CC)OC(=O)[C@@H]2C)C[C@@]1(C)OC	MIC	290.32	1	S. aureus (ATCC 25923)	0.293207	Training	CHEMBL1671353	Antimicrobial activity against erythromycin-susceptible Staphylococcus aureus ATCC 25923 by broth microdilution method	62	91.54	319.578	1206.52	4954.33	21293.2	94518.9	429614	49.81	233.177	681.749	2553.51	9415.06	36371.4	142524	3.182	189.059	196.075	1152.53	2456.71	9790.8	27911.8	201.01	2702.54	43442.2	795428	1.51246e+07	2.9222e+08	5.69432e+09	111.764	399.823	1586.06	6779.98	30256.3	139072	652884	106.88	389.475	1478.36
CHEMBL1087833	428.42	O=C(O)c1cn(C2CC2)c2nc(N3CCC(n4cc(CO)nn4)CC3)c(F)cc2c1=O	MIC	291.77	1	S. aureus (ATCC 25923)	0.293207	Training	CHEMBL1112848	Antibacterial activity against Staphylococcus aureus ATCC 25923 by broth microdilution technique	35	46.72	170.378	599.561	2347.85	9429.58	39017	164218	16.62	125.101	244.559	1021.05	3011.86	11144.8	37825.2	1.985	106.456	110.004	629.027	1289.56	5022	13600.8	126.37	1878.46	30922.4	559202	1.04765e+07	2.00331e+08	3.88221e+09	84.027	339.863	1603.14	8294.66	45633	263089	1.57502e+06	53.02	188.369	671.694
CHEMBL1088369	426.41	O=Cc1cn(C2CCN(c3nc4c(cc3F)c(=O)c(C(=O)O)cn4C3CC3)CC2)nn1	MIC	293.145	1	S. aureus (ATCC 25923)	0.293207	Training	CHEMBL1112848	Antibacterial activity against Staphylococcus aureus ATCC 25923 by broth microdilution technique	35	46.51	169.822	597.823	2342.43	9411.31	38950.5	163961	18.63	130.982	267.804	1098.08	3283.65	12075.6	41055.1	2.492	106.191	113.046	629.185	1309.49	5037.88	13735.6	123.21	1760.6	27607.7	476148	8.52099e+06	1.56028e+08	2.90419e+09	86.2628	352.298	1668.29	8627.09	47318.7	271675	1.61934e+06	52.9	187.878	669.452
CHEMBL1831254	442.27	CN(C)CCOC(=O)c1c2c(n3cc(Br)ccc13)C(=O)c1ncccc1C2=O	MIC	293.938	1	S. aureus (ATCC 25923)	0.293207	Test	CHEMBL1831459	Antimicrobial activity against Staphylococcus aureus ATCC 25923 by broth microdilution method	31	43.69	153.982	549.546	2133.53	8627.33	36056.8	154649	18.03	120.504	272.557	1163.21	3943.35	15842.3	61039.3	3.694	94.4158	107.827	560.975	1248.92	4738.89	13914.5	80.98	1101.81	16283.5	269159	4.56101e+06	7.80305e+07	1.33942e+09	86.06	386.392	2183.14	14671	112337	941766	8.36091e+06	48.42	173.48	619.838
CHEMBL1753	424.99	CCC[C@@H]1C[C@@H](C(=O)N[C@@H]([C@H]2O[C@H](SC)[C@H](O)[C@@H](O)[C@H]2O)[C@H](C)Cl)N(C)C1	MIC	294.125	1	S. aureus (ATCC 25923)	0.293207	Training	CHEMBL1281630	Antimicrobial activity against methicillin-susceptible Staphylococcus aureus ATCC 25923 by broth microdilution method	28	42.42	144.689	528.223	2077.34	8500.47	35765	153523	26.15	117.43	349.634	1324.88	4961.41	19586.9	78798.5	0.566	82.9794	62.3615	435.923	704.512	2968.74	6796.77	127.56	2037.64	35400.5	661128	1.26977e+07	2.47873e+08	4.88905e+09	63.3937	268.347	1327.87	7252.63	42177.6	256104	1.60324e+06	47.85	170.111	623.188
CHEMBL5189248	848.1	CC[C@H]1OC(=O)C[C@@H](O)[C@H](C)[C@@H](O[C@@H]2O[C@H](C)[C@@H](O)[C@H](N(C)C)[C@H]2O)[C@@H](CCN(C)Cc2cn(-c3cnc4ccccc4c3)nn2)C[C@@H](C)C(=O)/C=C/C(C)=C/[C@@H]1CN(C)C	MIC	294.777	1	S. aureus (ATCC 25923)	0.293207	Training	CHEMBL5129400	Antibacterial activity against Staphylococcus aureus ATCC 25923 incubated for 16 to 20 hrs by broth microdilution method	65	91.51	317.307	1115.67	4287.39	16978.8	69152.7	286853	36.1	219.239	489.664	1870.66	5907.59	21496.7	75688.3	1.286	188.08	142.078	960.283	1513.83	6305.91	13917.7	175.84	2494.4	40239.4	735662	1.39663e+07	2.70166e+08	5.28238e+09	153.148	600.655	2709.31	13364	69988.6	384124	2.19308e+06	108.11	378.144	1376.06
CHEMBL1668164	847.1	CCCCNC(=O)O[C@H]1[C@H](C)O[C@@H](O[C@H]2[C@H](C)[C@@H](O[C@@H]3O[C@H](C)C[C@H](N(C)C)[C@H]3O)[C@](C)(OC)C[C@@H](C)C(=O)[C@H](C)[C@@H](O)[C@](C)(O)[C@@H](CC)OC(=O)[C@@H]2C)C[C@@]1(C)OC	MIC	295.125	1	S. aureus (ATCC 25923)	0.293207	Training	CHEMBL1671353	Antimicrobial activity against erythromycin-susceptible Staphylococcus aureus ATCC 25923 by broth microdilution method	61	90	315.206	1193.63	4914.25	21165.3	94103.4	428247	49.13	230.714	677.354	2541.75	9388.22	36303.2	142356	2.824	186.931	193.881	1144.98	2445.05	9758.54	27851.9	201.01	2700.54	43442.2	795422	1.51246e+07	2.9222e+08	5.69432e+09	110.331	395.768	1574.51	6745.09	30148.3	138733	651806	104.98	383.865	1460.11
CHEMBL1668162	833.07	CCCNC(=O)O[C@H]1[C@H](C)O[C@@H](O[C@H]2[C@H](C)[C@@H](O[C@@H]3O[C@H](C)C[C@H](N(C)C)[C@H]3O)[C@](C)(OC)C[C@@H](C)C(=O)[C@H](C)[C@@H](O)[C@](C)(O)[C@@H](CC)OC(=O)[C@@H]2C)C[C@@]1(C)OC	MIC	300.095	1	S. aureus (ATCC 25923)	0.293207	Test	CHEMBL1671353	Antimicrobial activity against erythromycin-susceptible Staphylococcus aureus ATCC 25923 by broth microdilution method	60	88.46	310.834	1180.74	4874.16	21037.4	93687.9	426881	48.45	228.252	672.96	2529.99	9361.39	36235.1	142191	2.466	184.803	191.687	1137.27	2433.61	9725.81	27795.4	201.01	2698.54	43442.2	795416	1.51246e+07	2.9222e+08	5.69432e+09	108.897	391.713	1562.97	6710.97	30043.6	138401	650721	103.08	378.255	1441.85
CHEMBL1668163	831.05	CC/C=N\C(=O)O[C@H]1[C@H](C)O[C@@H](O[C@H]2[C@H](C)[C@@H](O[C@@H]3O[C@H](C)C[C@H](N(C)C)[C@H]3O)[C@](C)(OC)C[C@@H](C)C(=O)[C@H](C)[C@@H](O)[C@](C)(O)[C@@H](CC)OC(=O)[C@@H]2C)C[C@@]1(C)OC	MIC	300.824	1	S. aureus (ATCC 25923)	0.293207	Training	CHEMBL1671353	Antimicrobial activity against erythromycin-susceptible Staphylococcus aureus ATCC 25923 by broth microdilution method	60	88.44	310.773	1180.48	4873.16	21033.7	93674.4	426833	49.42	229.762	680.651	2549.36	9426.65	36427.6	142812	1.93	184.695	187.811	1134.15	2408.84	9692.32	27631.7	201.34	2702.57	43481.5	795779	1.5128e+07	2.92257e+08	5.6948e+09	111.509	404.87	1632.29	7079.33	31994.6	148688	704777	102.93	377.743	1439.54
CHEMBL5265758	761.95	C=C[C@]1(C)C[C@@H](OC(=O)CSc2nc(N)nc3c2ncn3C(=O)Nc2cccc(NC(=O)OC(C)(C)C)c2)[C@@]2(C)C3C(=O)CC[C@@]3(CC[C@H]2C)[C@@H](C)[C@@H]1O	MIC	328.106	1	S. aureus (ATCC 25923)	0.293207	Training	CHEMBL5252442	Antibacterial activity against Staphylococcus aureus ATCC 25923 assessed as bacterial growth inhibition incubated for 20 to 24 hrs by microbroth serial dilution assay	59	85.25	308.014	1177.18	4915.53	21520.9	97661.6	455469	39.67	241.523	660.622	2757.92	10280.3	42200.4	171831	3.669	188.656	224.107	1274.1	3083.35	12508.2	39571	225.95	3243.12	54571.7	1.06932e+06	2.2618e+07	5.0416e+08	1.16859e+10	135.602	553.985	2535.24	12535.3	64743.7	344876	1.88114e+06	94.41	347.979	1325.44
CHEMBL4633317	727.82	CCn1cc(C(=O)O)c(=O)c2cc(F)c(N3CCN(Cn4nc(CN5CCN(c6ccc([N+](=O)[O-])cc6)CC5)n(-c5ccccc5)c4=S)CC3)cc21	MIC	329.752	1	S. aureus (ATCC 25923)	0.293207	Training	CHEMBL4603003	Antimicrobial activity against Staphylococcus aureus ATCC 25923 incubated for 18 to 24 hrs by microbroth dilution method	58	77.67	277.959	957.107	3628.78	14231.2	57549.4	237650	23.9	201.127	360.437	1547.94	4412.51	16470.5	55366.9	6.7	170.946	178.139	956.467	1931.64	7301.34	19392.7	170.24	3239.05	73258.6	1.87754e+06	5.13186e+07	1.46969e+09	4.35435e+10	155.93	666.515	3702.07	25583	211866	1.99068e+06	2.0146e+07	90.28	316.197	1116.92
CHEMBL4642778	725.78	CCn1cc(C(=O)O)c(=O)c2cc(F)c(N3CCN(Cn4nc(CN5CCN(c6ccc([N+](=O)[O-])cc6)CC5)n(Cc5ccccc5)c4=O)CC3)cc21	MIC	330.679	1	S. aureus (ATCC 25923)	0.293207	Test	CHEMBL4603003	Antimicrobial activity against Staphylococcus aureus ATCC 25923 incubated for 18 to 24 hrs by microbroth dilution method	59	80.18	283.121	975.844	3688.84	14429.3	58149.9	239196	24.65	202.369	360.58	1526.63	4285.9	15763.4	52025.3	6.202	173.273	173.823	955.3	1863.95	7103.05	18351.3	155.22	2502.66	45092.3	895781	1.84369e+07	3.89734e+08	8.42594e+09	151.61	574.606	2527.04	11965.5	59170.5	301367	1.569e+06	91.88	320.159	1129.89
CHEMBL1240638	750.97	CC[C@H]1OC(=O)[C@H](C)[C@@H](OC(=O)NCc2ccc(C)cc2)[C@H](C)[C@@H](O[C@@H]2O[C@H](C)C[C@H](N(C)C)[C@H]2O)[C@](C)(OC)C[C@@H](C)C(=O)[C@@H](C)[C@@H](OC)[C@]1(C)O	MIC	332.903	1	S. aureus (ATCC 25923)	0.293207	Training	CHEMBL1246744	Antibacterial activity against erythromycin-susceptible Staphylococcus aureus ATCC 25923 by broth microdilution method	55	80.37	279.839	1044.4	4233.21	17932.8	78431.1	351308	40.54	204.639	565.869	2152.5	7746.7	29858.7	115624	3.263	166.165	172.059	988.295	2061.86	8082.07	22447.6	162.32	2186.1	34438.5	620939	1.16268e+07	2.21398e+08	4.25597e+09	111.106	406.876	1673.77	7412.65	34256.2	162881	790314	94.26	341.176	1286.87
CHEMBL4634150	711.76	CCn1cc(C(=O)O)c(=O)c2cc(F)c(N3CCN(Cn4nc(CN5CCN(c6ccc([N+](=O)[O-])cc6)CC5)n(-c5ccccc5)c4=O)CC3)cc21	MIC	337.192	1	S. aureus (ATCC 25923)	0.293207	Training	CHEMBL4603003	Antimicrobial activity against Staphylococcus aureus ATCC 25923 incubated for 18 to 24 hrs by microbroth dilution method	58	78.66	278.811	962.612	3648.88	14321.1	57949.8	239490	23.5	199.047	349.909	1499.81	4197.95	15538.2	51370.5	6.57	171.081	177.752	956.314	1930.38	7292.81	19375.4	155.22	2500.66	45097.2	895803	1.84371e+07	3.89734e+08	8.42594e+09	148.379	562.381	2472.15	11694.8	57767.4	293890	1.52855e+06	89.98	314.863	1110.66
CHEMBL1082326	360.41	CCCC[C@H](CN(O)C=O)C(=O)N1CC=C[C@H]1C(=O)Nc1ccccn1	MIC	346.827	1	S. aureus (ATCC 25923)	0.293207	Training	CHEMBL1118338	Antibacterial activity against Staphylococcus aureus ATCC 25923 by microbroth dilution technique	27	36.48	121.462	402.263	1462.47	5556.52	21886.9	88531.7	17.83	95.2319	218.856	832.483	2741.45	10302.3	38094.6	0.512	72.3529	41.5929	333.435	441.071	1994.11	3969.1	102.84	1559.54	26261.9	480460	9.06167e+06	1.74193e+08	3.39724e+09	65.5533	245.941	1047.39	4777.77	22727.2	111321	557360	45.23	150.218	519.777
CHEMBL5269181	714.81	C=C[C@]1(C)C[C@@H](OC(=O)CSc2nc(N)nc3c2ncn3C(=O)Nc2cccc(C(F)(F)F)c2)[C@@]2(C)C3C(=O)CC[C@@]3(CC[C@H]2C)[C@@H](C)[C@@H]1O	MIC	349.743	1	S. aureus (ATCC 25923)	0.293207	Test	CHEMBL5252442	Antibacterial activity against Staphylococcus aureus ATCC 25923 assessed as bacterial growth inhibition incubated for 20 to 24 hrs by microbroth serial dilution assay	55	79.56	289.825	1116.18	4698.98	20763.4	95118.8	447607	37.92	229.879	642.048	2747.27	10549.1	44447	185788	3.869	178.27	218.58	1230.6	3060.59	12419.1	39946.4	187.62	2826.78	48652.4	975610	2.10548e+07	4.77542e+08	1.12289e+10	125.966	520.822	2402.89	11972.7	62324.1	334653	1.83973e+06	86.48	320.854	1217.23
CHEMBL2313965	681.58	O=C(O)c1cn(C2CC2)c2cc(N3CCN(Cn4nc(-c5cccc(O)c5)n(-c5ccc(Cl)cc5Cl)c4=S)CC3)c(F)cc2c1=O	MIC	350	1	S. aureus (ATCC 25923)	0.293207	Training	CHEMBL2317385	Antimicrobial activity against Staphylococcus aureus ATCC 25923 by broth microdilution method	52	71.04	257.348	912.979	3547.72	14217.2	58582	246100	23.25	190.383	364.878	1556.17	4555.25	17033	57894.3	7.114	159.639	188.199	951.505	2063.19	7656.12	21259.4	140.85	2722.61	61497.8	1.59677e+06	4.44869e+07	1.30189e+09	3.94015e+10	146.165	665.91	3894.91	27633.9	228806	2.11834e+06	2.10659e+07	79.54	284.162	1021.38
CHEMBL1086551	454.55	Cc1c(N2CCC3=C(C2)/C(=N/O)C(C)CS3)c(N)cc2c(=O)c(C(=O)O)cn(C3CC3)c12	MIC	351.996	1	S. aureus (ATCC 25923)	0.293207	Training	CHEMBL1119561	Antibacterial activity against Staphylococcus aureus ATCC 25923 by microdilution technique	36	48.82	180.468	653.253	2593.95	10628.4	44772.5	192291	24.8	150.354	381.444	1573.93	5549.96	22261.7	87799.9	2.683	111.73	123.55	669.483	1439.1	5460.8	15300.8	146.45	2846.39	59555.6	1.35907e+06	3.23659e+07	7.9353e+08	1.98507e+10	93.0203	375.563	1784.05	9204.08	49928.7	280565	1.61961e+06	55.71	202.743	736.757
CHEMBL1086550	454.55	CO/N=C1\CCSC2=C1CN(c1c(N)cc3c(=O)c(C(=O)O)cn(C4CC4)c3c1C)CC2	MIC	351.996	1	S. aureus (ATCC 25923)	0.293207	Training	CHEMBL1119561	Antibacterial activity against Staphylococcus aureus ATCC 25923 by microdilution technique	36	48.59	177.783	630.876	2479.41	10067.4	42140.9	180094	24.04	146.911	361.623	1494.58	5191.52	20699.4	80768.1	2.985	109.486	118.418	643.323	1365.71	5194.42	14484.4	135.45	2284.73	42484.6	884636	1.95701e+07	4.52301e+08	1.07925e+10	93.8807	377.384	1784.46	9175.12	49649.1	278487	1.60548e+06	55.81	200.841	722.874
CHEMBL3423313	656.74	COc1ccc(Cn2c(-c3ccccc3O)nn(CN3CCN(c4cc5c(cc4F)c(=O)c(C(=O)O)cn5C4CC4)CC3)c2=S)cc1	MIC	360	1	S. aureus (ATCC 25923)	0.293207	Test	CHEMBL3424323	Antimicrobial activity against methicillin-susceptible Staphylococcus aureus ATCC 25923 after 18 hrs by broth microdilution method	53	71.9	257.589	902.548	3473.84	13818.1	56595.3	236490	22.53	187.458	349.392	1499.65	4365.87	16382.1	55713.1	5.417	158.703	166.875	905.534	1835.51	6988.53	18633	150.08	2765.2	61738.9	1.5981e+06	4.44946e+07	1.30194e+09	3.94018e+10	143.852	627.156	3552.59	24985	209422	1.9807e+06	2.01062e+07	81.54	288.196	1025.66
CHEMBL4640156	679.78	CCn1c(CN2CCN(c3ccc([N+](=O)[O-])cc3)CC2)nn(CN2CCN(c3cc4c(cc3F)c(=O)c(C(=O)O)cn4CC)CC2)c1=S	MIC	367.766	1	S. aureus (ATCC 25923)	0.293207	Training	CHEMBL4603003	Antimicrobial activity against Staphylococcus aureus ATCC 25923 incubated for 18 to 24 hrs by microbroth dilution method	53	70.88	254.771	880.978	3354.53	13198.8	53486.2	221063	24.58	187.589	355.592	1481.25	4321.98	15977.7	54174.3	5.391	156.574	161.423	880.23	1770.03	6704.26	17691.4	170.24	3225.05	73247.7	1.87745e+06	5.13184e+07	1.46969e+09	4.35435e+10	140.482	605.005	3428.12	24294.2	205618	1.95978e+06	1.99909e+07	83.46	294.573	1047.97
CHEMBL5283972	676.84	C=C[C@]1(C)C[C@@H](OC(=O)CSc2nc(N)nc3c2ncn3C(=O)Nc2ccccc2OC)[C@@]2(C)C3C(=O)CC[C@@]3(CC[C@H]2C)[C@@H](C)[C@@H]1O	MIC	369.364	1	S. aureus (ATCC 25923)	0.293207	Training	CHEMBL5252442	Antibacterial activity against Staphylococcus aureus ATCC 25923 assessed as bacterial growth inhibition incubated for 20 to 24 hrs by microbroth serial dilution assay	53	76.69	275.708	1043.11	4335.67	18994.3	86569.8	406405	34.43	214.056	568.027	2398.73	8945.63	37102.3	152426	2.859	167.972	182.607	1099.92	2577.98	10683.9	33598.7	196.85	2859.38	48880.3	976886	2.10623e+07	4.77585e+08	1.12292e+10	124.534	513.951	2354.36	11658.7	60409.7	323366	1.77448e+06	83.89	308.693	1148.34
CHEMBL3423317	644.7	O=C(O)c1cn(C2CC2)c2cc(N3CCN(Cn4nc(-c5cccc(O)c5)n(Cc5ccc(F)cc5)c4=S)CC3)c(F)cc2c1=O	MIC	370	1	S. aureus (ATCC 25923)	0.293207	Training	CHEMBL3424323	Antimicrobial activity against methicillin-susceptible Staphylococcus aureus ATCC 25923 after 18 hrs by broth microdilution method	52	70.5	253.643	891.851	3435.23	13644.6	55730.5	232074	22.79	187.119	355.739	1514.77	4420.99	16504.9	55992.7	5.663	156.815	170.199	900.036	1839.92	6932.78	18480.4	140.85	2720.61	61486.9	1.59672e+06	4.44867e+07	1.30189e+09	3.94015e+10	140.507	613.772	3498.24	24759.5	208442	1.97615e+06	2.00834e+07	79.49	280.763	1003.8
CHEMBL3609679	336.29	O=C(O)c1cn2c3c(c(N4CCC4)c(F)cc3c1=O)OC[C@@H]2CF	MIC	371.703	1	S. aureus (ATCC 25923)	0.293207	Test	CHEMBL3610234	Antimicrobial activity against Staphylococcus aureus ATCC 25923 by standard broth microdilution method	27	38.03	135.742	489.346	1925.67	7884.26	33234.9	143083	15.87	104.111	216.927	891.295	2716.1	10118.2	35105.3	3.524	83.6009	95.8744	507.894	1123.47	4230.53	12129.3	71.77	1128.22	18988.8	349310	6.56027e+06	1.24755e+08	2.39521e+09	65.5106	244.871	1077.23	5149.98	25847.6	133907	709517	40.84	147.643	523.806
CHEMBL5281698	664.8	C=C[C@]1(C)C[C@@H](OC(=O)CSc2nc(N)nc3c2ncn3C(=O)Nc2cccc(F)c2)[C@@]2(C)C3C(=O)CC[C@@]3(CC[C@H]2C)[C@@H](C)[C@@H]1O	MIC	376.053	1	S. aureus (ATCC 25923)	0.293207	Training	CHEMBL5252442	Antibacterial activity against Staphylococcus aureus ATCC 25923 assessed as bacterial growth inhibition incubated for 20 to 24 hrs by microbroth serial dilution assay	52	75.23	271.582	1031.47	4292.62	18800.5	85615.8	401629	34.22	212.857	568.938	2397.48	8938.59	37037.4	152113	3.105	166.02	186.362	1094.5	2588.6	10639.4	33532.7	187.62	2814.78	48628.4	975502	2.10545e+07	4.77541e+08	1.12289e+10	121.189	500.452	2299.67	11434.3	59455.2	319074	1.75388e+06	81.84	301.259	1126.47
CHEMBL5275827	661.83	C=C[C@]1(C)C[C@@H](OC(=O)CSc2nc(N)nc3c2ncn3C(=O)c2ccc(OC)cc2)[C@@]2(C)C3C(=O)CC[C@@]3(CC[C@H]2C)[C@@H](C)[C@@H]1O	MIC	377.741	1	S. aureus (ATCC 25923)	0.293207	Training	CHEMBL5252442	Antibacterial activity against Staphylococcus aureus ATCC 25923 assessed as bacterial growth inhibition incubated for 20 to 24 hrs by microbroth serial dilution assay	52	75.43	272.137	1034.22	4313.42	18946.5	86504.9	406551	34.78	213.058	576.02	2431.5	9143.9	38024.4	156780	3.69	165.917	191.746	1106.19	2670.84	10876.1	34564.9	184.82	2785.02	48336.8	972702	2.10229e+07	4.77098e+08	1.12215e+10	122.455	507.968	2339.08	11647.8	60687.9	326562	1.80057e+06	82.29	304.022	1134.72
CHEMBL5279658	659.85	C=C[C@]1(C)C[C@@H](OC(=O)CSc2nc(N)nc3c2ncn3C(=O)CCc2ccccc2)[C@@]2(C)C3C(=O)CC[C@@]3(CC[C@H]2C)[C@@H](C)[C@@H]1O	MIC	378.874	1	S. aureus (ATCC 25923)	0.293207	Training	CHEMBL5252442	Antibacterial activity against Staphylococcus aureus ATCC 25923 assessed as bacterial growth inhibition incubated for 20 to 24 hrs by microbroth serial dilution assay	52	75.7	270.925	1023.55	4246.11	18580.1	84652.4	397560	34.42	210.504	565.807	2383.08	8934.12	37079.4	152617	3.759	164.055	185.275	1077.98	2570.67	10536.2	33392.2	175.59	2740.42	48078.8	971306	2.1015e+07	4.77052e+08	1.12212e+10	120.308	496.282	2269.12	11231.7	58206.7	311693	1.71126e+06	82.65	301.702	1122.87
CHEMBL3423307	626.71	O=C(O)c1cn(C2CC2)c2cc(N3CCN(Cn4nc(-c5ccccc5O)n(Cc5ccccc5)c4=S)CC3)c(F)cc2c1=O	MIC	380	1	S. aureus (ATCC 25923)	0.293207	Test	CHEMBL3424323	Antimicrobial activity against methicillin-susceptible Staphylococcus aureus ATCC 25923 after 18 hrs by broth microdilution method	51	69.17	247.874	867.118	3334.34	13257.8	54335.6	227389	21.28	180.839	337.236	1459.25	4275.56	16134.3	55162.6	5.502	152.84	160.793	870.045	1762.54	6732.43	17990.7	140.85	2716.61	61480.9	1.5967e+06	4.44868e+07	1.30189e+09	3.94016e+10	138.839	608.167	3468.41	24586.6	207458	1.97073e+06	2.00545e+07	78.1	274.939	976.336
CHEMBL3423315	626.71	O=C(O)c1cn(C2CC2)c2cc(N3CCN(Cn4nc(-c5cccc(O)c5)n(Cc5ccccc5)c4=S)CC3)c(F)cc2c1=O	MIC	380	1	S. aureus (ATCC 25923)	0.293207	Training	CHEMBL3424323	Antimicrobial activity against methicillin-susceptible Staphylococcus aureus ATCC 25923 after 18 hrs by broth microdilution method	51	69.17	247.874	867.118	3330.34	13209.7	53958.7	224938	21.28	180.839	337.236	1455.25	4245.51	15977.7	54442.9	5.502	152.809	161.642	868.459	1755.24	6676.3	17762.1	140.85	2716.61	61480.9	1.59669e+06	4.44867e+07	1.30189e+09	3.94015e+10	138.839	608.115	3469.1	24594.4	207501	1.97084e+06	2.00537e+07	78.1	274.726	977.353
CHEMBL4636486	652.71	CCn1cc(C(=O)O)c(=O)c2cc(F)c(N3CCN(Cn4nc(CN5CCN(c6ccc([N+](=O)[O-])cc6)CC5)oc4=S)CC3)cc21	MIC	383.018	1	S. aureus (ATCC 25923)	0.293207	Training	CHEMBL4603003	Antimicrobial activity against Staphylococcus aureus ATCC 25923 incubated for 18 to 24 hrs by microbroth dilution method	51	65.19	240.647	813.327	3094.08	12028.2	48362.3	198001	23.5	180.967	343.573	1430.96	4158.62	15309.2	51557.2	4.84	150.396	151.454	831.987	1632.95	6193.36	16039.4	178.45	3297.28	73859.6	1.88301e+06	5.13911e+07	1.47137e+09	4.35979e+10	136.286	589.932	3368.6	24042.6	204505	1.95465e+06	1.99661e+07	79.48	278.777	990.309
CHEMBL5273738	599.75	C=C[C@]1(C)C[C@@H](OC(=O)CSc2nc(N)nc3c2ncn3C(=O)OCC)[C@@]2(C)C3C(=O)CC[C@@]3(CC[C@H]2C)[C@@H](C)[C@@H]1O	MIC	416.84	1	S. aureus (ATCC 25923)	0.293207	Training	CHEMBL5252442	Antibacterial activity against Staphylococcus aureus ATCC 25923 assessed as bacterial growth inhibition incubated for 20 to 24 hrs by microbroth serial dilution assay	46	67.11	242.617	930.483	3916.55	17374.5	80123.3	380223	34.31	194.198	553.633	2300.31	8801.56	36556.5	151617	2.606	147.949	168.455	998.55	2424.61	10024	32184.5	184.82	2767.02	48338.7	973039	2.10329e+07	4.77313e+08	1.12259e+10	103.274	429.473	1975.07	9856.03	51557.2	278909	1.54739e+06	73.55	273.553	1028.83
CHEMBL4854448	578.02	COC(=O)CO/N=C(\CN1CCN(c2c(F)cc3c(=O)c(C(=O)O)cn(C4CC4)c3c2Cl)CC1)c1nccs1	MIC	432.511	1	S. aureus (ATCC 25923)	0.293207	Test	CHEMBL4816902	Antibacterial activity against Staphylococcus aureus ATCC 25923 assessed as reduction in microbial growth by two fold microdilution method	43	56.68	204.667	708.893	2749.08	10966.1	45206.4	190138	24.77	156.854	337.782	1356.38	4210.86	15531	54039.4	3.986	126.392	131.949	719.008	1486.01	5630.78	15450.5	154.8	2122.95	32328.9	544019	9.52556e+06	1.71099e+08	3.13235e+09	111.629	444.772	2071.43	10461.2	55646.2	307606	1.75317e+06	67.1	234.716	833.84
CHEMBL1688852	564.83	C=C[C@]1(C)C[C@@H](OC(=O)CSC(C)(C)CNC(=O)[C@H](N)C(C)C)[C@]2(C)[C@H](C)CC[C@]3(CCC(=O)[C@H]32)[C@@H](C)[C@@H]1O	MIC	442.611	1	S. aureus (ATCC 25923)	0.293207	Training	CHEMBL5252442	Antibacterial activity against Staphylococcus aureus ATCC 25923 assessed as bacterial growth inhibition incubated for 20 to 24 hrs by microbroth serial dilution assay	41	61.35	222.371	884.962	3838.86	17467.4	82130.1	395283	37.07	181.654	598.892	2457.87	10070.3	43070.7	187679	3.884	134.364	185.326	987.889	2632.9	10479.1	34866.8	144.02	2525.45	46639.8	959777	2.089e+07	4.74777e+08	1.11619e+10	81.2798	327.014	1467.86	7201.42	37169.8	199197	1.09931e+06	70	261.758	1029.91
CHEMBL4866660	549.63	CCn1cc(C(=O)O)c(=O)c2cc(F)c(N3CCN(C/C(=N\OCc4ccccc4)c4nccs4)CC3)cc21	MIC	454.851	1	S. aureus (ATCC 25923)	0.293207	Training	CHEMBL4816902	Antibacterial activity against Staphylococcus aureus ATCC 25923 assessed as reduction in microbial growth by two fold microdilution method	43	56.44	199.849	669.82	2521.56	9772.6	39230.5	160809	18.67	143.976	261.574	1110.56	3205.29	11943.8	40389.8	5.185	122.153	120.75	656.478	1281.06	4812.82	12537.3	128.5	1784.97	26977.6	454881	8.00548e+06	1.45006e+08	2.6835e+09	114.609	442.064	1979.54	9555.7	48276.9	251758	1.3449e+06	67.71	231.841	808.63
CHEMBL4852796	546.02	C=CCO/N=C(\CN1CCN(c2c(F)cc3c(=O)c(C(=O)O)cn(C4CC4)c3c2Cl)CC1)c1nccs1	MIC	457.859	1	S. aureus (ATCC 25923)	0.293207	Training	CHEMBL4816902	Antibacterial activity against Staphylococcus aureus ATCC 25923 assessed as reduction in microbial growth by two fold microdilution method	41	54.01	195.08	673.834	2614.89	10447.1	43197.9	182402	20.65	143.615	289.926	1180.74	3553.69	13076.9	44883.8	4.898	120.554	130.217	691.687	1457.22	5490.8	15240.2	128.5	1782.97	26994.5	454931	8.0058e+06	1.45007e+08	2.6835e+09	109.066	443.756	2100.16	10738.4	57646.6	320647	1.83393e+06	63.96	223.414	790.782
CHEMBL4877142	543.58	COC(=O)CO/N=C(\CN1CCN(c2cc3c(cc2F)c(=O)c(C(=O)O)cn3C2CC2)CC1)c1nccs1	MIC	459.914	1	S. aureus (ATCC 25923)	0.293207	Test	CHEMBL4816902	Antibacterial activity against Staphylococcus aureus ATCC 25923 assessed as reduction in microbial growth by two fold microdilution method	42	54.95	197.674	678.936	2612.89	10328.2	42160.5	175382	23.21	150.42	318.626	1286.5	3969.32	14652.5	50828	3.364	121.835	121.907	676.434	1352.06	5121.56	13632.1	154.8	2118.95	32322.9	543987	9.52546e+06	1.71099e+08	3.13235e+09	106.35	409.51	1831.59	8824.73	44481.2	231524	1.23547e+06	65.43	227.03	803.74
CHEMBL520642	534.58	Nc1nc(/C(=N/O)C(=O)N[C@@H]2C(=O)N3C(C(=O)O)=C(/C=C4\CCN([C@@H]5CCNC5)C4=O)CS[C@H]23)ns1	MIC	467.657	1	S. aureus (ATCC 25923)	0.293207	Training	CHEMBL1281630	Antimicrobial activity against methicillin-susceptible Staphylococcus aureus ATCC 25923 by broth microdilution method	40	52.46	193.039	675.086	2638.79	10677.1	44832.4	192704	33.62	173.016	488.223	1963.2	7393.9	30081.3	123294	-1.769	119.482	81.4342	645.729	1116.16	4871.3	12356.5	256.98	4324.19	83471.7	1.77728e+06	4.00486e+07	9.39102e+08	2.2676e+10	108.033	454.96	2249.07	12254.8	71435	438236	2.79979e+06	61.09	216.301	763.359
CHEMBL4872784	531.57	CCn1cc(C(=O)O)c(=O)c2cc(F)c(N3CCN(C/C(=N\OCC(=O)OC)c4nccs4)CC3)cc21	MIC	470.305	1	S. aureus (ATCC 25923)	0.293207	Training	CHEMBL4816902	Antibacterial activity against Staphylococcus aureus ATCC 25923 assessed as reduction in microbial growth by two fold microdilution method	40	52.05	185.472	625.662	2373.12	9253.1	37327.4	153573	22.79	143.216	301.39	1223.04	3803.63	14192.8	49884.4	3.178	113.824	106.596	612.349	1177.26	4501.62	11707.3	154.8	2110.95	32305.9	543907	9.52516e+06	1.71097e+08	3.13234e+09	104.417	401.233	1793.14	8641.55	43619	227493	1.21667e+06	63.73	220.233	774.214
CHEMBL5289431	527.69	C=C[C@]1(C)C[C@@H](OC(=O)CSc2nc(N)nc3[nH]cnc23)[C@@]2(C)C3C(=O)CC[C@@]3(CC[C@H]2C)[C@@H](C)[C@@H]1O	MIC	473.763	1	S. aureus (ATCC 25923)	0.293207	Training	CHEMBL5252442	Antibacterial activity against Staphylococcus aureus ATCC 25923 assessed as bacterial growth inhibition incubated for 20 to 24 hrs by microbroth serial dilution assay	41	60.16	218.903	847.231	3596.43	16086	74750.1	357223	29.11	172.337	492.019	2071.27	8003.05	33578.9	140640	1.625	133.066	148.556	906.762	2197.99	9202.07	29666.4	169.38	2535.59	44019.6	893088	1.95948e+07	4.51935e+08	1.07829e+10	92.0694	388.413	1808.25	9129.79	48252.6	263393	1.47282e+06	64.91	242.122	916.275
CHEMBL213911	517.54	CC(=O)NC[C@H]1CN(c2ccc(N3CCN(C(=O)/C=C/c4ccc([N+](=O)[O-])s4)CC3)c(F)c2)C(=O)O1	MIC	483.054	1	S. aureus (ATCC 25923)	0.293207	Test	CHEMBL990593	Antibacterial activity against Staphylococcus aureus ATCC 25923 by broth microdilution technique	39	50.1	179.996	603.157	2254.41	8618.07	34032.7	136841	23.7	142.866	316.342	1234.54	3870.37	14049.3	48831.2	4.902	112.115	124.838	615.235	1298.97	4639.44	12532.7	153.57	2415.05	42211.6	805860	1.61197e+07	3.34975e+08	7.19215e+09	100.132	382.965	1705.5	8172.36	40922	211369	1.11824e+06	61.85	212.43	754.336
CHEMBL4872389	511.58	C=CCO/N=C(\CN1CCN(c2cc3c(cc2F)c(=O)c(C(=O)O)cn3C2CC2)CC1)c1nccs1	MIC	488.682	1	S. aureus (ATCC 25923)	0.293207	Training	CHEMBL4816902	Antibacterial activity against Staphylococcus aureus ATCC 25923 assessed as reduction in microbial growth by two fold microdilution method	40	52.28	188.087	643.876	2478.69	9809.18	40152	167646	19.09	137.181	270.77	1110.87	3312.15	12198.5	41672.4	4.276	115.997	120.175	649.114	1323.26	4981.58	13421.8	128.5	1778.97	26988.5	454899	8.0057e+06	1.45006e+08	2.6835e+09	103.787	408.494	1860.32	9101.85	46481.7	244565	1.31623e+06	62.29	215.728	760.682
CHEMBL5209845	508.52	CC1CC(C)CN(S(=O)(=O)c2ccc(C(=O)Nc3nnc(-c4ccc(C(F)(F)F)cc4)o3)cc2)C1	MIC	491.623	1	S. aureus (ATCC 25923)	0.293207	Training	CHEMBL5166275	Antibacterial activity against Staphylococcus aureus ATCC 25923 assessed as inhibition of bacterial growth incubated for 18 to 20 hrs by broth microdilution method	38	45.99	180.404	616.955	2444.7	9796.65	40735.4	172309	18.54	141.825	347.584	1581.79	5965.24	25872.1	110136	5.51	117.433	155.879	756.698	1828.65	6795.71	20510	113.78	1564.7	23849.5	414528	7.53549e+06	1.4034e+08	2.6523e+09	94.672	381.953	1810.1	9371.63	51395.7	294368	1.74544e+06	59.97	213.54	798.796
CHEMBL4173575	484.59	CCCc1c(O)c(C(=O)C(C)CC)c2oc3c(C(=O)C(C)CC)c(O)c(CCC)c(O)c3c2c1O	MIC	500	1	S. aureus (ATCC 25923)	0.293207	Training	CHEMBL4135271	Antibacterial activity against methicillin-sensitive Staphylococcus aureus ATCC 25923 after 24 hrs by broth microdilution method	37	50.3	182.54	646.701	2563.57	10488.8	44461.9	192344	20.53	134.457	281.392	1159.97	3656.47	14062.6	51068.2	4.959	112.969	125.912	671.2	1473.48	5593.93	16103.4	128.2	2416.11	44536.4	864111	1.69494e+07	3.34718e+08	6.64022e+09	88.0235	331.239	1485	7292.44	37791.9	202834	1.11564e+06	61.68	227.153	825.582
CHEMBL4169733	538.64	C=C(C)C(O)c1c(O)c(C(=O)C(C)CC)c(O)c2c1oc1c(C(=O)C(C)CC)c(O)c(CC=C(C)C)c(O)c12	MIC	500	1	S. aureus (ATCC 25923)	0.293207	Test	CHEMBL4135271	Antibacterial activity against methicillin-sensitive Staphylococcus aureus ATCC 25923 after 24 hrs by broth microdilution method	41	55.61	203.526	732.228	2918.97	11974.3	50724.6	219016	22.54	150.519	325.219	1320.31	4201.11	16011.7	58080.7	3.629	126.966	137.32	753.961	1604.7	6140.68	17247.5	148.43	2839.36	52955	1.03511e+06	2.04258e+07	4.05405e+08	8.07756e+09	102.878	394.88	1796.93	8881.65	46013.7	245787	1.34192e+06	68.34	252.548	933.353
CHEMBL2146933	414.45	CC[C@H](C)C(=O)c1c(O)c(C)c2oc3c(C)c(O)c(C(=O)C(C)C)c(O)c3c2c1O	MIC	500	1	S. aureus (ATCC 25923)	0.293207	Training	CHEMBL2148851	Antibacterial activity against Staphylococcus aureus ATCC 25923 after overnight incubation by broth microdilution method	32	42.6	160.682	582.899	2355.59	9755.44	41688	181257	17.13	122.145	260.83	1104.31	3555.18	13941.5	51644.1	3.379	101.848	121.047	631.898	1439.91	5403.86	15785.2	128.2	2406.11	44536.4	864069	1.69494e+07	3.34718e+08	6.64022e+09	80.8555	311.856	1431.15	7138.16	37342.8	201569	1.11267e+06	52.18	196.786	731.47
CHEMBL1085498	996.25	CC[C@H]1OC(=O)[C@H](C)[C@@H](O[C@H]2C[C@@](C)(OC)[C@@H](OC(=O)NCCCC(=O)NCCc3ccc(O)cc3)[C@H](C)O2)[C@H](C)[C@@H](O[C@@H]2O[C@H](C)C[C@H](N(C)C)[C@H]2O)[C@](C)(OC)C[C@@H](C)C(=O)[C@H](C)[C@@H](O)[C@]1(C)O	MIC	501.882	1	S. aureus (ATCC 25923)	0.293207	Training	CHEMBL1671353	Antimicrobial activity against erythromycin-susceptible Staphylococcus aureus ATCC 25923 by broth microdilution method	73	106.74	370.627	1379.67	5582.81	23632.5	103381	463561	55.49	272.179	761.284	2878.34	10389.3	39941.2	154593	3.109	218.917	217.749	1291.28	2667.76	10606.2	29620.2	250.34	3505.54	57462.6	1.0578e+06	2.01406e+07	3.89207e+08	7.58323e+09	142.324	515.423	2087.6	9104.78	41437.1	194118	928451	123.76	444.206	1669.32
CHEMBL5185873	995.32	CC[C@H]1OC(=O)C[C@@H](O)[C@H](C)[C@@H](O[C@@H]2O[C@H](C)[C@@H](O)[C@H](N(C)C)[C@H]2O)[C@@H](CCN(Cc2ccc(N(C)C)cc2)Cc2cn(-c3cnc4ccccc4c3)nn2)C[C@@H](C)C(=O)/C=C/C(C)=C/[C@@H]1CN(CC)CC	MIC	502.351	1	S. aureus (ATCC 25923)	0.293207	Training	CHEMBL5129400	Antibacterial activity against Staphylococcus aureus ATCC 25923 incubated for 16 to 20 hrs by broth microdilution method	77	108.85	374.402	1307.83	4994.99	19700.9	79938.7	330381	39.81	253.966	537.635	2083.46	6410.9	23260.9	80667.1	4.599	221.369	180.759	1141.19	1880.04	7585.21	17130.7	179.08	2529.9	40296.8	735922	1.3967e+07	2.70169e+08	5.28239e+09	184.833	719.879	3230.27	15837.5	82388	448678	2.53835e+06	128.05	446.44	1612.47
CHEMBL5185649	994.29	CC[C@H]1OC(=O)C[C@@H](O)[C@H](C)[C@@H](O[C@@H]2O[C@H](C)[C@@H](O)[C@H](N(C)C)[C@H]2O)[C@@H](CCN(Cc2ccc(OC)cc2)Cc2cn(-c3cnc4ccccc4c3)nn2)C[C@@H](C)C(=O)/C=C/C(C)=C/[C@@H]1CN1CCCCC1	MIC	502.871	1	S. aureus (ATCC 25923)	0.293207	Test	CHEMBL5129400	Antibacterial activity against Staphylococcus aureus ATCC 25923 incubated for 16 to 20 hrs by broth microdilution method	78	110.38	378.758	1315.29	4995.66	19602	79187.6	326104	41.69	257.89	546.304	2101.38	6446.56	23329.1	80796.4	4.323	222.959	175.085	1133.13	1810.52	7404.7	16399.4	185.07	2571	40513.1	737200	1.39743e+07	2.70211e+08	5.28263e+09	182.677	705.383	3133.35	15215.5	78500.4	424871	2.39463e+06	127.67	440.81	1576.58
CHEMBL1668172	994.27	CC[C@H]1OC(=O)[C@H](C)[C@@H](O[C@H]2C[C@@](C)(OC)[C@@H](OC(=O)NCCCCCC(=O)NCc3ccccc3)[C@H](C)O2)[C@H](C)[C@@H](O[C@@H]2O[C@H](C)C[C@H](N(C)C)[C@H]2O)[C@](C)(OC)C[C@@H](C)C(=O)[C@H](C)[C@@H](O)[C@]1(C)O	MIC	502.882	1	S. aureus (ATCC 25923)	0.293207	Training	CHEMBL1671353	Antimicrobial activity against erythromycin-susceptible Staphylococcus aureus ATCC 25923 by broth microdilution method	73	106.92	369.149	1367.49	5516.5	23317.8	101984	457582	55.31	269.901	753.882	2852.24	10314.2	39713.2	153939	3.799	217.4	214.893	1275.4	2619.97	10457.3	29161.2	230.11	3094.29	49056	886862	1.66646e+07	3.18527e+08	6.14604e+09	141.211	509.975	2052.85	8898.37	40256	187518	892118	124.22	443.572	1660.2
CHEMBL5176439	987.2	CC[C@H]1OC(=O)C[C@@H](O)[C@H](C)[C@@H](O[C@@H]2O[C@H](C)[C@@H](O)[C@H](N(C)C)[C@H]2O)[C@@H](CCN(Cc2cn(-c3cnc4ccccc4c3)nn2)Cc2c(OC)cc(OC)cc2OC)C[C@@H](C)C(=O)/C=C/C(C)=C/[C@@H]1CO	MIC	506.483	1	S. aureus (ATCC 25923)	0.293207	Training	CHEMBL5129400	Antibacterial activity against Staphylococcus aureus ATCC 25923 incubated for 16 to 20 hrs by broth microdilution method	76	106.82	368.623	1288.46	4937.7	19563.5	79803.2	331747	42.07	255.259	550.135	2118.94	6557.52	23805	82788.6	2.179	218.482	167.62	1132.7	1830.26	7589.13	17146.6	220.52	3057.95	49330	908987	1.74194e+07	3.39856e+08	6.69375e+09	182.026	708.21	3170.13	15480.8	80198.8	435333	2.45815e+06	124.97	436.811	1566.81
CHEMBL5183711	982.28	CC[C@H]1OC(=O)C[C@@H](O)[C@H](C)[C@@H](O[C@@H]2O[C@H](C)[C@@H](O)[C@H](N(C)C)[C@H]2O)[C@@H](CCN(Cc2ccc(OC)cc2)Cc2cn(-c3cnc4ccccc4c3)nn2)C[C@@H](C)C(=O)/C=C/C(C)=C/[C@@H]1CN(CC)CC	MIC	509.02	1	S. aureus (ATCC 25923)	0.293207	Training	CHEMBL5129400	Antibacterial activity against Staphylococcus aureus ATCC 25923 incubated for 16 to 20 hrs by broth microdilution method	76	107.3	368.015	1280.27	4877.04	19196.8	77770.5	320999	40.33	250.966	533.435	2062.31	6355.41	23059.6	80049.8	4.305	217.292	171.701	1110.28	1788.85	7292.57	16228.1	185.07	2565	40513.1	737178	1.39743e+07	2.70211e+08	5.28263e+09	180.442	698.045	3109.08	15130.5	78196.9	423766	2.3905e+06	125.97	437.775	1572.59
CHEMBL1796201	978.19	CCc1nc2cc(C(=O)NNC(=O)O[C@H]3[C@H](C)O[C@@H](O[C@H]4[C@H](C)[C@@H](O[C@@H]5O[C@H](C)C[C@H](N(C)C)[C@H]5O)[C@](C)(OC)C[C@@H](C)C(=O)[C@H](C)[C@@H](O)[C@](C)(O)[C@@H](CC)OC(=O)[C@@H]4C)C[C@@]3(C)OC)ccc2[nH]1	MIC	511.148	1	S. aureus (ATCC 25923)	0.293207	Test	CHEMBL1798532	Antibacterial activity against erythromycin-susceptible Staphylococcus aureus ATCC 25923 by broth microdilution method	73	104.96	373.553	1399.86	5725.34	24414.5	107424	483577	52.47	276.194	755.181	2924.77	10497.5	40674.6	157360	2.223	225.143	221.461	1353.85	2788.44	11223.1	31230.8	258.79	3382.39	52157.5	920703	1.70454e+07	3.22913e+08	6.19754e+09	144.475	537.76	2254.02	10235.5	48795	240950	1.22294e+06	121.43	444.608	1677.04
CHEMBL1668182	974.28	CCCCCNC(=O)CCCCCNC(=O)O[C@H]1[C@H](C)O[C@@H](O[C@H]2[C@H](C)[C@@H](O[C@@H]3O[C@H](C)C[C@H](N(C)C)[C@H]3O)[C@](C)(OC)C[C@@H](C)C(=O)[C@H](C)[C@@H](O)[C@](C)(O)[C@@H](CC)OC(=O)[C@@H]2C)C[C@@]1(C)OC	MIC	513.199	1	S. aureus (ATCC 25923)	0.293207	Training	CHEMBL1671353	Antimicrobial activity against erythromycin-susceptible Staphylococcus aureus ATCC 25923 by broth microdilution method	70	103.1	354.386	1315.04	5315.05	22529.2	98846	444996	56.41	259.568	746.113	2771.86	10115	38781	150847	3.86	207.579	205.971	1220.17	2524.7	10079.6	28318.6	230.11	3084.29	49050	886812	1.66645e+07	3.18526e+08	6.14604e+09	126.832	448.026	1758.29	7444.91	32947.5	150319	700946	121.2	433.483	1626.81
CHEMBL4847142	485.54	CO/N=C(\CN1CCN(c2cc3c(cc2F)c(=O)c(C(=O)O)cn3C2CC2)CC1)c1nccs1	MIC	514.891	1	S. aureus (ATCC 25923)	0.293207	Training	CHEMBL4816902	Antibacterial activity against Staphylococcus aureus ATCC 25923 assessed as reduction in microbial growth by two fold microdilution method	38	49.48	180.16	621.288	2410.33	9604.39	39532.5	165777	18.41	132.719	263.795	1089.66	3265.48	12076.5	41378.5	3.661	111.555	118.104	635.028	1315.01	4933.17	13386.8	128.5	1774.97	26974.7	454802	8.00506e+06	1.45002e+08	2.68346e+09	96.6629	374.584	1687.23	8189.8	41591.6	218095	1.17223e+06	58.79	205.709	729.512
CHEMBL1831256	484.31	O=C1c2cccnc2C(=O)c2c1c(C(=O)OCCN1CCOCC1)c1ccc(Br)cn21	MIC	516.198	1	S. aureus (ATCC 25923)	0.293207	Training	CHEMBL1831459	Antimicrobial activity against Staphylococcus aureus ATCC 25923 by broth microdilution method	35	49.63	172.815	607.158	2327	9313.9	38614.8	164535	21.11	132.909	295.338	1237.06	4133.73	16429.2	62765.4	4.39	104.506	112.743	605.885	1302.85	5007.82	14425.3	90.21	1154.41	16541.9	270543	4.56855e+06	7.80723e+07	1.33966e+09	92.662	404.935	2236.2	14796.7	112439	940248	8.34536e+06	53.54	188.114	657.187
CHEMBL1796199	964.16	CC[C@H]1OC(=O)[C@H](C)[C@@H](O[C@H]2C[C@@](C)(OC)[C@@H](OC(=O)NNC(=O)c3ccc4[nH]c(C)nc4c3)[C@H](C)O2)[C@H](C)[C@@H](O[C@@H]2O[C@H](C)C[C@H](N(C)C)[C@H]2O)[C@](C)(OC)C[C@@H](C)C(=O)[C@H](C)[C@@H](O)[C@]1(C)O	MIC	518.586	1	S. aureus (ATCC 25923)	0.293207	Test	CHEMBL1798532	Antibacterial activity against erythromycin-susceptible Staphylococcus aureus ATCC 25923 by broth microdilution method	72	103.36	369.003	1386.27	5678.28	24234.9	106700	480579	51.32	272.872	745.35	2892.11	10390.8	40329.3	156249	1.97	222.939	221.402	1345.25	2782.08	11175.3	31164.8	258.79	3380.39	52157.5	920693	1.70453e+07	3.22912e+08	6.19753e+09	143.041	533.526	2243.49	10209.1	48728.3	240783	1.22257e+06	119.53	438.207	1657.76
CHEMBL1668166	958.24	CC[C@H]1OC(=O)[C@H](C)[C@@H](O[C@H]2C[C@@](C)(OC)[C@@H](OC(=O)NCCCC(=O)NC3CCCCC3)[C@H](C)O2)[C@H](C)[C@@H](O[C@@H]2O[C@H](C)C[C@H](N(C)C)[C@H]2O)[C@](C)(OC)C[C@@H](C)C(=O)[C@H](C)[C@@H](O)[C@]1(C)O	MIC	521.79	1	S. aureus (ATCC 25923)	0.293207	Training	CHEMBL1671353	Antimicrobial activity against erythromycin-susceptible Staphylococcus aureus ATCC 25923 by broth microdilution method	70	103.16	358.565	1339.8	5439.72	23107.4	101433	456331	56.88	264.429	764.869	2849.22	10404	39878.8	154957	2.99	211.055	208.819	1249.71	2578.19	10322.4	28882	230.11	3088.29	49074.1	887037	1.66663e+07	3.1854e+08	6.14615e+09	125.898	448.605	1769.28	7519.76	33353.1	152335	710526	119.1	428.873	1614.86
CHEMBL4	361.37	CC1COc2c(N3CCN(C)CC3)c(F)cc3c(=O)c(C(=O)O)cn1c23	MIC	525.777	1	S. aureus (ATCC 25923)	0.293207	Training	CHEMBL3047458	Antibacterial activity against Staphylococcus aureus ATCC 25923 after 24 hr by CLSI broth microdilution method	29	41.04	146.264	528.592	2066.87	8379.98	34949	148915	15.56	108.311	222.706	906.062	2730.28	10096.4	34776.4	3.362	89.4148	102.947	530.241	1159.24	4321.32	12246.5	75.01	1137.72	19024.5	349409	6.56061e+06	1.24756e+08	2.39521e+09	71.3197	268.129	1182.37	5633.66	28072.4	144159	757030	44.97	162.962	588.561
CHEMBL1796198	950.14	CC[C@H]1OC(=O)[C@H](C)[C@@H](O[C@H]2C[C@@](C)(OC)[C@@H](OC(=O)NNC(=O)c3ccc4[nH]cnc4c3)[C@H](C)O2)[C@H](C)[C@@H](O[C@@H]2O[C@H](C)C[C@H](N(C)C)[C@H]2O)[C@](C)(OC)C[C@@H](C)C(=O)[C@H](C)[C@@H](O)[C@]1(C)O	MIC	526.238	1	S. aureus (ATCC 25923)	0.293207	Training	CHEMBL1798532	Antibacterial activity against erythromycin-susceptible Staphylococcus aureus ATCC 25923 by broth microdilution method	71	101.9	362.871	1360.35	5569.54	23788.4	104873	473054	50.64	268.409	734.956	2858.76	10305.6	40066	155502	1.703	218.868	214.271	1319.75	2727.54	10993.4	30703	258.79	3376.39	52108.5	920139	1.70393e+07	3.2285e+08	6.19689e+09	141.704	528.059	2213.76	10039.7	47762.7	235275	1.19087e+06	117.61	429.577	1619.6
CHEMBL1668171	946.23	CCCCCNC(=O)CCCNC(=O)O[C@H]1[C@H](C)O[C@@H](O[C@H]2[C@H](C)[C@@H](O[C@@H]3O[C@H](C)C[C@H](N(C)C)[C@H]3O)[C@](C)(OC)C[C@@H](C)C(=O)[C@H](C)[C@@H](O)[C@](C)(O)[C@@H](CC)OC(=O)[C@@H]2C)C[C@@]1(C)OC	MIC	528.413	1	S. aureus (ATCC 25923)	0.293207	Test	CHEMBL1671353	Antimicrobial activity against erythromycin-susceptible Staphylococcus aureus ATCC 25923 by broth microdilution method	68	100.02	345.643	1289.26	5234.88	22273.4	98015	442262	55.05	254.644	737.324	2748.33	10061.3	38644.7	150512	3.144	203.322	201.583	1205.14	2501.49	10017	28200.3	230.11	3080.29	49050	886800	1.66645e+07	3.18526e+08	6.14604e+09	123.965	439.916	1735.19	7375.14	32731.6	149639	698794	117.4	422.263	1590.29
CHEMBL1668179	946.23	CCCNC(=O)CCCCCNC(=O)O[C@H]1[C@H](C)O[C@@H](O[C@H]2[C@H](C)[C@@H](O[C@@H]3O[C@H](C)C[C@H](N(C)C)[C@H]3O)[C@](C)(OC)C[C@@H](C)C(=O)[C@H](C)[C@@H](O)[C@](C)(O)[C@@H](CC)OC(=O)[C@@H]2C)C[C@@]1(C)OC	MIC	528.413	1	S. aureus (ATCC 25923)	0.293207	Training	CHEMBL1671353	Antimicrobial activity against erythromycin-susceptible Staphylococcus aureus ATCC 25923 by broth microdilution method	68	100.02	345.643	1289.26	5234.88	22273.4	98015	442264	55.05	254.644	737.324	2748.33	10061.3	38644.7	150514	3.144	203.322	201.583	1204.9	2501.6	10014.6	28202.2	230.11	3080.29	49050	886800	1.66645e+07	3.18526e+08	6.14604e+09	123.965	439.916	1735.19	7375.9	32734.9	149647	698783	117.4	422.263	1590.29
CHEMBL5173138	943.15	CC[C@H]1OC(=O)C[C@@H](O)[C@H](C)[C@@H](O[C@@H]2O[C@H](C)[C@@H](O)[C@H](N(C)C)[C@H]2O)[C@@H](CCN(Cc2ccc(O)c(OC)c2)Cc2cn(-c3cnc4ccccc4c3)nn2)C[C@@H](C)C(=O)/C=C/C(C)=C/[C@@H]1CO	MIC	530.138	1	S. aureus (ATCC 25923)	0.293207	Training	CHEMBL5129400	Antibacterial activity against Staphylococcus aureus ATCC 25923 incubated for 16 to 20 hrs by broth microdilution method	73	102.6	354.683	1240.79	4752.22	18793.3	76472.5	316976	39.49	245.04	526.747	2038.75	6312.21	22962.9	79930.8	1.943	210.592	160.073	1082.86	1724.48	7159.53	15932	222.29	3374.01	57220.6	1.07712e+06	2.088e+07	4.10452e+08	8.13054e+09	174.546	680.675	3056.43	14990.2	78002.1	425096	2.40836e+06	119.53	416.327	1496.55
CHEMBL2417809	395.82	CCn1cc(C(=O)O)c(=O)c2cc(F)c(N3CCN(C(=O)CCl)CC3)cc21	MIC	530.544	1	S. aureus (ATCC 25923)	0.293207	Training	CHEMBL2423732	Antimicrobial activity against Staphylococcus aureus ATCC 25923 after 18 to 24 hrs by double microdilution method	29	40.78	141.678	500.604	1919.01	7644.72	31339.4	131145	17.8	111.025	238.394	962.225	2989.27	11162.2	39223.1	3.306	85.6726	94.7704	489.922	1050.51	3846.67	10655.1	82.85	1382.51	23830.6	435359	8.0567e+06	1.50587e+08	2.84003e+09	76.605	306.289	1452.39	7530.14	41306.3	235987	1.39137e+06	46.6	165.144	590.1
CHEMBL5200203	939.21	CC[C@H]1OC(=O)C[C@@H](O)[C@H](C)[C@@H](O[C@@H]2O[C@H](C)[C@@H](O)[C@H](N(C)C)[C@H]2O)[C@@H](CCN(Cc2ccc(C(C)C)cc2)Cc2cn(-c3cnc4ccccc4c3)nn2)C[C@@H](C)C(=O)/C=C/C(C)=C/[C@@H]1CO	MIC	532.362	1	S. aureus (ATCC 25923)	0.293207	Test	CHEMBL5129400	Antibacterial activity against Staphylococcus aureus ATCC 25923 incubated for 16 to 20 hrs by broth microdilution method	73	102.99	355.814	1246.16	4773.61	18874.1	76772.3	318061	38.95	244.208	526.622	2041.39	6332.78	23051.2	80262.1	3.206	211.147	169.552	1095.59	1794.54	7318.82	16538.2	192.83	2922.16	48568.1	904825	1.73961e+07	3.39725e+08	6.693e+09	172.324	670.312	3007.96	14751.8	76788.3	418750	2.37445e+06	120.37	419.372	1514.56
CHEMBL1747	467.52	NC[C@H]1O[C@H](O[C@H]2[C@H](O)[C@@H](O[C@H]3O[C@H](CO)[C@@H](O)[C@H](N)[C@H]3O)[C@H](N)C[C@@H]2N)[C@H](N)C[C@@H]1O	MIC	534.736	1	S. aureus (ATCC 25923)	0.293207	Training	CHEMBL1056762	Antibacterial activity against Staphylococcus aureus ATCC 25923 after 24 hrs by broth microdilution method	34	50.58	175.334	645.554	2558.64	10520.3	44356.6	190413	24.06	117.813	311.88	1100.68	3716.65	13218.2	47455.7	-6.749	103.246	36.1173	512.195	584.098	3179.12	5954.12	268.17	5701.85	131930	3.17696e+06	7.78359e+07	1.93009e+09	4.83225e+10	64.7082	230.207	910.586	3856.83	16958.5	76463.9	351044	54.48	193.553	700.462
CHEMBL5209459	932.26	CCCCN(CCCC)C[C@H]1/C=C(C)/C=C/C(=O)[C@H](C)C[C@H](CCN(C)Cc2cn(-c3cnc4ccccc4c3)nn2)[C@H](O[C@@H]2O[C@H](C)[C@@H](O)[C@H](N(C)C)[C@H]2O)[C@@H](C)[C@H](O)CC(=O)O[C@@H]1CC	MIC	536.331	1	S. aureus (ATCC 25923)	0.293207	Training	CHEMBL5129400	Antibacterial activity against Staphylococcus aureus ATCC 25923 incubated for 16 to 20 hrs by broth microdilution method	71	100.81	343.715	1193.36	4536.24	17824.1	72164.4	297999	40.65	234.874	518.377	1954.44	6120.3	22089.7	77224	4.112	201.487	156.353	1016.94	1609.2	6618.09	14599.8	175.84	2506.4	40245.9	735715	1.39664e+07	2.70167e+08	5.28238e+09	161.283	619.227	2745.96	13377	69490.2	379665	2.16362e+06	119.51	413.554	1488.46
CHEMBL5188035	925.18	CCc1ccc(CN(CC[C@H]2C[C@@H](C)C(=O)/C=C/C(C)=C/[C@H](CO)[C@@H](CC)OC(=O)C[C@@H](O)[C@H](C)[C@H]2O[C@@H]2O[C@H](C)[C@@H](O)[C@H](N(C)C)[C@H]2O)Cc2cn(-c3cnc4ccccc4c3)nn2)cc1	MIC	540.435	1	S. aureus (ATCC 25923)	0.293207	Training	CHEMBL5129400	Antibacterial activity against Staphylococcus aureus ATCC 25923 incubated for 16 to 20 hrs by broth microdilution method	72	101.45	349.442	1218.27	4652.21	18347.1	74475	308000	38.27	239.746	512.147	1990.28	6154.73	22434.4	78134.6	2.913	207.031	160.366	1062.41	1700.77	7007.08	15583.6	192.83	2918.16	48562.1	904801	1.73961e+07	3.39725e+08	6.693e+09	170.718	663.786	2977.02	14604.9	76079	415219	2.35627e+06	118.47	411.498	1478.28
CHEMBL3770952	461.5	O=C(O)c1cn(C2CC2)c2cc(N3CCN(Cc4nc5ccccc5[nH]4)CC3)c(F)cc2c1=O	MIC	541.712	1	S. aureus (ATCC 25923)	0.293207	Test	CHEMBL3773013	Antibacterial activity against Staphylococcus aureus ATCC 25923 by micro broth dilution method	39	55.01	193.811	691.673	2674.32	10713.9	44107.5	185232	15.67	136.617	246.039	1069.08	3032.45	11349.4	37881.9	3.914	117.838	124.329	673.115	1366.81	5196.27	13904	94.46	1330.86	20557.7	362657	6.6749e+06	1.25753e+08	2.40399e+09	97.9031	375.743	1681.95	8134.12	41175.7	215149	1.15174e+06	58.84	208.112	741.622
CHEMBL5172132	917.11	CC[C@H]1OC(=O)C[C@@H](O)[C@H](C)[C@@H](O[C@@H]2O[C@H](C)[C@@H](O)[C@H](N(C)C)[C@H]2O)[C@@H](CCN(Cc2cn(-c3cnc4ccccc4c3)nn2)Cc2ccc(CO)o2)C[C@@H](C)C(=O)/C=C/C(C)=C/[C@@H]1CO	MIC	545.191	1	S. aureus (ATCC 25923)	0.293207	Training	CHEMBL5129400	Antibacterial activity against Staphylococcus aureus ATCC 25923 incubated for 16 to 20 hrs by broth microdilution method	71	97.14	341.236	1175.38	4498.11	17678	71714.8	296288	38.45	238.023	513.009	1985.69	6173.51	22463.2	78458.7	1.14	205	151.843	1052.32	1657.87	6947.53	15373.1	226.2	3411.74	57587.4	1.07896e+06	2.08638e+07	4.09567e+08	8.10579e+09	161.543	624.393	2772.04	13487	69908.1	381124	2.16815e+06	115.91	402.871	1445.43
CHEMBL42743	916.11	CC[C@H]1OC(=O)C[C@@H](O)[C@H](C)[C@@H](O[C@@H]2O[C@H](C)[C@@H](O[C@H]3C[C@@](C)(O)[C@@H](O)[C@H](C)O3)[C@H](N(C)C)[C@H]2O)[C@@H](CC=O)C[C@@H](C)C(=O)/C=C/C(C)=C/[C@@H]1CO[C@@H]1O[C@H](C)[C@@H](O)[C@@H](OC)[C@H]1OC	MIC	545.786	1	S. aureus (ATCC 25923)	0.293207	Training	CHEMBL5129400	Antibacterial activity against Staphylococcus aureus ATCC 25923 incubated for 16 to 20 hrs by broth microdilution method	67	98.57	339.432	1245.79	4940.97	20391	86556	375158	54.54	248.858	694.399	2497.15	8711.69	31912.1	118277	-0.164	198.329	157.149	1072.2	1837.28	7631.63	18369.8	238.67	3501.29	59886.7	1.13277e+06	2.20064e+07	4.32334e+08	8.54515e+09	131.019	477.004	1935.99	8461.64	38633.8	181908	876756	112.84	402.675	1489.53
CHEMBL5192724	914.16	CC[C@H]1OC(=O)C[C@@H](O)[C@H](C)[C@@H](O[C@@H]2O[C@H](C)[C@@H](O)[C@H](N(C)C)[C@H]2O)[C@@H](CCN(Cc2cn(-c3cnc4ccccc4c3)nn2)Cc2ccco2)C[C@@H](C)C(=O)/C=C/C(C)=C/[C@@H]1CN(C)C	MIC	546.95	1	S. aureus (ATCC 25923)	0.293207	Training	CHEMBL5129400	Antibacterial activity against Staphylococcus aureus ATCC 25923 incubated for 16 to 20 hrs by broth microdilution method	71	97.23	341.497	1180.9	4523.99	17800.2	72219.2	298419	37.25	236.562	508.734	1971.96	6133.77	22325	78057.5	2.424	204.471	155.939	1039.61	1646.1	6811.39	15037.3	188.98	2596.73	40914.4	740553	1.40019e+07	2.70431e+08	5.28436e+09	164.037	636.639	2838.58	13849.4	71856.8	391425	2.22185e+06	116.65	405.431	1463.09
CHEMBL5176998	911.15	CC[C@H]1OC(=O)C[C@@H](O)[C@H](C)[C@@H](O[C@@H]2O[C@H](C)[C@@H](O)[C@H](N(C)C)[C@H]2O)[C@@H](CCN(Cc2ccc(C)cc2)Cc2cn(-c3cnc4ccccc4c3)nn2)C[C@@H](C)C(=O)/C=C/C(C)=C/[C@@H]1CO	MIC	548.757	1	S. aureus (ATCC 25923)	0.293207	Test	CHEMBL5129400	Antibacterial activity against Staphylococcus aureus ATCC 25923 incubated for 16 to 20 hrs by broth microdilution method	71	99.91	345.071	1205.62	4609.57	18187.8	73840.7	305396	37.59	237.284	507.753	1973.99	6113.88	22307.9	77813.6	2.66	204.881	160.04	1054.76	1691.51	6960.21	15474.4	192.83	2916.16	48562.1	904791	1.73961e+07	3.39724e+08	6.693e+09	169.284	660.192	2966.94	14577.1	76006.6	415056	2.35608e+06	116.57	405.097	1458.99
CHEMBL1088380	455.45	CO/N=C/c1cn(C2CCN(c3nc4c(cc3F)c(=O)c(C(=O)O)cn4C3CC3)CC2)nn1	MIC	548.908	1	S. aureus (ATCC 25923)	0.293207	Training	CHEMBL1112848	Antibacterial activity against Staphylococcus aureus ATCC 25923 by broth microdilution technique	37	48.04	176.121	609.781	2376.18	9499.56	39213.5	164796	18.29	130.861	257.952	1060.44	3128.79	11504.4	38964.8	3.33	110.2	117.084	642.241	1330.61	5099.75	13869.3	127.73	1649.23	24290.5	407370	7.2297e+06	1.32759e+08	2.49341e+09	91.2761	368.787	1731.29	8888.63	48463.5	276879	1.64369e+06	56.47	198.898	705.309
CHEMBL5174513	904.14	CC[C@H]1OC(=O)C[C@@H](O)[C@H](C)[C@@H](O[C@@H]2O[C@H](C)[C@@H](O)[C@H](N(C)C)[C@H]2O)[C@@H](CCN(Cc2cn(-c3cnc4ccccc4c3)nn2)Cc2cncs2)C[C@@H](C)C(=O)/C=C/C(C)=C/[C@@H]1CO	MIC	553.012	1	S. aureus (ATCC 25923)	0.293207	Training	CHEMBL5129400	Antibacterial activity against Staphylococcus aureus ATCC 25923 incubated for 16 to 20 hrs by broth microdilution method	69	94.13	330.73	1140.32	4369.52	17212.4	69976.7	289800	36.91	230.821	497.358	1934.64	6038.77	22048.6	77283.6	0.515	198.4	138.548	1007.96	1535.46	6577.49	14262	233.96	3391.98	55011	993805	1.86606e+07	3.57969e+08	6.95882e+09	164.733	653.659	2970.91	14728	77404.4	425721	2.43166e+06	112.6	390.505	1400.46
CHEMBL5208181	904.14	CC[C@H]1OC(=O)C[C@@H](O)[C@H](C)[C@@H](O[C@@H]2O[C@H](C)[C@@H](O)[C@H](N(C)C)[C@H]2O)[C@@H](CCN(Cc2cn(-c3cnc4ccccc4c3)nn2)Cc2nccs2)C[C@@H](C)C(=O)/C=C/C(C)=C/[C@@H]1CO	MIC	553.012	1	S. aureus (ATCC 25923)	0.293207	Training	CHEMBL5129400	Antibacterial activity against Staphylococcus aureus ATCC 25923 incubated for 16 to 20 hrs by broth microdilution method	69	94.13	330.73	1140.14	4368.02	17203.8	69933.3	289599	36.91	230.821	497.358	1934.64	6038.77	22048.6	77283.6	0.467	198.418	136.808	1004.62	1514.85	6531.68	14074.4	233.96	3391.98	55030.3	994022	1.86636e+07	3.58012e+08	6.95949e+09	165.123	655.538	2990.32	14889.5	78621.1	434454	2.49257e+06	112.6	390.587	1400.47
CHEMBL5204817	899.1	CC[C@H]1OC(=O)C[C@@H](O)[C@H](C)[C@@H](O[C@@H]2O[C@H](C)[C@@H](O)[C@H](N(C)C)[C@H]2O)[C@@H](CCN(Cc2cncnc2)Cc2cn(-c3cnc4ccccc4c3)nn2)C[C@@H](C)C(=O)/C=C/C(C)=C/[C@@H]1CO	MIC	556.112	1	S. aureus (ATCC 25923)	0.293207	Test	CHEMBL5129400	Antibacterial activity against Staphylococcus aureus ATCC 25923 incubated for 16 to 20 hrs by broth microdilution method	70	98.21	338.281	1176.56	4487.48	17683.6	71789.8	297132	36.91	232.821	497.358	1940.64	6028.77	22068.6	77183.5	0.015	200.476	135.699	1015.37	1511.03	6607.41	14099.2	218.61	3078.31	49781.6	913496	1.74601e+07	3.40201e+08	6.69659e+09	167.925	660.403	2977.94	14638.5	76271.6	416032	2.35893e+06	114.15	394.876	1413.33
CHEMBL5194133	898.11	CC[C@H]1OC(=O)C[C@@H](O)[C@H](C)[C@@H](O[C@@H]2O[C@H](C)[C@@H](O)[C@H](N(C)C)[C@H]2O)[C@@H](CCN(Cc2cccnc2)Cc2cn(-c3cnc4ccccc4c3)nn2)C[C@@H](C)C(=O)/C=C/C(C)=C/[C@@H]1CO	MIC	556.725	1	S. aureus (ATCC 25923)	0.293207	Training	CHEMBL5129400	Antibacterial activity against Staphylococcus aureus ATCC 25923 incubated for 16 to 20 hrs by broth microdilution method	70	98.33	338.61	1177.95	4492.66	17703.1	71863.2	297411	36.91	232.821	497.358	1940.64	6028.77	22068.6	77183.5	1.182	200.567	143.113	1017.33	1555.27	6636.56	14395.1	205.72	2995.23	49168.8	909048	1.74267e+07	3.39946e+08	6.69462e+09	166.808	652.754	2934.76	14401.8	74976.8	408935	2.3199e+06	114.4	395.745	1417.09
CHEMBL2441319	338.84	Clc1ccccc1COc1ccc(C(C2CC2)n2ccnc2)cc1	MIC	560.737	1	S. aureus (ATCC 25923)	0.293207	Training	CHEMBL2443663	Antibacterial activity against Staphylococcus aureus ATCC 25923 assessed as growth inhibition after 24 hrs by microbroth dilution method	27	38.57	129.277	444.962	1670.49	6545.84	26491.4	109740	7.76	80.8472	120.839	545.019	1398.73	5142.9	16050.4	4.882	76.0934	84.6989	422.064	857.034	3126	8146.72	27.05	207.774	989.186	6360.14	41057	280214	1.95669e+06	69.9469	280.949	1297.41	6518.15	34667.3	192605	1.10837e+06	42.4	142.436	496.839
CHEMBL551714	444.46	CC(C)(C)OC(=O)N1CC2CC1CN2c1nc2c(cc1F)c(=O)c(C(=O)O)cn2C1CC1	MIC	562.48	1	S. aureus (ATCC 25923)	0.293207	Training	CHEMBL1059709	Antibacterial activity against Staphylococcus aureus ATCC 25923 by microbroth dilution technique	36	50.95	186.432	703.029	2857.86	11995.3	51544.7	225234	22.04	142.845	345.576	1393.67	4609.13	17406.2	63101.8	4.604	116.294	163.104	784.078	1953.75	7188.79	21870.5	104.97	1538.18	24835	442494	8.11342e+06	1.51134e+08	2.84682e+09	78.9018	301.074	1328.73	6297.27	31070.8	157584	816104	55.32	205.007	776.426
CHEMBL1433	444.44	C[C@H]1c2cccc(O)c2C(=O)C2=C(O)[C@]3(O)C(=O)C(C(N)=O)=C(O)[C@@H](N(C)C)[C@@H]3[C@@H](O)[C@@H]21	MIC	562.506	1	S. aureus (ATCC 25923)	0.293207	Test	CHEMBL1281630	Antimicrobial activity against methicillin-susceptible Staphylococcus aureus ATCC 25923 by broth microdilution method	35	49.99	185.669	716.764	3003.24	13144.8	59464.5	275913	26.12	147.715	420.133	1718.58	6534.43	26967.4	111957	-2.083	116.35	99.8428	711.341	1422.72	6084.53	17160.4	181.62	3714.96	75215	1.5853e+06	3.41539e+07	7.5234e+08	1.69399e+10	83.7561	326.683	1466.71	7104.89	35943.5	187142	995005	54.6	208.197	779.134
CHEMBL5169799	888.16	CC[C@H]1OC(=O)C[C@@H](O)[C@H](C)[C@@H](O[C@@H]2O[C@H](C)[C@@H](O)[C@H](N(C)C)[C@H]2O)[C@@H](CCN(C)Cc2cn(-c3cnc4ccccc4c3)nn2)C[C@@H](C)C(=O)/C=C/C(C)=C/[C@@H]1CN1CCCCC1	MIC	562.962	1	S. aureus (ATCC 25923)	0.293207	Training	CHEMBL5129400	Antibacterial activity against Staphylococcus aureus ATCC 25923 incubated for 16 to 20 hrs by broth microdilution method	69	97.67	336.793	1176.06	4491.64	17706.8	71867.8	297333	38.82	231.089	509.641	1937.32	6074.16	22016.4	77206.7	2.698	198.487	151.404	1008.93	1592.51	6606.44	14581.7	175.84	2504.4	40245.9	735713	1.39664e+07	2.70167e+08	5.28238e+09	157.783	611.104	2724.75	13319.9	69332.8	379237	2.16254e+06	113.61	394.149	1419.41
CHEMBL3358704	443.71	C/C=C(\C)c1c(Cl)c(OC)c(C)c2c1Oc1c(Cl)c(O)c(Cl)c(C)c1C(=O)O2	MIC	563.431	1	S. aureus (ATCC 25923)	0.293207	Training	CHEMBL4812557	Antibacterial activity against Staphylococcus aureus ATCC 25923 assessed as bacterial growth inhibition incubated for 18 hrs by CLSI protocol based agar microdilution method	30	42.96	153.894	565.423	2255.56	9355.85	39904.1	173630	18.59	115.593	251.382	995.403	3120.42	11561.4	40837.7	5.782	94.9092	127.976	610.782	1473.43	5381.24	16082.8	64.99	920.427	14372.2	263669	5.01567e+06	9.68931e+07	1.88688e+09	88.7257	385.517	1983.29	11087	65097.3	394990	2.45377e+06	48.71	182.236	668.422
CHEMBL1084712	443.5	CO/N=C1\CCSC2=C1CN(c1cc3c(cc1F)c(=O)c(C(=O)O)cn3C1CC1)CC2	MIC	563.698	1	S. aureus (ATCC 25923)	0.293207	Training	CHEMBL1119561	Antibacterial activity against Staphylococcus aureus ATCC 25923 by microdilution technique	35	47.06	171.461	603.792	2356.12	9489.85	39384.5	166751	24.47	144.569	361.267	1484.24	5170.39	20582.6	80303.1	3.737	105.372	118.455	617.919	1324.3	4940.73	13700.6	109.43	1603.69	24705.8	420596	7.45875e+06	1.36196e+08	2.5422e+09	89.4377	353.99	1651.65	8392.55	44957.2	250137	1.43357e+06	53.76	191.383	684.26
CHEMBL5177785	876.15	CC[C@H]1OC(=O)C[C@@H](O)[C@H](C)[C@@H](O[C@@H]2O[C@H](C)[C@@H](O)[C@H](N(C)C)[C@H]2O)[C@@H](CCN(C)Cc2cn(-c3cnc4ccccc4c3)nn2)C[C@@H](C)C(=O)/C=C/C(C)=C/[C@@H]1CN(C)C(C)C	MIC	570.679	1	S. aureus (ATCC 25923)	0.293207	Test	CHEMBL5129400	Antibacterial activity against Staphylococcus aureus ATCC 25923 incubated for 16 to 20 hrs by broth microdilution method	67	94.59	328.05	1156.27	4451.87	17669.1	72104.2	299574	37.46	226.164	506.852	1931.87	6102.2	22150.1	77831	2.169	194.502	153.478	1005.46	1628.75	6680.67	14966.7	175.84	2500.4	40251.9	735714	1.39665e+07	2.70167e+08	5.28238e+09	155.48	606.772	2726.04	13393.7	69912.9	382825	2.18282e+06	111.91	392.531	1432.01
CHEMBL5202876	876.15	CCCN(C)C[C@H]1/C=C(C)/C=C/C(=O)[C@H](C)C[C@H](CCN(C)Cc2cn(-c3cnc4ccccc4c3)nn2)[C@H](O[C@@H]2O[C@H](C)[C@@H](O)[C@H](N(C)C)[C@H]2O)[C@@H](C)[C@H](O)CC(=O)O[C@@H]1CC	MIC	570.679	1	S. aureus (ATCC 25923)	0.293207	Training	CHEMBL5129400	Antibacterial activity against Staphylococcus aureus ATCC 25923 incubated for 16 to 20 hrs by broth microdilution method	67	94.65	326.228	1142	4373.18	17279.3	70263.1	291116	37.93	225.024	501.639	1905.37	6003.49	21756.4	76309	2.341	192.655	147.022	980.882	1549.52	6424.65	14185.7	175.84	2498.4	40242.7	735682	1.39663e+07	2.70166e+08	5.28238e+09	155.782	605.886	2716.09	13333.7	69599.6	381255	2.17502e+06	111.91	390.239	1414
CHEMBL4862078	429.68	C/C=C(\C)c1c(Cl)c(O)c(C)c2c1Oc1c(Cl)c(O)c(Cl)c(C)c1C(=O)O2	MIC	581.828	1	S. aureus (ATCC 25923)	0.293207	Training	CHEMBL4812557	Antibacterial activity against Staphylococcus aureus ATCC 25923 assessed as bacterial growth inhibition incubated for 18 hrs by CLSI protocol based agar microdilution method	29	41.53	149.849	554.128	2218.02	9216.09	39334.9	171161	17.73	112.853	245.586	975.981	3062.83	11364.2	40161.3	5.461	92.8478	126.094	599.054	1448.63	5274.47	15751.6	75.99	1285.08	22520.8	433212	8.48408e+06	1.67535e+08	3.32397e+09	86.2591	376.907	1952.73	10986.7	64827.2	394725	2.45801e+06	46.71	175.222	646.481
CHEMBL4871583	427.28	C/C=C(\C)c1c(Cl)c(O)c(C)c(O)c1Oc1cc(O)c(Cl)c(C)c1C(=O)OC	MIC	585.096	1	S. aureus (ATCC 25923)	0.293207	Training	CHEMBL4812557	Antibacterial activity against Staphylococcus aureus ATCC 25923 assessed as bacterial growth inhibition incubated for 18 hrs by CLSI protocol based agar microdilution method	29	41.23	144.901	527.305	2079.17	8524.55	35933.7	154527	17.03	107.159	227.065	898.656	2779.36	10271.9	35989.5	4.889	88.2984	115.296	547.193	1292.6	4659.84	13687.1	96.22	1690.34	30887.7	603889	1.19585e+07	2.38208e+08	4.76118e+09	85.3253	358.236	1781.78	9655.25	55081.1	325523	1.97491e+06	48.56	177.758	653.048
CHEMBL4873394	426.47	C/C=C(\C)c1cc(O)c(C)c(O)c1C(=O)Oc1cc2c(c(O)c1C)C(=O)O[C@@]2(C)CC	MIC	586.208	1	S. aureus (ATCC 25923)	0.293207	Test	CHEMBL4812557	Antibacterial activity against Staphylococcus aureus ATCC 25923 assessed as bacterial growth inhibition incubated for 18 hrs by CLSI protocol based agar microdilution method	33	46.53	167.781	627.356	2552.29	10828.4	47370	211963	20.18	127.224	303.815	1245.16	4266.14	16703.3	63634.5	4.348	104.016	136.156	673.169	1654.85	6167.11	19013.8	113.29	1997.72	36029.6	692079	1.34738e+07	2.64279e+08	5.20994e+09	85.9047	333.33	1528.09	7599.18	39531.9	211633	1.15624e+06	53.96	201.545	755.344
CHEMBL1084873	425.51	Cc1c(N2CCC3=C(C2)C(=O)CCS3)c(N)cc2c(=O)c(C(=O)O)cn(C3CC3)c12	MIC	587.53	1	S. aureus (ATCC 25923)	0.293207	Training	CHEMBL1119561	Antibacterial activity against Staphylococcus aureus ATCC 25923 by microdilution technique	34	47.18	171.842	620.317	2446.75	9968.86	41780.2	178669	25.32	148.751	385.437	1598.72	5691.06	22923.7	90737.4	2.147	105.551	112.809	622.85	1316.79	5030.22	14009.2	130.93	2396.09	45834.4	954510	2.08878e+07	4.76137e+08	1.12148e+10	88.8674	360.624	1721.9	8927.4	48623.9	274077	1.58583e+06	52.24	189.348	687.509
CHEMBL4568849	849.36	CCNC(=N)NCCCCCCCCN(CCCCCCCCNC(=N)NCC)C(=O)N(CCCCCCCCNC(=N)NCC)CCCCCCCCNC(=N)NCC	MIC	588.679	1	S. aureus (ATCC 25923)	0.293207	Training	CHEMBL4310172	Antibacterial activity against Staphylococcus aureus ATCC 25923 after 18 hrs by microdilution broth method	59	86.82	258.206	800.62	2660.56	9177.46	32578.4	118286	36.56	157.317	300.61	938.59	2513.84	7769.48	23942.9	13.486	134.913	121.117	541.352	842.234	2779.84	5745.4	215.19	3282.56	64232.6	1.43486e+06	3.33322e+07	7.85592e+08	1.86323e+10	118.618	401.641	1555.01	6646.04	30413.2	146203	727781	108.7	339.062	1144.15
CHEMBL4861884	424.45	C/C=C(\C)c1cc(O)c(C)c2c1C(=O)Oc1c(C)c(O)c(C(=O)O)c(/C(C)=C/C)c1O2	MIC	588.998	1	S. aureus (ATCC 25923)	0.293207	Training	CHEMBL4812557	Antibacterial activity against Staphylococcus aureus ATCC 25923 assessed as bacterial growth inhibition incubated for 18 hrs by CLSI protocol based agar microdilution method	33	46.1	164.53	599.961	2372.84	9750.14	41202.9	177734	19.97	125.622	283.527	1140.58	3699.87	13943.9	50487.4	4.182	101.722	123.25	618.79	1411.37	5194.65	15058.8	113.29	1995.72	36003.7	692936	1.35305e+07	2.66387e+08	5.27445e+09	89.7802	347.667	1593.51	7923.6	41211.2	220542	1.20421e+06	53.8	199.254	731.067
CHEMBL4438023	845.33	N=C(N)NCCCCCCCCN(CCCCCCCCNC(=N)NCC1CC1)C(=O)N(CCCCCCCCNC(=N)N)CCCCCCCCNC(=N)NCC1CC1	MIC	591.485	1	S. aureus (ATCC 25923)	0.293207	Test	CHEMBL5150689	Antibacterial activity against Staphylococcus aureus ATCC 25923 assessed as growth inhibition incubated for 18 hrs by broth microdilution method	61	89.92	275.003	888.193	3077.15	11058.5	40842.8	154032	38.48	170.846	355.26	1133.17	3193.19	10084.5	31779	11.796	146.121	144.159	640.494	1112.19	3661.75	8250.63	243.17	4503.92	98751	2.36067e+06	5.783e+07	1.4325e+09	3.57253e+10	119.597	412.972	1630.89	7099.43	33001	160720	808851	108.1	337.436	1157.61
CHEMBL2062957	843.84	CC[C@H]1C[C@@]23OC(=O)C(=C2O)C(=O)[C@]2(CC)[C@@H](C=C[C@@H]4[C@@H](O[C@H]5C[C@@H](O)[C@H](NC(=O)c6[nH]c(Cl)cc6Cl)[C@@H](C)O5)[C@@H](C)CC[C@@H]42)CCCC/C=C/[C@@]3(C)C=C1C(=O)O	MIC	592.529	1	S. aureus (ATCC 25923)	0.293207	Training	CHEMBL2067701	Antibacterial activity against methicillin-sensitive Staphylococcus aureus ATCC 25923 by broth microdilution method	64	93.82	336.248	1270.93	5256.35	22879	103591	483762	51.33	258.196	740.628	2916.31	10998.3	44546	183434	5.983	203.498	224.298	1290.04	2931.65	11919.3	36595	184.48	2916.11	48221.8	883949	1.66722e+07	3.1937e+08	6.17778e+09	133.159	528.4	2368.08	11619	60231.3	324856	1.80555e+06	101.92	375.001	1390.96
CHEMBL4846212	414.89	C/C=C(\C)c1cc(O)c(C)c2c1C(=O)Oc1c(C)c(O)c(Cl)c(/C(C)=C/C)c1O2	MIC	602.569	1	S. aureus (ATCC 25923)	0.293207	Training	CHEMBL4812557	Antibacterial activity against Staphylococcus aureus ATCC 25923 assessed as bacterial growth inhibition incubated for 18 hrs by CLSI protocol based agar microdilution method	31	43.79	156.053	569.075	2251.91	9259.26	39140.6	168805	17.12	114.233	241.342	968.092	3011.74	11168.6	39326.4	5.189	96.1222	123.262	596.475	1391.89	5067.86	14811.2	75.99	1289.08	22520.8	433224	8.48397e+06	1.67532e+08	3.3239e+09	86.8499	350.206	1676.55	8742.37	47935.4	272002	1.58395e+06	50.81	188.656	693.195
CHEMBL4545346	414.44	[N-]=[N+]=NCCCN1CCN(c2cc3c(cc2F)c(=O)c(C(=O)O)cn3C2CC2)CC1	MIC	603.224	1	S. aureus (ATCC 25923)	0.293207	Training	CHEMBL4374051	Antibacterial activity against Staphylococcus aureus ATCC 25923 assessed as reduction in bacterial growth incubated for 18 to 24 hrs by broth microdilution method	33	45.53	159.024	562.187	2165.05	8654.07	35606.1	149613	16.28	114.379	227.421	927.577	2762.1	10183.8	34826.6	3.629	95.4499	107.726	547.74	1184.88	4346.87	12146.7	78.14	1177.51	19308.2	351650	6.5777e+06	1.24885e+08	2.39619e+09	79.0165	291.821	1261.17	5894.14	28837.5	145603	752897	51.78	179.011	633.792
CHEMBL3613676	824.96	CO[C@H]1/C=C/O[C@@]2(C)Oc3c(C)c(O)c4c(O)c(c(CNCC5CCOCC5)c(O)c4c3C2=O)NC(=O)/C(C)=C\C=C\[C@H](C)[C@H](O)[C@@H](C)[C@@H](O)[C@@H](C)[C@H](OC(C)=O)[C@@H]1C	MIC	606.09	1	S. aureus (ATCC 25923)	0.293207	Test	CHEMBL3615516	Antibacterial activity against Staphylococcus aureus ATCC 25923 after 18 hrs by serial microdilution method	63	90.67	316.929	1157.56	4593.51	19034.4	81436.7	356780	42.41	231.799	571.111	2209.14	7541.54	28965.5	110479	4.134	189.485	193.204	1107.57	2320.6	9042.55	25397.1	222.57	3464.12	59801.6	1.13329e+06	2.20083e+07	4.32086e+08	8.53436e+09	146.593	555.225	2435.64	11575.7	57785.8	298575	1.58339e+06	103.28	371.308	1362.22
CHEMBL3613675	810.94	CO[C@H]1/C=C/O[C@@]2(C)Oc3c(C)c(O)c4c(O)c(c(CNC5CCOCC5)c(O)c4c3C2=O)NC(=O)/C(C)=C\C=C\[C@H](C)[C@H](O)[C@@H](C)[C@@H](O)[C@@H](C)[C@H](OC(C)=O)[C@@H]1C	MIC	616.568	1	S. aureus (ATCC 25923)	0.293207	Training	CHEMBL3615516	Antibacterial activity against Staphylococcus aureus ATCC 25923 after 18 hrs by serial microdilution method	62	89.13	312.557	1144.45	4551.59	18894.6	80954	355061	41.73	229.337	565.876	2193.17	7493.75	28811.2	109971	3.665	187.415	188.999	1096.5	2284.62	8951.93	25089.8	222.57	3462.12	59819.6	1.13348e+06	2.201e+07	4.321e+08	8.53447e+09	144.685	549.218	2415.88	11507.3	57543.8	297708	1.58026e+06	101.38	365.803	1344.03
CHEMBL1098600	484.56	c1cc2cc(-c3ccc4cc(-c5ccc6oc(C7=NCCN7)cc6c5)[nH]c4c3)[nH]c2cc1C1=NCCN1	MIC	619.118	1	S. aureus (ATCC 25923)	0.293207	Training	CHEMBL1694871	Antimicrobial activity against Staphylococcus aureus ATCC 25923 by broth microdilution method	44	59.2	213.54	725.468	2743.7	10686.5	43071.1	176990	10.16	138.795	188.914	917.08	2244.85	8442.66	25548.1	6.616	131.72	143.203	747.88	1577.14	5817.89	15886.9	93.5	763.144	5202.54	40127	314608	2.53593e+06	2.08127e+07	112.768	429.925	1894.23	8981.64	44527.5	227563	1.18902e+06	64.3	225.801	783.834
CHEMBL221667	396.42	CCCC[C@H](CN(O)C=O)C(=O)N1CCC[C@H]1C(=O)Nc1ccc(F)c[n+]1[O-]	MIC	630.644	1	S. aureus (ATCC 25923)	0.293207	Training	CHEMBL1118338	Antibacterial activity against Staphylococcus aureus ATCC 25923 by microbroth dilution technique	29	38.11	132.108	445.002	1647.57	6336.63	25169.6	102333	19.85	105.204	245.554	921.575	3004.51	11126.5	40616.5	1.385	80.382	63.8296	398.469	666.196	2617.67	6109.79	117.94	2100.12	40908.8	853853	1.83967e+07	4.06234e+08	9.15503e+09	58.0287	204.48	808.801	3437.15	15240.8	69545.5	323891	48.37	163.754	577.225
CHEMBL4864879	395.24	C/C=C(\C)c1c(Cl)c(O)c(C)c2c1Oc1cc(O)c(Cl)c(C)c1C(=O)O2	MIC	632.527	1	S. aureus (ATCC 25923)	0.293207	Test	CHEMBL4812557	Antibacterial activity against Staphylococcus aureus ATCC 25923 assessed as bacterial growth inhibition incubated for 18 hrs by CLSI protocol based agar microdilution method	28	39.8	142.856	524.171	2081.83	8578.3	36308.3	156710	16.17	106.419	226.429	906.109	2814.69	10451.8	36800	4.839	88.291	116.052	556.423	1314.49	4783.46	14075.5	75.99	1281.08	22514.8	433180	8.48386e+06	1.67532e+08	3.32389e+09	80.98	341.645	1712.88	9351.04	53667.9	318636	1.93985e+06	45.04	167.536	616.38
CHEMBL4848494	392.83	C/C=C(\C)c1cc(O)c(C)c(O)c1Oc1cc(O)c(Cl)c(C)c1C(=O)OC	MIC	636.408	1	S. aureus (ATCC 25923)	0.293207	Training	CHEMBL4812557	Antibacterial activity against Staphylococcus aureus ATCC 25923 assessed as bacterial growth inhibition incubated for 18 hrs by CLSI protocol based agar microdilution method	28	39.5	137.908	497.347	1942.98	7886.26	32894.3	139913	15.47	100.725	207.909	828.785	2529.77	9340.34	32485.7	4.267	83.7624	104.817	503.046	1150.59	4133.57	11841.8	96.22	1686.34	30881.7	603857	1.19583e+07	2.38205e+08	4.76111e+09	80.0462	323.09	1542.29	8016.84	43858.5	248635	1.44834e+06	46.89	170.072	622.948
CHEMBL4637649	745.81	CCn1cc(C(=O)O)c(=O)c2cc(F)c(N3CCN(Cn4nc(CN5CCN(c6ccc([N+](=O)[O-])cc6)CC5)n(-c5ccc(F)cc5)c4=S)CC3)cc21	MIC	643.596	1	S. aureus (ATCC 25923)	0.293207	Training	CHEMBL4603003	Antimicrobial activity against Staphylococcus aureus ATCC 25923 incubated for 18 to 24 hrs by microbroth dilution method	59	79	283.727	981.84	3733.68	14666.1	59321.2	244786	25.41	207.407	378.94	1607.46	4587.99	16997.7	56916.8	6.861	174.952	186.697	988.045	2016.32	7557.94	20109.1	170.24	3243.05	73264.6	1.87757e+06	5.13187e+07	1.4697e+09	4.35435e+10	157.599	672.173	3731.22	25748.1	212806	1.99599e+06	2.01757e+07	91.67	322.233	1143.36
CHEMBL4475091	765.2	CNC(=N)NCCCCCCCCN(CCCCCCCCNC(=N)N)C(=O)N(CCCCCCCCNC(=N)N)CCCCCCCCNC(=N)NC	MIC	653.424	1	S. aureus (ATCC 25923)	0.293207	Training	CHEMBL4310172	Antibacterial activity against Staphylococcus aureus ATCC 25923 after 18 hrs by microdilution broth method	53	77.72	232.398	726.318	2426.55	8398.85	29860.3	108415	33.04	143.147	281.464	875.533	2373.04	7327.77	22672.5	9.772	121.603	104.243	483.486	740.499	2454.34	5028.63	243.17	4479.92	98691	2.36025e+06	5.78272e+07	1.43248e+09	3.57251e+10	109.515	381.498	1515.63	6641.25	31117.2	152904	776673	97.1	301.356	1020.04
CHEMBL454588	382.46	C/C=C(\C)c1cc(O)c(C)c(OC(=O)c2c(/C(C)=C/C)cc(O)c(C)c2O)c1	MIC	653.663	1	S. aureus (ATCC 25923)	0.293207	Test	CHEMBL4812557	Antibacterial activity against Staphylococcus aureus ATCC 25923 assessed as bacterial growth inhibition incubated for 18 hrs by CLSI protocol based agar microdilution method	29	40.7	141.211	505.882	1961.11	7890.19	32597.3	137247	14.7	101.06	205.23	826.001	2511.95	9267.57	32166.9	4.702	85.6041	108.073	504.521	1149.05	4047.71	11460	86.99	1645.74	30629.7	602489	1.19505e+07	2.3816e+08	4.76084e+09	80.9025	312.442	1422.8	7026.68	36286.7	192710	1.04354e+06	49.22	177.508	652.468
CHEMBL4878287	380.44	C/C=C(\C)c1cc(O)c(C)c2c1Oc1c(C)c(O)cc(/C(C)=C/C)c1C(=O)O2	MIC	657.134	1	S. aureus (ATCC 25923)	0.293207	Training	CHEMBL4812557	Antibacterial activity against Staphylococcus aureus ATCC 25923 assessed as bacterial growth inhibition incubated for 18 hrs by CLSI protocol based agar microdilution method	30	42.06	149.06	539.118	2115.72	8620.97	36101.2	154192	15.56	107.8	222.186	898.22	2762.15	10236.9	35822.6	4.567	91.5861	112.783	552.328	1249.88	4541.59	12965.9	75.99	1285.08	22514.8	433192	8.48378e+06	1.67529e+08	3.32382e+09	81.5708	315.06	1437.06	7103.96	36712.8	195114	1.05738e+06	49.14	180.97	663.095
CHEMBL4641902	729.75	CCn1cc(C(=O)O)c(=O)c2cc(F)c(N3CCN(Cn4nc(CN5CCN(c6ccc([N+](=O)[O-])cc6)CC5)n(-c5ccc(F)cc5)c4=O)CC3)cc21	MIC	657.76	1	S. aureus (ATCC 25923)	0.293207	Training	CHEMBL4603003	Antimicrobial activity against Staphylococcus aureus ATCC 25923 incubated for 18 to 24 hrs by microbroth dilution method	59	79.99	284.58	987.345	3753.78	14756	59721.7	246626	25.01	205.327	368.412	1559.33	4373.44	16065.4	52920.4	6.731	175.087	186.309	987.891	2015.06	7549.41	20091.8	155.22	2504.66	45103.2	895827	1.84371e+07	3.89735e+08	8.42594e+09	150.047	568.039	2501.3	11860	58707.9	299200	1.55824e+06	91.37	320.899	1137.11
CHEMBL2313964	738.58	O=C(O)c1cn(C2CC2)c2cc(N3CCN(Cn4nc(-c5cccc(O)c5)n(-c5cccc(I)c5)c4=S)CC3)c(F)cc2c1=O	MIC	660	1	S. aureus (ATCC 25923)	0.293207	Training	CHEMBL2317385	Antimicrobial activity against Staphylococcus aureus ATCC 25923 by broth microdilution method	51	69.68	251.772	889.325	3444.45	13761.2	56547.9	236930	21.42	183.18	342.452	1478.83	4300.85	16178.3	55029.9	6.938	155.991	181.304	923.369	1984.01	7378.97	20358.9	140.85	2718.61	61491.8	1.59674e+06	4.44869e+07	1.30189e+09	3.94015e+10	149.098	794.463	6288.36	65556.2	795498	1.03769e+07	1.4005e+08	78.1	277.811	995.749
CHEMBL4856066	372.37	C/C=C(\C)c1cc(OC(=O)c2c(C)cc(O)cc2O)c(C)c(O)c1C(=O)O	MIC	671.375	1	S. aureus (ATCC 25923)	0.293207	Test	CHEMBL4812557	Antibacterial activity against Staphylococcus aureus ATCC 25923 assessed as bacterial growth inhibition incubated for 18 hrs by CLSI protocol based agar microdilution method	28	39.02	136.49	491.863	1911.96	7700.1	31845.3	134363	16.6	104.635	232.501	936.51	3005.39	11365	41103.7	3.345	83.3726	100.85	486.819	1089.6	3898.86	11051.7	124.29	2344.38	44106.6	862157	1.69969e+07	3.37012e+08	6.71132e+09	77.9629	301.341	1376.09	6816.92	35292.4	187797	1.01869e+06	46.44	166.986	613.526
CHEMBL4855584	370.36	C/C=C(\C)c1c2c(c(C)c(O)c1C(=O)O)OC(=O)c1c(C)cc(O)cc1O2	MIC	675.019	1	S. aureus (ATCC 25923)	0.293207	Training	CHEMBL4812557	Antibacterial activity against Staphylococcus aureus ATCC 25923 assessed as bacterial growth inhibition incubated for 18 hrs by CLSI protocol based agar microdilution method	29	40.38	144.34	525.099	2066.56	8430.88	35349.3	151322	17.46	111.374	249.457	1008.73	3255.59	12334.4	44764.6	3.21	89.3546	105.56	534.725	1188.99	4383.8	12516.6	113.29	1983.72	35991.7	692860	1.35302e+07	2.66383e+08	5.27437e+09	78.6312	303.958	1390.35	6893.96	35718.1	190228	1.03301e+06	46.36	170.448	624.153
CHEMBL3323549	725.79	CO[C@H]1/C=C/O[C@@]2(C)Oc3c(C)c(O)c4c(O)c(c(C=O)c(O)c4c3C2=O)NC(=O)/C(C)=C\C=C\[C@H](C)[C@H](O)[C@@H](C)[C@@H](O)[C@@H](C)[C@H](OC(C)=O)[C@@H]1C	MIC	688.905	1	S. aureus (ATCC 25923)	0.293207	Training	CHEMBL3615516	Antibacterial activity against Staphylococcus aureus ATCC 25923 after 18 hrs by serial microdilution method	55	78.39	278.147	1031.71	4155.89	17455.9	75568	334441	39.36	214.308	546.959	2135.34	7407.15	28667.8	110139	2.948	169.32	180.001	1021.51	2213.68	8576.54	24589.3	218.38	3620.55	64061.3	1.21461e+06	2.34526e+07	4.57145e+08	8.96566e+09	134.529	523.13	2351.23	11399.5	57830.3	302708	1.62238e+06	90.26	330.517	1224.68
CHEMBL1987445	360.79	C/C=C(\C)c1cc(O)c(C)c2c1Oc1cc(O)c(Cl)c(C)c1C(=O)O2	MIC	692.924	1	S. aureus (ATCC 25923)	0.293207	Training	CHEMBL4812557	Antibacterial activity against Staphylococcus aureus ATCC 25923 assessed as bacterial growth inhibition incubated for 18 hrs by CLSI protocol based agar microdilution method	27	38.07	135.863	494.213	1945.63	7940.01	33268.9	142096	14.61	99.9859	207.273	836.238	2565.1	9520.15	33296.2	4.217	83.7549	105.573	512.275	1172.49	4257.19	12230.1	75.99	1277.08	22508.8	433148	8.48367e+06	1.67528e+08	3.32382e+09	75.7009	306.498	1473.39	7712.63	42445.3	241747	1.41329e+06	43.37	159.85	586.28
CHEMBL1085650	443.5	CC1CSC2=C(CN(c3cc4c(cc3F)c(=O)c(C(=O)O)cn4C3CC3)CC2)/C1=N/O	MIC	698.985	1	S. aureus (ATCC 25923)	0.293207	Test	CHEMBL1119561	Antibacterial activity against Staphylococcus aureus ATCC 25923 by microdilution technique	35	47.23	173.966	625.59	2469.19	10048.5	42021.9	179038	24.76	147.151	378.472	1558.21	5505.45	22041	86683.4	3.435	107.616	123.587	644.08	1397.69	5207.11	14517.1	120.43	2165.35	41776.9	895034	2.02545e+07	4.77425e+08	1.16004e+10	88.5773	352.169	1651.24	8421.5	45236.8	252215	1.4477e+06	53.66	193.285	698.143
CHEMBL1084627	440.53	Cc1c(N2CCC3=C(C2)/C(=N/O)CCS3)c(N)cc2c(=O)c(C(=O)O)cn(C3CC3)c12	MIC	703.698	1	S. aureus (ATCC 25923)	0.293207	Training	CHEMBL1119561	Antibacterial activity against Staphylococcus aureus ATCC 25923 by microdilution technique	35	47.28	174.096	625.361	2468.54	10059.9	42184	180484	24.12	145.891	366.969	1518.3	5329.5	21350.5	83949.6	2.39	107.545	115.875	636.898	1352.04	5156.46	14380.3	146.45	2842.39	59549.6	1.35905e+06	3.23657e+07	7.93528e+08	1.98507e+10	91.4141	369.031	1753.38	9056.11	49188.9	276701	1.59854e+06	53.81	194.134	699.715
CHEMBL2313966	681.58	O=C(O)c1cn(C2CC2)c2cc(N3CCN(Cn4nc(-c5cccc(O)c5)n(-c5cc(Cl)cc(Cl)c5)c4=S)CC3)c(F)cc2c1=O	MIC	720	1	S. aureus (ATCC 25923)	0.293207	Training	CHEMBL2317385	Antimicrobial activity against Staphylococcus aureus ATCC 25923 by broth microdilution method	52	71.04	257.348	912.979	3543.72	14167.5	58189.9	243557	23.25	190.383	364.878	1552.17	4525.45	16882.7	57221.5	7.114	159.608	189.047	950.608	2051.31	7581.21	20915.3	140.85	2722.61	61497.8	1.59676e+06	4.44869e+07	1.30189e+09	3.94015e+10	146.165	665.742	3895.24	27646.8	228933	2.11924e+06	2.1071e+07	79.54	283.948	1022.4
CHEMBL1085877	428.49	CC1CSC2=C(CN(c3cc4c(cc3F)c(=O)c(C(=O)O)cn4C3CC3)CC2)C1=O	MIC	723.471	1	S. aureus (ATCC 25923)	0.293207	Training	CHEMBL1119561	Antibacterial activity against Staphylococcus aureus ATCC 25923 by microdilution technique	34	47.13	171.712	620.546	2447.38	9956.4	41601.1	177060	25.96	150.011	396.94	1641.44	5897.29	23848.5	94971	3.192	105.621	120.521	630.211	1360.3	5064.09	14060.6	104.91	1719.05	28061.7	490498	8.77668e+06	1.60036e+08	2.96457e+09	86.0306	343.762	1619.76	8292.76	44672.3	249599	1.43503e+06	52.09	188.498	685.936
CHEMBL429961	345.37	CN1CCN(c2cc3c(cc2F)c(=O)c(C(=O)O)cn3C2CC2)CC1	MIC	723.861	1	S. aureus (ATCC 25923)	0.293207	Test	CHEMBL4603045	Antimicrobial activity against Staphylococcus aureus ATCC 25923 incubated for 18 hrs by CLSI-based microbroth dilution method	28	39.73	140.558	510.543	2001.36	8112.71	33726.1	142830	14.52	103.294	214.968	879.78	2666.27	9881.12	34029.9	3.466	85.27	105.496	511.502	1156.23	4170.14	11870.5	65.78	1091.12	18758.7	347930	6.55219e+06	1.24708e+08	2.39493e+09	67.9731	255.926	1128.93	5378.98	26770.7	137176	718259	43.43	155.225	564.068
CHEMBL4648702	344.39	O=C(O)c1cn(C2CC2)c2cc(N3CCCCCC3)c(F)cc2c1=O	MIC	725.921	1	S. aureus (ATCC 25923)	0.293207	Training	CHEMBL4603045	Antimicrobial activity against Staphylococcus aureus ATCC 25923 incubated for 18 hrs by CLSI-based microbroth dilution method	28	39.94	139.19	498.41	1932.62	7776.91	32185.9	136017	15.36	102.201	212.359	862.025	2608.07	9658.18	33306	4.497	83.7095	105.113	496.649	1130.92	4045.08	11600.3	62.54	1085.62	18723	347831	6.55179e+06	1.24706e+08	2.39493e+09	63.8639	236.281	1026.94	4863.15	24198.7	124432	655181	43.63	153.236	548.159
CHEMBL2313974	667.11	O=C(O)c1cn(C2CC2)c2cc(N3CCN(Cn4nc(-c5cccc(Cl)c5)n(-c5ccc(F)cc5F)c4=S)CC3)c(F)cc2c1=O	MIC	730	1	S. aureus (ATCC 25923)	0.293207	Training	CHEMBL2317385	Antimicrobial activity against Staphylococcus aureus ATCC 25923 by broth microdilution method	52	70.61	256.043	907.411	3522.9	14104.5	58067.7	243747	23.85	191.77	370.931	1576	4623.39	17249.9	58585.1	7.22	159.353	189.376	950.838	2067.51	7644.79	21223.9	120.62	2313.35	53097.3	1.42584e+06	4.1011e+07	1.23121e+09	3.79643e+10	141.676	631.92	3659.06	26007.8	217630	2.04189e+06	2.05453e+07	79.21	282.732	1014.75
CHEMBL3094508	424.46	N/C(=N\O)c1ccc2cc(-c3ccc(-c4cc5ccc(/C(N)=N\O)cc5[nH]4)cc3)[nH]c2c1	MIC	730.34	1	S. aureus (ATCC 25923)	0.293207	Training	CHEMBL3095323	Antimicrobial activity against Staphylococcus aureus ATCC 25923 after 16 to 20 hrs by broth microdilution method	36	47.44	170.234	592.209	2258.24	8911.14	36149.8	149453	7.8	111.41	157.724	763.136	1895.41	7101.69	21429.6	5.174	106.072	122.665	603.867	1306.7	4675.75	12852.7	148.8	3178.77	75453.1	1.93292e+06	5.04067e+07	1.32197e+09	3.4731e+10	97.9374	377.22	1685.42	8126.22	40971.5	212712	1.12743e+06	54.78	190.741	666.995
CHEMBL3423320	642.71	COc1ccc(-n2c(-c3cccc(O)c3)nn(CN3CCN(c4cc5c(cc4F)c(=O)c(C(=O)O)cn5C4CC4)CC3)c2=S)cc1	MIC	740	1	S. aureus (ATCC 25923)	0.293207	Test	CHEMBL3424323	Antimicrobial activity against methicillin-susceptible Staphylococcus aureus ATCC 25923 after 18 hrs by broth microdilution method	52	70.37	253.257	889.433	3431.27	13671.1	56070.1	234590	21.85	184.995	344.157	1485.2	4313.79	16216.9	55114.7	5.785	156.48	171.652	904.962	1894.65	7123.54	19437.5	150.08	2763.2	61743.8	1.59812e+06	4.44946e+07	1.30193e+09	3.94017e+10	140.621	614.878	3498.38	24722.2	208062	1.97333e+06	2.0065e+07	79.64	282.687	1007.46
CHEMBL3423311	661.16	O=C(O)c1cn(C2CC2)c2cc(N3CCN(Cn4nc(-c5ccccc5O)n(Cc5ccc(Cl)cc5)c4=S)CC3)c(F)cc2c1=O	MIC	740	1	S. aureus (ATCC 25923)	0.293207	Training	CHEMBL3424323	Antimicrobial activity against methicillin-susceptible Staphylococcus aureus ATCC 25923 after 18 hrs by broth microdilution method	52	70.9	254.867	897.076	3462.53	13796.7	56565.6	236515	22.84	187.272	356.392	1521.12	4459.5	16690.3	56809.7	6.124	157.335	172.532	910.542	1879.06	7087.48	19023.3	140.85	2720.61	61486.9	1.59672e+06	4.44868e+07	1.30189e+09	3.94016e+10	144.118	643.094	3708.93	26247.6	218873	2.04869e+06	2.05838e+07	79.77	282.199	1008.47
CHEMBL2313963	657.68	O=C(O)c1cn(C2CC2)c2cc(N3CCN(Cn4nc(-c5cccc(O)c5)n(-c5cccc([N+](=O)[O-])c5)c4=S)CC3)c(F)cc2c1=O	MIC	740	1	S. aureus (ATCC 25923)	0.293207	Training	CHEMBL2317385	Antimicrobial activity against Staphylococcus aureus ATCC 25923 by broth microdilution method	53	70.22	256.86	902.354	3488.21	13910.8	57102.6	239092	22.83	191.766	365.256	1568.62	4603.35	17280.4	58882.9	5.762	160.535	179.652	934.631	1980.57	7407.9	20324.3	183.99	3631.3	81601	2.04828e+06	5.4794e+07	1.54037e+09	4.49807e+10	141.927	620.139	3529.21	24909.2	209174	1.97982e+06	2.01023e+07	80.72	286.785	1025.63
CHEMBL4853283	523.41	O=C(O)c1ccc(-n2cc(CNc3cc(F)cc(C(F)(F)F)c3)c(-c3ccc(C(F)(F)F)cc3)n2)cc1	MIC	745.114	1	S. aureus (ATCC 25923)	0.293207	Training	CHEMBL4818433	Antimicrobial activity against methicillin-susceptible Staphylococcus aureus ATCC 25923 assessed as bacterial growth inhibitions by CLSI protocol based microdilution method	40	54.56	196.397	713.845	2841.6	11702.1	49624	214675	19.37	146.972	331.818	1524.17	5418.55	22964.8	93429.2	6.402	122.418	169.914	802.047	1977.84	7306.71	22216.7	67.15	1005.36	15087.4	271761	5.13821e+06	9.95878e+07	1.95654e+09	101.731	394.23	1783.84	8644.71	43520.5	224675	1.18145e+06	62.16	219.939	819.316
CHEMBL5271870	668.86	C=C[C@]1(C)C[C@@H](OC(=O)CSc2nc(NC(=O)CNC3CCOCC3)nc3[nH]cnc23)[C@@]2(C)C3C(=O)CC[C@@]3(CC[C@H]2C)[C@@H](C)[C@@H]1O	MIC	747.541	1	S. aureus (ATCC 25923)	0.293207	Test	CHEMBL5252442	Antibacterial activity against Staphylococcus aureus ATCC 25923 assessed as bacterial growth inhibition incubated for 20 to 24 hrs by microbroth serial dilution assay	52	76.12	270.163	1015.22	4190.12	18259	82918.6	388521	37.83	210.368	582.919	2385.51	8983.16	36913.5	151856	1.883	161.386	161.58	1028.15	2317.52	9836.29	30599.1	193.72	2365.26	32656.2	524547	9.00508e+06	1.60495e+08	2.92634e+09	112.804	455.032	2047.61	10026	51594.1	275211	1.50869e+06	82.55	298.686	1107.06
CHEMBL357882	330.36	O=C(O)c1cn(C2CC2)c2cc(N3CCCCC3)c(F)cc2c1=O	MIC	756.75	1	S. aureus (ATCC 25923)	0.293207	Training	CHEMBL4603045	Antimicrobial activity against Staphylococcus aureus ATCC 25923 incubated for 18 hrs by CLSI-based microbroth dilution method	27	38.4	134.818	485.518	1892.54	7649	31782.4	134778	14.68	99.739	207.965	850.262	2581.23	9602.05	33187.9	4.139	81.5813	102.919	489.095	1119.26	4025.05	11566.3	62.54	1083.62	18723	347825	6.55179e+06	1.24706e+08	2.39493e+09	62.4303	232.226	1015.39	4828.26	24090.7	124104	654264	41.73	147.626	529.9
CHEMBL3423316	630.68	O=C(O)c1cn(C2CC2)c2cc(N3CCN(Cn4nc(-c5cccc(O)c5)n(-c5ccc(F)cc5)c4=S)CC3)c(F)cc2c1=O	MIC	760	1	S. aureus (ATCC 25923)	0.293207	Training	CHEMBL3424323	Antimicrobial activity against methicillin-susceptible Staphylococcus aureus ATCC 25923 after 18 hrs by broth microdilution method	51	68.91	249.131	877.796	3392.22	13524.6	55483.9	232172	21.64	183.796	345.068	1487.95	4333.05	16279.7	55344	6.031	154.623	174.128	901.05	1906.35	7123.65	19513	140.85	2718.61	61491.8	1.59674e+06	4.44869e+07	1.30189e+09	3.94015e+10	137.276	601.547	3443.35	24488.9	207039	1.96867e+06	2.00429e+07	77.59	275.467	984.573
CHEMBL3423312	642.71	COc1ccc(-n2c(-c3ccccc3O)nn(CN3CCN(c4cc5c(cc4F)c(=O)c(C(=O)O)cn5C4CC4)CC3)c2=S)cc1	MIC	760	1	S. aureus (ATCC 25923)	0.293207	Training	CHEMBL3424323	Antimicrobial activity against methicillin-susceptible Staphylococcus aureus ATCC 25923 after 18 hrs by broth microdilution method	52	70.37	253.257	889.433	3435.27	13719.2	56447	237041	21.85	184.995	344.157	1489.2	4343.84	16373.5	55834.5	5.785	156.51	170.804	906.548	1901.95	7179.67	19666.1	150.08	2763.2	61743.8	1.59812e+06	4.44947e+07	1.30194e+09	3.94018e+10	140.621	614.931	3497.69	24714.4	208019	1.97323e+06	2.00658e+07	79.64	282.9	1006.44
CHEMBL3423326	642.71	COc1ccc(-n2c(-c3ccc(O)cc3)nn(CN3CCN(c4cc5c(cc4F)c(=O)c(C(=O)O)cn5C4CC4)CC3)c2=S)cc1	MIC	760	1	S. aureus (ATCC 25923)	0.293207	Test	CHEMBL3424323	Antimicrobial activity against methicillin-susceptible Staphylococcus aureus ATCC 25923 after 18 hrs by broth microdilution method	52	70.37	253.257	889.433	3431.27	13671.1	56064.1	234503	21.85	184.995	344.157	1485.2	4313.79	16210.9	55072.7	5.785	156.48	171.652	904.901	1896.01	7122.18	19427.9	150.08	2763.2	61743.8	1.59812e+06	4.44946e+07	1.30193e+09	3.94017e+10	140.621	614.878	3498.38	24722.1	208062	1.97335e+06	2.00651e+07	79.64	282.687	1007.46
CHEMBL3423309	644.7	O=C(O)c1cn(C2CC2)c2cc(N3CCN(Cn4nc(-c5ccccc5O)n(Cc5ccc(F)cc5)c4=S)CC3)c(F)cc2c1=O	MIC	760	1	S. aureus (ATCC 25923)	0.293207	Training	CHEMBL3424323	Antimicrobial activity against methicillin-susceptible Staphylococcus aureus ATCC 25923 after 18 hrs by broth microdilution method	52	70.5	253.643	891.851	3439.23	13692.7	56107.4	234525	22.79	187.119	355.739	1518.77	4451.04	16661.5	56712.5	5.663	156.846	169.351	901.622	1847.22	6988.91	18709	140.85	2720.61	61486.9	1.59672e+06	4.44868e+07	1.30189e+09	3.94016e+10	140.507	613.825	3497.56	24751.8	208399	1.97604e+06	2.00842e+07	79.49	280.976	1002.78
CHEMBL3423318	647.13	O=C(O)c1cn(C2CC2)c2cc(N3CCN(Cn4nc(-c5cccc(O)c5)n(-c5ccc(Cl)cc5)c4=S)CC3)c(F)cc2c1=O	MIC	760	1	S. aureus (ATCC 25923)	0.293207	Training	CHEMBL3424323	Antimicrobial activity against methicillin-susceptible Staphylococcus aureus ATCC 25923 after 18 hrs by broth microdilution method	51	69.31	250.355	883.021	3415.52	13628.6	55942	234162	21.69	183.95	345.721	1490.3	4341.51	16308.6	55441.2	6.492	155.112	177.309	909.969	1938.19	7222.22	19827.4	140.85	2718.61	61491.8	1.59674e+06	4.44869e+07	1.30189e+09	3.94015e+10	140.886	630.816	3654.72	25984.8	217513	2.04131e+06	2.05426e+07	77.87	276.689	990.263
CHEMBL3423310	647.13	O=C(O)c1cn(C2CC2)c2cc(N3CCN(Cn4nc(-c5ccccc5O)n(-c5ccc(Cl)cc5)c4=S)CC3)c(F)cc2c1=O	MIC	760	1	S. aureus (ATCC 25923)	0.293207	Training	CHEMBL3424323	Antimicrobial activity against methicillin-susceptible Staphylococcus aureus ATCC 25923 after 18 hrs by broth microdilution method	51	69.31	250.355	883.021	3419.52	13676.7	56318.9	236612	21.69	183.95	345.721	1494.3	4371.56	16465.1	56160.9	6.492	155.143	176.461	911.555	1945.49	7278.35	20056	140.85	2718.61	61491.8	1.59674e+06	4.4487e+07	1.30189e+09	3.94016e+10	140.886	630.868	3654.04	25977	217470	2.04121e+06	2.05434e+07	77.87	276.903	989.247
CHEMBL3423325	647.13	O=C(O)c1cn(C2CC2)c2cc(N3CCN(Cn4nc(-c5ccc(O)cc5)n(-c5ccc(Cl)cc5)c4=S)CC3)c(F)cc2c1=O	MIC	760	1	S. aureus (ATCC 25923)	0.293207	Test	CHEMBL3424323	Antimicrobial activity against methicillin-susceptible Staphylococcus aureus ATCC 25923 after 18 hrs by broth microdilution method	51	69.31	250.355	883.021	3415.52	13628.6	55936	234075	21.69	183.95	345.721	1490.3	4341.51	16302.6	55399.1	6.492	155.112	177.309	909.908	1939.55	7220.86	19817.7	140.85	2718.61	61491.8	1.59674e+06	4.44869e+07	1.30189e+09	3.94015e+10	140.886	630.816	3654.72	25984.7	217513	2.04133e+06	2.05427e+07	77.87	276.689	990.263
CHEMBL4869366	328.36	C/C=C(\C)c1cc(O)c(C)c(OC(=O)c2c(C)cc(O)cc2O)c1	MIC	761.359	1	S. aureus (ATCC 25923)	0.293207	Training	CHEMBL4812557	Antibacterial activity against Staphylococcus aureus ATCC 25923 assessed as bacterial growth inhibition incubated for 18 hrs by CLSI protocol based agar microdilution method	25	34.98	121.02	431.02	1654.83	6570.93	26749.6	110922	12.19	86.8127	171.16	694.148	2067.66	7664.01	26495	3.73	73.2368	90.3833	420.418	926.875	3244.91	8961.44	86.99	1633.74	30617.7	602413	1.19501e+07	2.38153e+08	4.76069e+09	69.7535	268.734	1219.63	5997.39	30793.8	162353	871648	41.78	148.702	545.554
CHEMBL5281018	654.83	C=C[C@]1(C)C[C@@H](OC(=O)CSc2nc(NC(=O)CN3CCOCC3)nc3[nH]cnc23)[C@@]2(C)C3C(=O)CC[C@@]3(CC[C@H]2C)[C@@H](C)[C@@H]1O	MIC	763.557	1	S. aureus (ATCC 25923)	0.293207	Training	CHEMBL5252442	Antibacterial activity against Staphylococcus aureus ATCC 25923 assessed as bacterial growth inhibition incubated for 20 to 24 hrs by microbroth serial dilution assay	51	74.51	265.581	1001.01	4142.91	18094.1	82325.9	386361	36.87	207.603	574.914	2361.82	8905.46	36669.8	151082	1.917	159.258	161.912	1021.16	2320	9815.59	30635	184.93	2294.4	32163.6	521092	8.98109e+06	1.60327e+08	2.92514e+09	113.056	458.453	2074.67	10187.3	52467.2	279734	1.53163e+06	80.75	293.459	1090.35
CHEMBL5175683	653.06	N=C(N)NCCCCCCCCN(CCCCCCCCNC(=N)N)C(=O)N(CCCCCCCCN)CCCCCCCCN	MIC	765.626	1	S. aureus (ATCC 25923)	0.293207	Training	CHEMBL5159042	Antibacterial activity against Staphylococcus aureus ATCC 25923 assessed as bacterial growth inhibition incubated for 18 hrs by micro-dilution broth method	45	66.54	196.751	608.509	2011.15	6892.92	24316	87835.4	28.84	120.567	237.622	730.067	1987.9	6181.4	19430.1	8.08	101.957	83.9629	396.302	593.15	1997.96	4088.77	199.39	4386.91	104583	2.60932e+06	6.59484e+07	1.67888e+09	4.29501e+10	88.7208	297.357	1125.52	4706.89	21155.3	100431	496522	83.36	255.995	859.649
CHEMBL4861279	326.35	C/C=C(\C)c1cc(O)c(C)c2c1Oc1cc(O)cc(C)c1C(=O)O2	MIC	766.049	1	S. aureus (ATCC 25923)	0.293207	Test	CHEMBL4812557	Antibacterial activity against Staphylococcus aureus ATCC 25923 assessed as bacterial growth inhibition incubated for 18 hrs by CLSI protocol based agar microdilution method	26	36.34	128.87	464.255	1809.43	7301.72	30247.5	127780	13.05	93.5523	188.116	766.367	2317.86	8627.38	30099.8	3.595	79.2188	95.094	468.263	1027.49	3730.74	10423.6	75.99	1273.08	22502.8	433116	8.48348e+06	1.67525e+08	3.32375e+09	70.4218	271.351	1233.89	6074.32	31219.6	164799	886178	41.7	152.164	556.18
CHEMBL130	323.13	O=C(N[C@H](CO)[C@H](O)c1ccc([N+](=O)[O-])cc1)C(Cl)Cl	MIC	773.682	1	S. aureus (ATCC 25923)	0.293207	Training	CHEMBL2423738	Antibacterial activity against Staphylococcus aureus ATCC 25923 assessed as growth inhibition after 24 hrs by broth microdilution assay	20	27.42	93.9186	325.985	1233.51	4839.32	19498.5	79956	13.21	71.3989	169.815	649.847	2091.3	7628.67	26826.7	0.959	55.6668	51.5353	290.504	530.409	1977.64	4743.47	112.7	2142.95	42505.5	883339	1.87554e+07	4.05053e+08	8.87908e+09	56.0673	241.648	1239.51	7032.64	42877.1	276341	1.85922e+06	33.9	115.037	412.668
CHEMBL5196355	641.59	CCOP(=O)(OCC)C(Nc1ccc(S(=O)(=O)Nc2cc(C)on2)cc1)c1cc(O)c2c(c1)C(=O)c1cccc(O)c1C2=O	MIC	779.314	1	S. aureus (ATCC 25923)	0.293207	Training	CHEMBL5146990	Antibacterial activity against Staphylococcus aureus ATCC 25923 assessed as inhibition of bacterial growth measured after 24 hrs by CLSI based broth microdilution method	48	55.34	222.83	728.848	2842.76	11153.5	45743.7	191286	20.18	175.661	378.254	1726.07	6082.76	25819.3	105918	4.485	147.453	162.802	881.553	1918.21	7310.37	20813	212.55	3242.3	54742.5	1.00781e+06	1.91298e+07	3.68933e+08	7.1819e+09	122.097	478.865	2160.58	10630.2	54883.7	292824	1.59978e+06	75.1987	271.311	993.136
CHEMBL1802198	354	Oc1c(Br)cc(Br)c2nc3ccccc3nc12	MIC	780	1	S. aureus (ATCC 25923)	0.293207	Training	CHEMBL3816085	Antibacterial activity against Staphylococcus aureus ATCC 25923 incubated for 16 to 20 hrs by broth microdilution method	19	27.3	95.6962	339.25	1306.84	5221.94	21469.9	90142.9	3.82	61.1204	72.0396	377.666	803.272	3095.79	8482.54	2.296	58.6583	54.9917	334.751	595.212	2478.01	5959.86	46.01	631.405	9745.44	180654	3.54635e+06	7.12054e+07	1.44124e+09	72.0382	405.092	2848.82	22770.2	196211	1.76751e+06	1.63451e+07	29.36	104.376	371.688
CHEMBL3604979	634.07	Cc1nc(N2CCOCC2)c([N+](=O)[O-])n1CC(O)CNC1CCN(c2c(F)cc3c(=O)c(C(=O)O)cn(C4CC4)c3c2Cl)C1	MIC	788.556	1	S. aureus (ATCC 25923)	0.293207	Test	CHEMBL3606901	Antibacterial activity against Staphylococcus aureus ATCC 25923 after 24 hrs by microbroth dilution method	49	68.71	244.776	879.283	3429.09	13879.7	57834.2	246201	27.11	178.311	370.949	1469.3	4392.44	15870	53669.3	5.93	149.282	179.063	903.964	2063.46	7691.15	22511.2	168.23	2675.21	48813.3	980620	2.04047e+07	4.34358e+08	9.41483e+09	113.424	438.914	1980.43	9739.99	50623.1	274333	1.5378e+06	75.75	270.019	970.926
CHEMBL3423306	612.69	O=C(O)c1cn(C2CC2)c2cc(N3CCN(Cn4nc(-c5ccccc5O)n(-c5ccccc5)c4=S)CC3)c(F)cc2c1=O	MIC	800	1	S. aureus (ATCC 25923)	0.293207	Training	CHEMBL3424323	Antimicrobial activity against methicillin-susceptible Staphylococcus aureus ATCC 25923 after 18 hrs by broth microdilution method	50	67.58	243.362	853.064	3291.32	13137.8	54089	227487	20.13	177.516	326.565	1432.43	4187.62	15909	54513.8	5.87	150.647	164.722	871.059	1828.98	6923.18	19025.2	140.85	2714.61	61485.8	1.59672e+06	4.44869e+07	1.30189e+09	3.94016e+10	135.607	595.942	3413.52	24316	206055	1.96325e+06	2.0014e+07	76.2	269.643	957.113
CHEMBL3423314	612.69	O=C(O)c1cn(C2CC2)c2cc(N3CCN(Cn4nc(-c5cccc(O)c5)n(-c5ccccc5)c4=S)CC3)c(F)cc2c1=O	MIC	800	1	S. aureus (ATCC 25923)	0.293207	Training	CHEMBL3424323	Antimicrobial activity against methicillin-susceptible Staphylococcus aureus ATCC 25923 after 18 hrs by broth microdilution method	50	67.58	243.362	853.064	3287.32	13089.7	53712	225036	20.13	177.516	326.565	1428.43	4157.57	15752.5	53794.1	5.87	150.616	165.57	869.472	1821.67	6867.05	18796.6	140.85	2714.61	61485.8	1.59671e+06	4.44868e+07	1.30189e+09	3.94015e+10	135.607	595.889	3414.2	24323.8	206098	1.96336e+06	2.00132e+07	76.2	269.43	958.13
CHEMBL1384	484.5	NC[C@H]1O[C@H](O[C@H]2[C@H](O)[C@@H](O[C@H]3O[C@H](CO)[C@@H](O)[C@H](N)[C@H]3O)[C@H](N)C[C@@H]2N)[C@H](O)[C@@H](O)[C@@H]1O	MIC	804.954	1	S. aureus (ATCC 25923)	0.293207	Training	CHEMBL896695	Antibacterial activity against methicillin-susceptible Staphylococcus aureus ATCC 25923 by broth microdilution method	35	51.97	181.263	671.805	2681.62	11112.5	47235.9	204446	25.38	123.132	331.088	1176.63	4023.2	14458.5	52488.7	-7.712	107.469	33.9392	538.281	599.342	3362.02	6262.07	282.61	5847.32	130965	3.05484e+06	7.26772e+07	1.75536e+09	4.29472e+10	66.1682	235.286	934.063	3972.35	17550	79552.9	367319	55.82	199.777	724.019
CHEMBL1098294	368.44	c1cc2cc(-c3ccc4cc(C5=NCCN5)[nH]c4c3)[nH]c2cc1C1=NCCN1	MIC	814.244	1	S. aureus (ATCC 25923)	0.293207	Test	CHEMBL1694871	Antimicrobial activity against Staphylococcus aureus ATCC 25923 by broth microdilution method	33	46.54	161.729	558.083	2096.11	8204.73	33137	136788	9.01	103.472	149.593	693.771	1757.97	6534.35	20168.2	4.218	97.1248	97.8594	538.034	1089.38	4085.54	10904	80.36	642.815	4493.1	34904.9	276577	2.25123e+06	1.86631e+07	84.863	321.739	1410.69	6658.54	32882.5	167527	873214	48.7	169.351	585.177
CHEMBL5202180	613.54	COP(=O)(OC)C(Nc1ccc(S(=O)(=O)Nc2cc(C)on2)cc1)c1cc(O)c2c(c1)C(=O)c1cccc(O)c1C2=O	MIC	814.943	1	S. aureus (ATCC 25923)	0.293207	Training	CHEMBL5146990	Antibacterial activity against Staphylococcus aureus ATCC 25923 assessed as inhibition of bacterial growth measured after 24 hrs by CLSI based broth microdilution method	46	52.26	214.087	703.724	2766.56	10931.3	45073.2	189239	18.82	170.736	368.385	1699.35	6024.56	25651.5	105450	3.091	142.646	156.445	863.965	1888.45	7208.76	20544.6	212.55	3238.3	54714.8	1.00763e+06	1.91286e+07	3.68925e+08	7.18184e+09	119.697	474.82	2156.75	10634.2	54963.7	293377	1.60301e+06	71.3987	259.293	952.18
CHEMBL5284998	604.17	C=C[C@]1(C)C[C@@H](OC(=O)CSc2nc(NC(=O)CCl)nc3[nH]cnc23)[C@@]2(C)C3C(=O)CC[C@@]3(CC[C@H]2C)[C@@H](C)[C@@H]1O	MIC	827.582	1	S. aureus (ATCC 25923)	0.293207	Training	CHEMBL5252442	Antibacterial activity against Staphylococcus aureus ATCC 25923 assessed as bacterial growth inhibition incubated for 20 to 24 hrs by microbroth serial dilution assay	45	65.92	237.363	907.731	3811.39	16878.2	77743.2	368711	34.15	191.153	546.018	2264.71	8662.52	35948.5	149087	1.933	143.389	154.618	952.37	2251.71	9442.3	30059.7	172.46	2232.3	31872.7	519605	8.97322e+06	1.60283e+08	2.9249e+09	104.635	452.51	2186.83	11493.7	63457.6	363104	2.13556e+06	71.78	265.08	995.251
CHEMBL44949	597.75	CC[C@H]1OC(=O)C[C@@H](O)[C@H](C)[C@@H](O[C@@H]2O[C@H](C)[C@@H](O)[C@H](N(C)C)[C@H]2O)[C@@H](CC=O)C[C@@H](C)C(=O)/C=C/C(C)=C/[C@@H]1CO	MIC	836.47	1	S. aureus (ATCC 25923)	0.293207	Training	CHEMBL5129400	Antibacterial activity against Staphylococcus aureus ATCC 25923 incubated for 16 to 20 hrs by broth microdilution method	43	63.04	212.76	765.268	2966.74	11950	49439.2	208549	35.88	160.156	440.811	1568.84	5393.63	19480.5	71034.4	0.077	123.108	94.0307	632.136	1032.95	4211.72	9607.62	163.06	2762.45	49684.1	948551	1.8378e+07	3.58937e+08	7.04916e+09	89.995	328.946	1354.94	6022.88	28008.1	134334	659250	74.2	259.749	949.925
CHEMBL2313960	583.09	CCn1c(-c2cccc(Cl)c2)nn(CN2CCN(c3cc4c(cc3F)c(=O)c(C(=O)O)cn4C3CC3)CC2)c1=S	MIC	840	1	S. aureus (ATCC 25923)	0.293207	Test	CHEMBL2317385	Antimicrobial activity against Staphylococcus aureus ATCC 25923 by broth microdilution method	45	61.16	221.318	781.817	3034.85	12154.6	50077.8	210318	21.51	165.673	329.08	1386.27	4152.35	15536.6	53498.2	5.589	136.939	156.393	810.004	1728.66	6461.22	17738.2	120.62	2291.35	53074.3	1.4257e+06	4.10106e+07	1.23121e+09	3.79643e+10	122.891	558.926	3327.15	24396.5	209560	2.0007e+06	2.03324e+07	69.61	248.822	893.934
CHEMBL2313977	569.06	Cn1c(-c2cccc(Cl)c2)nn(CN2CCN(c3cc4c(cc3F)c(=O)c(C(=O)O)cn4C3CC3)CC2)c1=S	MIC	860	1	S. aureus (ATCC 25923)	0.293207	Training	CHEMBL2317385	Antimicrobial activity against Staphylococcus aureus ATCC 25923 by broth microdilution method	44	59.62	216.947	769.135	2992.04	11994.5	49428.3	207536	20.83	163.21	325.525	1372.48	4118.64	15415.2	53091.9	5.332	134.836	155.63	800.682	1715.15	6390.38	17550.4	120.62	2289.35	53069.4	1.42568e+06	4.10105e+07	1.23121e+09	3.79643e+10	121.691	557.6	3333.09	24464.1	210028	2.00362e+06	2.03508e+07	67.71	242.337	874.256
CHEMBL1146	462.51	Cn1nnnc1SCC1=C(C(=O)O)N2C(=O)[C@@H](NC(=O)[C@H](O)c3ccccc3)[C@H]2SC1	MIC	864.846	1	S. aureus (ATCC 25923)	0.293207	Training	CHEMBL1653799	Antibacterial activity against methicillin-susceptible and beta-lactamase-negative Staphylococcus aureus ATCC 25923 using 5x10'7 CFU/ml high inoculum after 24 hrs by CLSI broth microdilution method	34	44.76	163.438	562.877	2199.97	8847.48	37064	158842	29.29	158.346	458.208	1932.35	7465.97	31379.5	131660	-1.475	100.621	61.9178	536.432	852.108	3957.6	9578.38	201.14	2951.27	46569.2	787952	1.3884e+07	2.52177e+08	4.68847e+09	102.473	458.283	2368.4	13296.9	78978	489767	3.14546e+06	52.83	184.738	651.282
CHEMBL4858485	562.07	CC(C)(C)O/N=C(\CN1CCN(c2c(F)cc3c(=O)c(C(=O)O)cn(C4CC4)c3c2Cl)CC1)c1nccs1	MIC	889.569	1	S. aureus (ATCC 25923)	0.293207	Training	CHEMBL4816902	Antibacterial activity against Staphylococcus aureus ATCC 25923 assessed as reduction in microbial growth by two fold microdilution method	42	55.83	206.267	740.652	2969.4	12204.6	51627.6	222082	22.01	152.54	333.995	1363.86	4295.72	16000.4	56275.2	5.583	128.717	164.161	814.915	1902.93	7038.09	20616.6	128.5	1790.97	27046.2	455296	8.00833e+06	1.45025e+08	2.68365e+09	105.157	422.811	1990.83	10146.8	54348.9	301987	1.72784e+06	66.16	236.823	878.448
CHEMBL2146935	428.48	CC[C@H](C)C(=O)c1c(O)c(C)c2oc3c(C)c(O)c(C(=O)CC(C)C)c(O)c3c2c1O	MIC	900	1	S. aureus (ATCC 25923)	0.293207	Test	CHEMBL2148851	Antibacterial activity against Staphylococcus aureus ATCC 25923 after overnight incubation by broth microdilution method	33	44.14	165.053	596.032	2393.77	9847.7	41799.3	180604	17.81	124.608	265.225	1112.07	3537.47	13706	50105.7	3.741	104.094	123.988	640.332	1444.36	5402.53	15656.9	128.2	2408.11	44536.4	864071	1.69493e+07	3.34716e+08	6.64018e+09	82.2891	315.964	1441.45	7156.11	37298.9	200757	1.10584e+06	54.08	202.133	750.694
CHEMBL3604976	548.96	Cc1ncc([N+](=O)[O-])n1CC(O)CNC1CCN(c2c(F)cc3c(=O)c(C(=O)O)cn(C4CC4)c3c2Cl)C1	MIC	910.813	1	S. aureus (ATCC 25923)	0.293207	Training	CHEMBL3606901	Antibacterial activity against Staphylococcus aureus ATCC 25923 after 24 hrs by microbroth dilution method	42	58.43	209.661	757.913	2971.19	12070.5	50389.8	214558	22.83	155.427	326.376	1313.54	3966.35	14451.4	49170.9	4.297	128.864	152.403	779.371	1759.51	6541.02	18890	155.76	2609.11	48493.9	978838	2.03942e+07	4.34292e+08	9.4144e+09	97.8145	383.154	1751.85	8718.24	45804.6	250664	1.41769e+06	65.11	233.169	845.378
CHEMBL4869618	272.25	Cc1cc(O)cc(O)c1C(=O)OC[C@@H](O)[C@@H](O)CO	MIC	918.274	1	S. aureus (ATCC 25923)	0.293207	Training	CHEMBL4812557	Antibacterial activity against Staphylococcus aureus ATCC 25923 assessed as bacterial growth inhibition incubated for 18 hrs by CLSI protocol based agar microdilution method	19	27.02	90.5336	319.854	1216.08	4790.2	19354.6	79687.9	12.76	66.9694	155.881	585.785	1875.35	6886.22	24598.9	-0.133	53.3407	45.7544	274.677	497.777	1901.31	4778.52	127.45	2432.25	47326.3	942223	1.88551e+07	3.78394e+08	7.6088e+09	48.3773	178.5	778.823	3695.38	18396.8	94482.2	496212	32.22	110.349	399.017
CHEMBL4859463	534.01	CCO/N=C(\CN1CCN(c2c(F)cc3c(=O)c(C(=O)O)cn(C4CC4)c3c2Cl)CC1)c1nccs1	MIC	936.312	1	S. aureus (ATCC 25923)	0.293207	Training	CHEMBL4816902	Antibacterial activity against Staphylococcus aureus ATCC 25923 assessed as reduction in microbial growth by two fold microdilution method	40	52.75	191.524	663.808	2584.63	10353.4	42901.7	181462	20.65	141.615	287.886	1172.89	3537.62	13031.7	44774.7	4.98	118.482	130.814	685.651	1460.39	5473.28	15256.4	128.5	1780.97	26994.5	454925	8.00578e+06	1.45007e+08	2.6835e+09	103.142	411.869	1928.99	9816.51	52663.5	293626	1.68706e+06	62.36	219.404	780.09
CHEMBL4874806	519.99	CO/N=C(\CN1CCN(c2c(F)cc3c(=O)c(C(=O)O)cn(C4CC4)c3c2Cl)CC1)c1nccs1	MIC	961.557	1	S. aureus (ATCC 25923)	0.293207	Test	CHEMBL4816902	Antibacterial activity against Staphylococcus aureus ATCC 25923 assessed as reduction in microbial growth by two fold microdilution method	39	51.21	187.153	651.246	2546.53	10242.3	42578.4	180533	19.97	139.152	282.952	1159.53	3507.01	12955	44589.9	4.283	116.112	128.146	677.602	1448.97	5442.39	15205.2	128.5	1778.97	26980.7	454834	8.00516e+06	1.45002e+08	2.68346e+09	101.942	409.846	1927.08	9826.3	52756.5	294178	1.68993e+06	60.46	213.395	759.612
CHEMBL477475	517.47	CC(=O)NC[C@H]1CN(c2ccc([N+]3([O-])CCN(C(=O)/C=C/c4ccc([N+](=O)[O-])o4)CC3)c(F)c2)C(=O)O1	MIC	966.24	1	S. aureus (ATCC 25923)	0.293207	Training	CHEMBL990593	Antibacterial activity against Staphylococcus aureus ATCC 25923 by broth microdilution technique	40	50.1	185.996	634.177	2430.98	9564.26	39000.9	162492	24	148.956	340.669	1347.38	4347.6	16047.2	57022.2	4.683	118.158	142.64	702.758	1631.88	5979.97	17674.8	158.29	2636.9	49464.4	1.01525e+06	2.16385e+07	4.73113e+08	1.05477e+10	94.5107	353.381	1529.44	7099.83	34353.3	171054	870341	63.07	220.221	797.099
CHEMBL4872689	499.57	CCO/N=C(\CN1CCN(c2cc3c(cc2F)c(=O)c(C(=O)O)cn3C2CC2)CC1)c1nccs1	MIC	1000.86	1	S. aureus (ATCC 25923)	0.293207	Training	CHEMBL4816902	Antibacterial activity against Staphylococcus aureus ATCC 25923 assessed as reduction in microbial growth by two fold microdilution method	39	51.02	184.531	633.85	2448.43	9715.49	39855.7	166706	19.09	135.181	268.73	1103.02	3296.08	12153.2	41563.3	4.358	113.925	120.772	643.077	1326.43	4964.06	13438	128.5	1776.97	26988.5	454893	8.00567e+06	1.45006e+08	2.6835e+09	97.8631	376.606	1689.14	8180	41498.6	217543	1.16936e+06	60.69	211.718	749.99
CHEMBL4868455	499.57	C=CCO/N=C(\CN1CCN(c2cc3c(cc2F)c(=O)c(C(=O)O)cn3CC)CC1)c1nccs1	MIC	1000.86	1	S. aureus (ATCC 25923)	0.293207	Training	CHEMBL4816902	Antibacterial activity against Staphylococcus aureus ATCC 25923 assessed as reduction in microbial growth by two fold microdilution method	38	49.26	175.527	588.723	2230.1	8692.83	35130.3	144986	17.73	128.256	242.661	1003.82	2945.57	10879.6	37053.8	4.09	107.986	104.864	585.028	1148.46	4361.64	11497	128.5	1770.97	26971.6	454819	8.00539e+06	1.45005e+08	2.68349e+09	101.853	400.216	1821.87	8918.67	45619.5	240534	1.29742e+06	60.59	208.931	731.156
CHEMBL5201696	992.32	CC[C@H]1OC(=O)C[C@@H](O)[C@H](C)[C@@H](O[C@@H]2O[C@H](C)[C@@H](O)[C@H](N(C)C)[C@H]2O)[C@@H](CCN(Cc2ccccc2)Cc2cn(-c3cnc4ccccc4c3)nn2)C[C@@H](C)C(=O)/C=C/C(C)=C/[C@@H]1CN1CCCCCCC1	MIC	1007.74	1	S. aureus (ATCC 25923)	0.293207	Test	CHEMBL5129400	Antibacterial activity against Staphylococcus aureus ATCC 25923 incubated for 16 to 20 hrs by broth microdilution method	78	110.67	377.606	1304.71	4931.88	19276.5	77648.6	319143	41.33	255.336	537.501	2068.14	6344.01	22989	79747.3	5.124	221.352	173.391	1112.75	1760.87	7200.67	15842.8	175.84	2526.4	40255.1	735808	1.39665e+07	2.70167e+08	5.28238e+09	180.53	694.505	3072.27	14886.9	76752.7	415567	2.34487e+06	128.03	438.774	1563.77
CHEMBL3770055	495.94	O=C(O)c1cn(C2CC2)c2cc(N3CCN(Cc4nc5ccc(Cl)cc5[nH]4)CC3)c(F)cc2c1=O	MIC	1008.19	1	S. aureus (ATCC 25923)	0.293207	Training	CHEMBL3773013	Antibacterial activity against Staphylococcus aureus ATCC 25923 by micro broth dilution method	40	56.74	200.804	721.631	2802.52	11252.8	46343.5	194446	17.23	143.05	265.195	1130.95	3216.39	11911.5	39567.9	4.536	122.334	136.067	713.673	1481.96	5552.11	14944.1	94.46	1334.86	20563.7	362681	6.67495e+06	1.25754e+08	2.40399e+09	103.182	410.669	1922.47	9795.45	52592.1	293097	1.68086e+06	60.51	215.371	773.755
CHEMBL5172025	982.28	CC[C@H]1OC(=O)C[C@@H](O)[C@H](C)[C@@H](O[C@@H]2O[C@H](C)[C@@H](O)[C@H](N(C)C)[C@H]2O)[C@@H](CCN(Cc2cn(-c3cnc4ccccc4c3)nn2)Cc2ccco2)C[C@@H](C)C(=O)/C=C/C(C)=C/[C@@H]1CN1CCCCCCC1	MIC	1018.04	1	S. aureus (ATCC 25923)	0.293207	Training	CHEMBL5129400	Antibacterial activity against Staphylococcus aureus ATCC 25923 incubated for 16 to 20 hrs by broth microdilution method	77	106.47	369.726	1267.07	4808.4	18784	75753.3	311491	41.33	253.336	537.501	2062.14	6354.01	22969	79847.4	4.552	219.134	169.654	1103.36	1748.1	7163.97	15787	188.98	2610.73	40920.9	740617	1.4002e+07	2.70431e+08	5.28436e+09	171.539	655.198	2877.11	13875	71416.9	387206	2.19332e+06	125.95	432.656	1542.96
CHEMBL5193345	978.29	CC[C@H]1OC(=O)C[C@@H](O)[C@H](C)[C@@H](O[C@@H]2O[C@H](C)[C@@H](O)[C@H](N(C)C)[C@H]2O)[C@@H](CCN(Cc2ccccc2)Cc2cn(-c3cnc4ccccc4c3)nn2)C[C@@H](C)C(=O)/C=C/C(C)=C/[C@@H]1CN1CCCCCC1	MIC	1022.19	1	S. aureus (ATCC 25923)	0.293207	Training	CHEMBL5129400	Antibacterial activity against Staphylococcus aureus ATCC 25923 incubated for 16 to 20 hrs by broth microdilution method	77	109.13	373.235	1291.81	4891.8	19148.6	77233.1	317790	40.65	252.874	533.107	2056.38	6317.18	22920.8	79593.9	4.766	219.224	171.197	1105.2	1749.21	7168.64	15796.8	175.84	2524.4	40255.1	735802	1.39665e+07	2.70167e+08	5.28238e+09	179.097	690.45	3060.73	14852	76644.7	415227	2.3438e+06	126.13	433.164	1545.51
CHEMBL4877488	487.56	CCO/N=C(\CN1CCN(c2cc3c(cc2F)c(=O)c(C(=O)O)cn3CC)CC1)c1nccs1	MIC	1025.51	1	S. aureus (ATCC 25923)	0.293207	Test	CHEMBL4816902	Antibacterial activity against Staphylococcus aureus ATCC 25923 assessed as reduction in microbial growth by two fold microdilution method	37	48	171.972	578.697	2199.84	8599.14	34834	144046	17.73	126.256	240.621	995.967	2929.5	10834.4	36944.7	4.172	105.914	105.461	578.991	1151.63	4344.12	11513.2	128.5	1768.97	26971.6	454813	8.00537e+06	1.45005e+08	2.68349e+09	95.9295	368.329	1650.69	7996.83	40636.3	213513	1.15056e+06	58.99	204.921	720.464
CHEMBL5186858	968.25	CC[C@H]1OC(=O)C[C@@H](O)[C@H](C)[C@@H](O[C@@H]2O[C@H](C)[C@@H](O)[C@H](N(C)C)[C@H]2O)[C@@H](CCN(Cc2cn(-c3cnc4ccccc4c3)nn2)Cc2ccco2)C[C@@H](C)C(=O)/C=C/C(C)=C/[C@@H]1CN1CCCCCC1	MIC	1032.79	1	S. aureus (ATCC 25923)	0.293207	Training	CHEMBL5129400	Antibacterial activity against Staphylococcus aureus ATCC 25923 incubated for 16 to 20 hrs by broth microdilution method	76	104.93	365.355	1254.18	4768.32	18656.1	75337.8	310138	40.65	250.874	533.107	2050.38	6327.18	22900.8	79694	4.194	217.006	167.46	1095.81	1736.44	7131.94	15741	188.98	2608.73	40920.9	740611	1.4002e+07	2.70431e+08	5.28436e+09	170.106	651.143	2865.56	13840.2	71308.9	386866	2.19225e+06	124.05	427.046	1524.7
CHEMBL5181554	964.26	CC[C@H]1OC(=O)C[C@@H](O)[C@H](C)[C@@H](O[C@@H]2O[C@H](C)[C@@H](O)[C@H](N(C)C)[C@H]2O)[C@@H](CCN(Cc2ccccc2)Cc2cn(-c3cnc4ccccc4c3)nn2)C[C@@H](C)C(=O)/C=C/C(C)=C/[C@@H]1CN1CCCCC1	MIC	1037.06	1	S. aureus (ATCC 25923)	0.293207	Training	CHEMBL5129400	Antibacterial activity against Staphylococcus aureus ATCC 25923 incubated for 16 to 20 hrs by broth microdilution method	76	107.59	368.863	1278.92	4851.71	19020.6	76829.6	316550	39.97	250.411	528.712	2044.62	6290.34	22864.7	79475.8	4.408	217.096	169.004	1097.64	1737.54	7148.61	15757.1	175.84	2522.4	40255.1	735796	1.39665e+07	2.70167e+08	5.28238e+09	177.663	686.395	3049.18	14817.2	76536.7	414898	2.34287e+06	124.23	427.554	1527.25
CHEMBL1088382	481.49	C=CCO/N=C/c1cn(C2CCN(c3nc4c(cc3F)c(=O)c(C(=O)O)cn4C3CC3)CC2)nn1	MIC	1038.44	1	S. aureus (ATCC 25923)	0.293207	Training	CHEMBL1112848	Antibacterial activity against Staphylococcus aureus ATCC 25923 by broth microdilution technique	39	50.84	184.048	632.37	2444.54	9704.35	39833	166665	18.97	135.323	264.926	1081.65	3175.47	11626.4	39258.8	3.945	114.642	119.155	656.326	1338.86	5148.12	13905.5	127.73	1653.23	24304.4	407467	7.23033e+06	1.32764e+08	2.49345e+09	98.3999	402.696	1904.38	9800.68	53353.6	303343	1.78761e+06	59.97	208.917	736.479
CHEMBL1088532	479.47	C#CCO/N=C/c1cn(C2CCN(c3nc4c(cc3F)c(=O)c(C(=O)O)cn4C3CC3)CC2)nn1	MIC	1042.82	1	S. aureus (ATCC 25923)	0.293207	Test	CHEMBL1112848	Antibacterial activity against Staphylococcus aureus ATCC 25923 by broth microdilution technique	39	50.62	183.465	630.308	2437.57	9680.78	39754.4	166405	19.77	137.052	272.654	1102.81	3242.09	11816.4	39811.3	3.598	114.349	117.683	654.8	1332.93	5141.51	13882.2	127.73	1653.23	24304.4	407467	7.23033e+06	1.32764e+08	2.49345e+09	98.8848	407.317	1939.82	10051.5	55055.6	314585	1.86042e+06	59.93	208.719	735.578
CHEMBL5194007	954.22	CC[C@H]1OC(=O)C[C@@H](O)[C@H](C)[C@@H](O[C@@H]2O[C@H](C)[C@@H](O)[C@H](N(C)C)[C@H]2O)[C@@H](CCN(Cc2ccc(OC)cc2)Cc2cn(-c3cnc4ccccc4c3)nn2)C[C@@H](C)C(=O)/C=C/C(C)=C/[C@@H]1CN(C)C	MIC	1047.98	1	S. aureus (ATCC 25923)	0.293207	Training	CHEMBL5129400	Antibacterial activity against Staphylococcus aureus ATCC 25923 incubated for 16 to 20 hrs by broth microdilution method	74	104.22	359.271	1254.9	4791.42	18874	76472.6	315625	38.97	246.041	526.326	2034.73	6279.99	22809.4	79278	2.911	212.552	165.759	1084.49	1731.84	7104.18	15735.3	185.07	2561	40506.6	737149	1.39742e+07	2.70211e+08	5.28263e+09	178.042	694.934	3117.92	15259.7	79156.2	429758	2.42517e+06	122.17	424.805	1533.24
CHEMBL1087586	474.5	O=C(O)c1cn(C2CC2)c2nc(N3CCC(n4cc(-c5ccccc5)nn4)CC3)c(F)cc2c1=O	MIC	1053.74	1	S. aureus (ATCC 25923)	0.293207	Training	CHEMBL1112848	Antibacterial activity against Staphylococcus aureus ATCC 25923 by broth microdilution technique	40	53.69	194.093	677.991	2631.94	10507.4	43284.7	181659	16.23	139.221	256.23	1111.31	3214	12030.5	40495.9	4.736	120.687	133.911	708.982	1496.28	5662.09	15491.8	106.14	1483.21	22588.5	390143	7.04664e+06	1.30773e+08	2.47157e+09	100.106	404.586	1894.75	9682.9	52453.3	297339	1.7501e+06	60.32	212.564	752.682
CHEMBL4846407	473.53	CCn1cc(C(=O)O)c(=O)c2cc(F)c(N3CCN(C/C(=N\OC)c4nccs4)CC3)cc21	MIC	1055.9	1	S. aureus (ATCC 25923)	0.293207	Training	CHEMBL4816902	Antibacterial activity against Staphylococcus aureus ATCC 25923 assessed as reduction in microbial growth by two fold microdilution method	36	46.52	167.779	567.074	2166.18	8509.39	34611.9	143592	17.52	124.654	241.123	1002.83	2990.62	11135	38335.7	3.475	103.544	102.793	570.943	1140.21	4313.23	11462	128.5	1766.97	26957.8	454722	8.00476e+06	1.45e+08	2.68345e+09	94.7293	366.307	1648.78	8006.62	40729.3	214065	1.15342e+06	57.09	198.912	699.986
CHEMBL4877413	236.27	C/C=C(\C)c1cc(O)c(C)c(O)c1C(=O)OC	MIC	1058.11	1	S. aureus (ATCC 25923)	0.293207	Test	CHEMBL4812557	Antibacterial activity against Staphylococcus aureus ATCC 25923 assessed as bacterial growth inhibition incubated for 18 hrs by CLSI protocol based agar microdilution method	17	23.83	81.4745	290.867	1127.48	4555.44	18948.6	80477.2	10.65	61.6107	137.81	542.654	1752.32	6580.15	23794.8	2.344	48.91	59.8964	286.63	655.601	2332.88	6709.42	66.76	1200.49	22171.5	431166	8.47254e+06	1.67465e+08	3.3235e+09	48.2589	186.798	848.279	4174.68	21516.6	114314	620719	29.7	106.513	389.525
CHEMBL209315	472.54	CC(=O)NC[C@H]1CN(c2ccc(N3CCN(C(=O)/C=C/c4ccsc4)CC3)c(F)c2)C(=O)O1	MIC	1058.11	1	S. aureus (ATCC 25923)	0.293207	Training	CHEMBL990593	Antibacterial activity against Staphylococcus aureus ATCC 25923 by broth microdilution technique	36	47.46	166.498	562.266	2107.62	8125.59	32307.1	130857	21	128.616	277.651	1094.34	3424.59	12509.4	43703.6	4.193	101.74	103.868	538.082	1076.64	3913.46	10278.1	110.43	1498.36	22011.8	352410	5.77793e+06	9.58859e+07	1.60259e+09	95.5607	368.624	1649.27	7925.37	39719.7	204856	1.0794e+06	57.33	195.075	686.834
CHEMBL5191252	942.21	CC[C@H]1OC(=O)C[C@@H](O)[C@H](C)[C@@H](O[C@@H]2O[C@H](C)[C@@H](O)[C@H](N(C)C)[C@H]2O)[C@@H](CCN(Cc2cn(-c3cnc4ccccc4c3)nn2)Cc2ccco2)C[C@@H](C)C(=O)/C=C/C(C)=C/[C@@H]1CN(CC)CC	MIC	1061.33	1	S. aureus (ATCC 25923)	0.293207	Training	CHEMBL5129400	Antibacterial activity against Staphylococcus aureus ATCC 25923 incubated for 16 to 20 hrs by broth microdilution method	73	100.31	350.24	1206.27	4609.61	18123	73517.2	303794	38.61	241.487	515.843	1999.54	6209.19	22575.2	78829.3	3.818	209.211	161.881	1065.4	1703.1	6999.78	15530.1	188.98	2600.73	40920.9	740583	1.4002e+07	2.70431e+08	5.28436e+09	166.437	639.75	2829.74	13720.3	70897.4	385432	2.18719e+06	120.45	418.401	1502.45
CHEMBL3799042	942.07	CCOC(=O)[C@H](Cc1c[nH]c2ccccc12)NCc1c2c(O)c3c(O)c(C)c4c(c3c1O)C(=O)[C@@](C)(O/C=C/[C@H](OC)[C@@H](C)[C@@H](OC(C)=O)[C@H](C)[C@H](O)[C@H](C)[C@@H](O)[C@@H](C)/C=C/C=C(/C)C(=O)N2)O4	MIC	1061.49	1	S. aureus (ATCC 25923)	0.293207	Training	CHEMBL3803197	Antibacterial activity against Staphylococcus aureus ATCC 25923 after 18 hrs by microdilution method	73	104.06	364.82	1326.75	5248.39	21678.3	92438.2	403467	44.6	267.957	625.337	2487.09	8264.74	31617.1	117739	5.235	220.449	223.285	1282.24	2664.01	10389.7	28975.6	255.43	3910.17	66036.5	1.23079e+06	2.36034e+07	4.5885e+08	8.98921e+09	176.224	670.862	2961.26	14127.2	70633.9	364825	1.93106e+06	118.56	427.37	1561.63
CHEMBL1088381	469.48	CCO/N=C/c1cn(C2CCN(c3nc4c(cc3F)c(=O)c(C(=O)O)cn4C3CC3)CC2)nn1	MIC	1065.01	1	S. aureus (ATCC 25923)	0.293207	Test	CHEMBL1112848	Antibacterial activity against Staphylococcus aureus ATCC 25923 by broth microdilution technique	38	49.58	180.492	622.344	2414.28	9610.66	39536.8	165725	18.97	133.323	262.886	1073.8	3159.4	11581.2	39149.7	4.027	112.57	119.752	650.29	1342.03	5130.68	13920.2	127.73	1651.23	24304.4	407461	7.23031e+06	1.32764e+08	2.49345e+09	92.4763	370.809	1733.21	8878.84	48370.5	276322	1.64074e+06	58.37	204.907	725.787
CHEMBL3797216	931.09	CO[C@H]1/C=C/O[C@@]2(C)Oc3c(C)c(O)c4c(O)c(c(CN[C@@H](Cc5ccccc5)C(=O)OC(C)(C)C)c(O)c4c3C2=O)NC(=O)/C(C)=C\C=C\[C@H](C)[C@H](O)[C@@H](C)[C@@H](O)[C@@H](C)[C@H](OC(C)=O)[C@@H]1C	MIC	1074.01	1	S. aureus (ATCC 25923)	0.293207	Training	CHEMBL3803197	Antibacterial activity against Staphylococcus aureus ATCC 25923 after 18 hrs by microdilution method	71	101.72	358.231	1324.87	5316.1	22216.1	95610.9	420386	46.43	265.742	669.112	2651.96	9195.62	35746.3	137108	5.738	216.717	243.434	1326.31	2926.04	11247.1	32393.5	239.64	3781.51	64973.5	1.22175e+06	2.35256e+07	4.58174e+08	8.98328e+09	169.432	647.98	2870.01	13698.6	68330.6	351354	1.84891e+06	117.32	424.453	1587.56
CHEMBL399398	463.33	O=C(O)c1cn(C2CC2)c2cc(N3CCc4sc(Br)cc4C3)c(F)cc2c1=O	MIC	1079.14	1	S. aureus (ATCC 25923)	0.293207	Training	CHEMBL897190	Antibacterial activity against Staphylococcus aureus ATCC 25923 by micro-broth dilution method	32	42.85	159.598	566.609	2234.52	9003.98	37386.5	157933	15.95	120.327	243.209	1014.28	3018.69	11181	38093.9	4.692	100.14	127.729	615.678	1407.28	5082.14	14515.7	90.78	1500.37	24625.5	433240	7.79326e+06	1.42834e+08	2.66071e+09	85.4705	377.424	2070.85	13141.7	93011	714485	5.81621e+06	48.54	175.308	637.485
CHEMBL5196925	924.2	CC[C@H]1OC(=O)C[C@@H](O)[C@H](C)[C@@H](O[C@@H]2O[C@H](C)[C@@H](O)[C@H](N(C)C)[C@H]2O)[C@@H](CCN(Cc2ccccc2)Cc2cn(-c3cnc4ccccc4c3)nn2)C[C@@H](C)C(=O)/C=C/C(C)=C/[C@@H]1CN(C)C	MIC	1082.02	1	S. aureus (ATCC 25923)	0.293207	Training	CHEMBL5129400	Antibacterial activity against Staphylococcus aureus ATCC 25923 incubated for 16 to 20 hrs by broth microdilution method	72	101.43	349.377	1218.53	4647.47	18292.6	74114.6	306071	37.25	238.562	508.734	1977.96	6123.77	22345	77957.4	2.996	206.689	159.677	1049	1658.87	6848.08	15093.1	175.84	2512.4	40248.7	735744	1.39664e+07	2.70167e+08	5.28238e+09	173.028	675.946	3033.74	14861.3	77192.5	419785	2.3734e+06	118.73	411.549	1483.91
CHEMBL3884521	714.59	O=C(OCc1cn(-c2cccc(Cl)c2)nn1)c1cn(C2CC2)c2cc(N3CCN(Cc4cn(-c5cccc(Cl)c5)nn4)CC3)c(F)cc2c1=O	MIC	1090	1	S. aureus (ATCC 25923)	0.293207	Test	CHEMBL3875327	Antibacterial activity against Staphylococcus aureus ATCC 25923 incubated for 18 to 24 hrs by micro-dilution method	57	75.42	273.752	939.005	3608.69	14165.8	57350.6	236087	21.6	193.866	332.327	1443.95	3948.12	14568.1	47373.7	5.707	170.129	168.116	956.814	1816.03	7074.81	17882.6	116.2	1363.49	17055.4	252472	3.94429e+06	6.35485e+07	1.04255e+09	155.428	660.469	3292.81	17974.6	104019	627764	3.90938e+06	86.45	301.854	1067.89
CHEMBL210127	456.47	CC(=O)NC[C@H]1CN(c2ccc(N3CCN(C(=O)/C=C/c4ccco4)CC3)c(F)c2)C(=O)O1	MIC	1095.36	1	S. aureus (ATCC 25923)	0.293207	Training	CHEMBL990593	Antibacterial activity against Staphylococcus aureus ATCC 25923 by broth microdilution technique	36	47.46	166.498	558.066	2080.4	7967.01	31525.9	127212	21	128.616	277.651	1094.34	3424.59	12509.4	43703.6	4.462	101.877	105.632	540.047	1088.32	3938.72	10374.5	95.33	1185.94	16877.7	273738	4.60554e+06	7.86018e+07	1.34858e+09	88.588	327.464	1403.29	6463.44	31074.6	153841	778436	57.05	194.198	682.649
CHEMBL1730	455.47	CO/N=C(\C(=O)N[C@@H]1C(=O)N2C(C(=O)O)=C(COC(C)=O)CS[C@H]12)c1csc(N)n1	MIC	1097.77	1	S. aureus (ATCC 25923)	0.293207	Training	CHEMBL3095826	Antibacterial activity against Staphylococcus aureus ATCC 25923 after 18 to 24 hrs by two-fold broth microdilution assay	32	40.8	149.963	515.293	2008.67	8073.67	33777.3	144859	29.86	144.403	425.736	1713.87	6529.17	26686.8	109961	-0.619	93.411	70.429	499.978	897.907	3796.99	9872.89	227.05	3440.18	59861.1	1.15672e+06	2.40097e+07	5.27012e+08	1.20907e+10	86.2155	351.165	1649.21	8366.12	44530.3	245235	1.38617e+06	50.74	178.603	636.31
CHEMBL3798533	905.01	COC(=O)[C@H](Cc1ccc(O)cc1)NCc1c2c(O)c3c(O)c(C)c4c(c3c1O)C(=O)[C@@](C)(O/C=C/[C@H](OC)[C@@H](C)[C@@H](OC(C)=O)[C@H](C)[C@H](O)[C@H](C)[C@@H](O)[C@@H](C)/C=C/C=C(/C)C(=O)N2)O4	MIC	1104.96	1	S. aureus (ATCC 25923)	0.293207	Training	CHEMBL3803197	Antibacterial activity against Staphylococcus aureus ATCC 25923 after 18 hrs by microdilution method	69	98.4	344.787	1259.06	4990.16	20617.9	87825.2	382659	44.78	256.234	620.198	2425.07	8154.22	31056.1	116065	4.032	207.929	210.137	1207.67	2493.45	9693.44	26849.7	259.87	4182.76	73314.6	1.39223e+06	2.69986e+07	5.28834e+08	1.04203e+10	168.764	646.996	2866.85	13701.6	68509.1	353346	1.86547e+06	113.06	407.268	1496.11
CHEMBL5290874	441.29	CC1CCc2c(sc(NC(=O)c3ccccc3I)c2C(=O)O)C1	MIC	1110	1	S. aureus (ATCC 25923)	0.293207	Test	CHEMBL5232839	Antibacterial activity against Staphylococcus aureus ATCC 25923 assessed as inhibition of bacterial growth by standard broth microdilution method	25	33.28	120.77	412.145	1583.99	6211.55	25270.1	104790	14.6	92.5232	204.064	828.251	2650.38	10013.6	36063.2	4.567	74.971	93.3292	441.662	1000.78	3615.94	10394	94.64	1535.13	25035.3	437209	7.83965e+06	1.435e+08	2.6717e+09	74.9702	440.123	3966.85	46582.6	616842	8.55902e+06	1.20831e+08	40.36	141.379	508.913
CHEMBL2237910	350.78	O=c1c2cc(Cl)ccc2nc(-c2ccccc2)n1-c1ccc(F)cc1	MIC	1111.81	1	S. aureus (ATCC 25923)	0.293207	Training	CHEMBL3049028	Antimicrobial activity against Staphylococcus aureus ATCC 25923 after 24 hr by broth micro dilution assay	28	39.02	134.547	464.239	1745.27	6815.88	27455.2	113206	7.02	91.9562	128.068	630.143	1544.01	5907.9	18045.3	5.633	82.5081	99.2795	474.274	1017.77	3698.34	10137.3	34.89	462.563	5854.27	92915.2	1.54308e+06	2.61765e+07	4.47624e+08	81.7949	336.405	1602.16	8272.46	44950.6	253362	1.46895e+06	43.23	149.514	522.513
CHEMBL4856781	222.24	CC[C@]1(C)OC(=O)c2c1cc(O)c(C)c2O	MIC	1124.91	1	S. aureus (ATCC 25923)	0.293207	Training	CHEMBL4812557	Antibacterial activity against Staphylococcus aureus ATCC 25923 assessed as bacterial growth inhibition incubated for 18 hrs by CLSI protocol based agar microdilution method	17	24.19	88.5305	340.923	1430.21	6267.88	28339.2	131055	10.86	67.213	174.898	733.007	2682.65	10952.8	44039	2.054	55.1135	75.5038	377.191	976.615	3714.76	11950.3	66.76	1206.49	22231	431622	8.47574e+06	1.67487e+08	3.32364e+09	41.9911	163.124	748.714	3729.8	19439.6	104270	570804	27.78	105.253	402.486
CHEMBL4080580	886.13	CC[C@@H](C(=O)[C@@H](C)[C@@H](O)[C@H](C)[C@@H]1O[C@@H]([C@@H](CC)C(=O)ONC(=O)c2ccccc2O)CC[C@@H]1C)[C@H]1O[C@]2(C=C[C@@H](O)[C@]3(CC[C@@](C)([C@H]4CC[C@](O)(CC)[C@H](C)O4)O3)O2)[C@H](C)C[C@@H]1C	MIC	1128.5	1	S. aureus (ATCC 25923)	0.293207	Training	CHEMBL4628688	Antibacterial activity against Staphylococcus aureus ATCC 25923 assessed as bacterial growth inhibition measured after 18 hrs by CLSI protocol based two-fold serial microdilution method	68	98.95	354.596	1344.67	5593.84	24352	109577	504514	50.56	259.023	740.521	2906.09	10893	43460.8	174447	5.816	214.322	235.506	1345.14	2998.51	11866.2	34771.7	199.54	3102.62	52246	975314	1.87184e+07	3.6424e+08	7.145e+09	126.341	470.819	1940.16	8700.96	40864.3	198154	983536	111.7	410.524	1545.3
CHEMBL3798899	878.97	COC(=O)[C@H](Cc1cnc[nH]1)NCc1c2c(O)c3c(O)c(C)c4c(c3c1O)C(=O)[C@@](C)(O/C=C/[C@H](OC)[C@@H](C)[C@@H](OC(C)=O)[C@H](C)[C@H](O)[C@H](C)[C@@H](O)[C@@H](C)/C=C/C=C(/C)C(=O)N2)O4	MIC	1137.7	1	S. aureus (ATCC 25923)	0.293207	Test	CHEMBL3803197	Antibacterial activity against Staphylococcus aureus ATCC 25923 after 18 hrs by microdilution method	67	95.4	334.32	1219.87	4838.51	20035.4	85587.3	374036	43.92	249.495	608.402	2381.73	8065.59	30756.9	115413	2.43	201.66	192.742	1168.85	2371.68	9399.14	25935.4	268.32	3975.25	66623.4	1.2351e+06	2.36369e+07	4.59116e+08	8.99139e+09	158.873	610.363	2693.39	12818	63870.8	328703	1.73368e+06	109.37	394.282	1445.3
CHEMBL4090098	870.13	CC[C@@H](C(=O)[C@@H](C)[C@@H](O)[C@H](C)[C@@H]1O[C@@H]([C@@H](CC)C(=O)ONC(=O)c2ccccc2)CC[C@@H]1C)[C@H]1O[C@]2(C=C[C@@H](O)[C@]3(CC[C@@](C)([C@H]4CC[C@](O)(CC)[C@H](C)O4)O3)O2)[C@H](C)C[C@@H]1C	MIC	1149.25	1	S. aureus (ATCC 25923)	0.293207	Training	CHEMBL4628688	Antibacterial activity against Staphylococcus aureus ATCC 25923 assessed as bacterial growth inhibition measured after 18 hrs by CLSI protocol based two-fold serial microdilution method	67	97.59	348.746	1319.59	5483.43	23862.4	107394	494716	49.7	254.283	728.725	2864.75	10764.3	43019	172914	6.222	210.49	232.155	1319.8	2943.98	11642.7	34126.5	179.31	2689.37	43839.5	804363	1.52423e+07	2.93556e+08	5.70773e+09	123.794	460.387	1887.22	8410.1	39213.4	188636	928174	110.26	404.067	1518.93
CHEMBL1436	424.39	CO/N=C(\C(=O)N[C@@H]1C(=O)N2C(C(=O)O)=C(COC(N)=O)CS[C@H]12)c1ccco1	MIC	1154.6	1	S. aureus (ATCC 25923)	0.293207	Training	CHEMBL3070122	Antibacterial activity against Staphylococcus aureus ATCC 25923 assessed as growth inhibition after 18 hr by CLSI broth microdilution method	31	39.46	144.16	490.777	1904.5	7635.58	31924.6	136958	29.18	139.941	415.342	1676.87	6422.3	26310.4	108702	0.179	89.857	71.1922	482.783	908.193	3753.72	10076	199.06	3040.69	54027.3	1.07215e+06	2.27889e+07	5.09708e+08	1.1857e+10	77.1386	299.602	1346.16	6566.16	33766.8	180461	993927	48.79	169.948	597.735
CHEMBL5179450	862.13	CC[C@H]1OC(=O)C[C@@H](O)[C@H](C)[C@@H](O[C@@H]2O[C@H](C)[C@@H](O)[C@H](N(C)C)[C@H]2O)[C@@H](CCN(C)Cc2cn(-c3cnc4ccccc4c3)nn2)C[C@@H](C)C(=O)/C=C/C(C)=C/[C@@H]1CN(C)CC	MIC	1159.92	1	S. aureus (ATCC 25923)	0.293207	Training	CHEMBL5129400	Antibacterial activity against Staphylococcus aureus ATCC 25923 incubated for 16 to 20 hrs by broth microdilution method	66	93.05	321.678	1128.35	4330.2	17140.2	69798.7	289502	36.78	221.702	493.218	1884.45	5945.3	21618.8	76056.9	1.983	190.45	145.049	973.158	1541.78	6395.07	14142.8	175.84	2496.4	40242.7	735676	1.39663e+07	2.70166e+08	5.28238e+09	154.348	602.21	2704.89	13296.8	69473.8	380823	2.17353e+06	110.01	384.629	1395.74
CHEMBL4102880	857.1	CC[C@H]1OC(=O)[C@H](C)[C@@H](OC(=O)Nc2ccccc2C)[C@H](C)[C@@H](O[C@@H]2O[C@H](C)C[C@H](N(C)C)[C@H]2O)[C@](C)(O)C[C@@H](C)CN(C)[C@H](C)[C@@H](OC(=O)NCc2ccccc2)[C@]1(C)O	MIC	1166.73	1	S. aureus (ATCC 25923)	0.293207	Test	CHEMBL3994880	Antibacterial activity against erythromycin-susceptible Staphylococcus aureus ATCC 25923 by broth microdilution method	64	92.96	321.474	1181.57	4711.35	19613.7	84361.3	372055	40.53	227.377	578.192	2224.55	7672.56	29123.2	109643	5.192	191.26	196.829	1091.18	2207.21	8515.77	22971.1	188.59	2652.61	43250.1	797257	1.51968e+07	2.94007e+08	5.73503e+09	136.78	502.414	2095.76	9396.63	43863.7	210243	1.02708e+06	108.08	384.936	1441.35
CHEMBL4850413	414.38	O=[N+]([O-])c1ccc(O)c(C(c2ccc(C(F)(F)F)cc2)N2CCc3ccccc32)c1	MIC	1180	1	S. aureus (ATCC 25923)	0.293207	Training	CHEMBL4837954	Antibacterial activity against methicillin-sensitive Staphylococcus aureus ATCC 25923 assessed as inhibition of bacterial growth incubated for 16 to 24 hrs by broth microdilution method	33	45.24	162.045	583.237	2296.57	9429.75	40008.3	173752	13.63	114.342	231.553	1048.68	3487.56	14352.1	55938	6.047	99.8256	134.155	628.81	1525.15	5583.13	16816.4	66.61	1417.45	28627.2	623100	1.37847e+07	3.09172e+08	7.01648e+09	85.7222	329.916	1480.73	7128.38	35732.5	184072	967527	51.27	180.816	657.24
CHEMBL3604967	421.86	O=C(O)c1cn(C2CC2)c2c(Cl)c(NC3CCN(CC4CO4)C3)c(F)cc2c1=O	MIC	1185.23	1	S. aureus (ATCC 25923)	0.293207	Training	CHEMBL3606901	Antibacterial activity against Staphylococcus aureus ATCC 25923 after 24 hrs by microbroth dilution method	33	47.31	168.143	618.572	2450.1	10023	41974.4	178801	19.44	124.434	277.976	1103.5	3429.51	12544.5	43315.1	3.557	101.642	121.9	608.496	1342.47	4896.84	13735	83.8	1218.58	19553.1	353188	6.58719e+06	1.24944e+08	2.39656e+09	77.5599	302.381	1398.57	7069.9	37798.6	210600	1.2125e+06	50.12	179.688	656.207
CHEMBL5172321	839.12	CC[C@H]1OC(=O)C[C@@H](O)[C@H](C)[C@@H](O[C@@H]2O[C@H](C)[C@@H](O)[C@H](N(C)C)[C@H]2O)[C@@H](CCN2C[C@H](C)C[C@H](C)C2)C[C@@H](C)C(=O)/C=C/C(C)=C/[C@@H]1CO[C@@H]1O[C@H](C)C[C@@H](O)[C@H]1OC	MIC	1191.72	1	S. aureus (ATCC 25923)	0.293207	Training	CHEMBL5129400	Antibacterial activity against Staphylococcus aureus ATCC 25923 incubated for 16 to 20 hrs by broth microdilution method	62	91.77	312.173	1125.47	4358.53	17478.7	71842.9	300751	46.85	219.54	582.588	2060.68	6939.74	24753.5	89063.8	2.8	180.386	153.011	941.655	1587.29	6277.06	14419.9	176.92	2658.36	45592	869133	1.69771e+07	3.3497e+08	6.64422e+09	121.217	434.803	1752.37	7617.41	34627.8	162486	781268	105.36	370.686	1362.75
CHEMBL3323552	838.01	CO[C@H]1/C=C/O[C@@]2(C)Oc3c(C)c(O)c4c(O)c(c(CNCCCN5CCCC5)c(O)c4c3C2=O)NC(=O)/C(C)=C\C=C\[C@H](C)[C@H](O)[C@@H](C)[C@@H](O)[C@@H](C)[C@H](OC(C)=O)[C@@H]1C	MIC	1193.3	1	S. aureus (ATCC 25923)	0.293207	Test	CHEMBL3373232	Antibacterial activity against Staphylococcus aureus ATCC 25923 after 18 hrs by serial microdilution method	64	92.22	321.322	1169.91	4628.41	19138.4	81751.5	357719	41.89	232.8	564.391	2189.63	7454.8	28661.7	109369	4.577	191.646	195.351	1113.49	2337.14	9063.96	25489.5	216.58	3427.03	59582.6	1.13205e+06	2.20013e+07	4.32046e+08	8.53413e+09	149.763	565.408	2477.92	11762.6	58650	302659	1.60284e+06	105.36	377.683	1383.29
CHEMBL1668684	418.47	C=C1C[C@@H](C(=O)Nc2ccc(F)cn2)N(C(=O)[C@H](CC2CCCC2)CN(O)C=O)C1	MIC	1194.83	1	S. aureus (ATCC 25923)	0.293207	Training	CHEMBL1670586	Antibacterial activity against Staphylococcus aureus ATCC 25923 by broth micro dilution technique	32	43.85	150.36	516.165	1924.41	7442.66	29627.2	120450	21.12	115.641	268.304	993.094	3184.35	11540	41165.4	0.922	90.0586	68.12	448.721	708.962	2877.33	6339.68	102.84	1577.54	26279.9	480558	9.06188e+06	1.74193e+08	3.39725e+09	70.8664	263.684	1108.38	5010.35	23637.9	114776	568968	52.04	176.133	623.813
CHEMBL3323553	834.96	CO[C@H]1/C=C/O[C@@]2(C)Oc3c(C)c(O)c4c(O)c(c(CNCCCn5ccnc5)c(O)c4c3C2=O)NC(=O)/C(C)=C\C=C\[C@H](C)[C@H](O)[C@@H](C)[C@@H](O)[C@@H](C)[C@H](OC(C)=O)[C@@H]1C	MIC	1197.66	1	S. aureus (ATCC 25923)	0.293207	Training	CHEMBL3373232	Antibacterial activity against Staphylococcus aureus ATCC 25923 after 18 hrs by serial microdilution method	64	91.42	319.027	1159.39	4584.88	18955.8	80977.6	354407	39.05	231.093	543.879	2159.8	7299.85	28282.5	107951	3.508	191.576	189.795	1115.01	2314.45	9072.84	25397.4	231.16	3514.7	60220.1	1.13648e+06	2.20329e+07	4.32274e+08	8.5358e+09	151.973	581.058	2565.09	12227.2	61084.8	315348	1.66892e+06	104.71	375.413	1373.11
CHEMBL4854501	405.41	Cc1ccc(C(c2cc([N+](=O)[O-])ccc2O)N2CCc3cc([N+](=O)[O-])ccc32)cc1	MIC	1200	1	S. aureus (ATCC 25923)	0.293207	Training	CHEMBL4837954	Antibacterial activity against methicillin-sensitive Staphylococcus aureus ATCC 25923 assessed as inhibition of bacterial growth incubated for 16 to 24 hrs by broth microdilution method	33	43.74	157.841	550.116	2101.29	8333.3	34097.6	142718	12.27	110.612	193.052	825.102	2276.16	8327.64	26940.9	5.24	97.5367	116.431	558.744	1216.42	4357.04	11970.6	109.75	2322.14	48718.3	1.07456e+06	2.40916e+07	5.47654e+08	1.25957e+10	87.8964	337.192	1511.33	7285.54	36594.7	188841	993700	51.68	181.023	645.672
CHEMBL4878384	405.41	Cc1ccccc1C(c1cc([N+](=O)[O-])ccc1O)N1CCc2cc([N+](=O)[O-])ccc21	MIC	1200	1	S. aureus (ATCC 25923)	0.293207	Test	CHEMBL4837954	Antibacterial activity against methicillin-sensitive Staphylococcus aureus ATCC 25923 assessed as inhibition of bacterial growth incubated for 16 to 24 hrs by broth microdilution method	33	43.74	157.841	550.116	2105.29	8382.2	34491.2	145351	12.27	110.612	193.052	829.102	2305.31	8482.96	27664.6	5.24	97.5465	116.02	561.425	1232.03	4451.32	12381	109.75	2322.14	48718.3	1.07457e+06	2.40916e+07	5.47654e+08	1.25957e+10	87.8964	337.208	1510.93	7283.16	36604.9	189172	997806	51.68	181.236	644.656
CHEMBL3323551	823.98	CO[C@H]1/C=C/O[C@@]2(C)Oc3c(C)c(O)c4c(O)c(c(CNCCN5CCCC5)c(O)c4c3C2=O)NC(=O)/C(C)=C\C=C\[C@H](C)[C@H](O)[C@@H](C)[C@@H](O)[C@@H](C)[C@H](OC(C)=O)[C@@H]1C	MIC	1213.62	1	S. aureus (ATCC 25923)	0.293207	Training	CHEMBL3373232	Antibacterial activity against Staphylococcus aureus ATCC 25923 after 18 hrs by serial microdilution method	63	90.68	316.95	1157.02	4588.33	19010.4	81336	356352	41.21	230.338	559.996	2177.87	7427.97	28594.1	109201	4.219	189.542	193.176	1106.35	2325.37	9034.12	25424	216.58	3425.03	59582.6	1.13205e+06	2.20013e+07	4.32046e+08	8.53413e+09	148.329	562.073	2470.76	11753.1	58680.1	303047	1.60552e+06	103.46	372.073	1365.04
CHEMBL5206160	821.03	CC[C@H]1OC(=O)C[C@@H](O)[C@H](C)[C@@H](O[C@@H]2O[C@H](C)[C@@H](O)[C@H](N(C)C)[C@H]2O)[C@@H](CCN(C)Cc2cn(-c3cnc4ccccc4c3)nn2)C[C@@H](C)C(=O)/C=C/C(C)=C/[C@@H]1CO	MIC	1217.98	1	S. aureus (ATCC 25923)	0.293207	Training	CHEMBL5129400	Antibacterial activity against Staphylococcus aureus ATCC 25923 incubated for 16 to 20 hrs by broth microdilution method	63	88.53	306.869	1076.48	4137.78	16408.9	66975.3	278476	35.76	213.499	478.288	1833.34	5812.58	21220.3	74914.4	0.724	182.223	133.472	933.455	1458.04	6150.42	13545.5	192.83	2894.16	48546.8	904684	1.73959e+07	3.39724e+08	6.693e+09	147.105	575.848	2594.54	12804.1	67202.7	370175	2.12312e+06	104.03	363.209	1313.01
CHEMBL9	319.34	CCn1cc(C(=O)O)c(=O)c2cc(F)c(N3CCNCC3)cc21	MIC	1221.27	1	S. aureus (ATCC 25923)	0.293207	Training	CHEMBL3997018	Antibacterial activity against Staphylococcus aureus ATCC 25923 by broth microdilution method	25	35.24	121.837	428.574	1636.97	6505.68	26658.2	111729	12.76	90.2094	175.995	735.263	2186.72	8213.07	28350.2	3.041	73.2293	82.019	420.75	913.565	3367.01	9446.08	74.57	1147.98	19213.5	351087	6.57413e+06	1.2486e+08	2.39599e+09	62.9877	234.085	1023.69	4859.07	24206.5	124567	656382	39.73	139.735	495.575
CHEMBL5206173	814.31	CCCCCCCCN(CCCCCCNC(=N)NCC1CC1)C(=O)N(CCCCCCCCNC(=N)NCC1CC1)CCCCCCCCNC(=N)NCC1CC1	MIC	1228.03	1	S. aureus (ATCC 25923)	0.293207	Test	CHEMBL5159042	Antibacterial activity against Staphylococcus aureus ATCC 25923 assessed as bacterial growth inhibition incubated for 18 hrs by micro-dilution broth method	60	88.82	273.901	895.809	3155.5	11552.2	43493.5	167168	38.14	170.641	363.071	1180.01	3403.63	10935.7	34990.6	13.097	146.327	157.89	681.648	1263.03	4139.09	9717.86	167.28	2581.01	49502.1	1.0983e+06	2.53766e+07	5.95678e+08	1.40857e+10	112.236	379.954	1466.27	6205.71	27950.9	131755	642222	105.43	332.171	1145.71
CHEMBL1084512	404.42	CCCC[C@H](CN(O)C=O)C(=O)N1CC=C[C@H]1C(=O)Nc1ccc([N+](=O)[O-])cc1	MIC	1236.34	1	S. aureus (ATCC 25923)	0.293207	Training	CHEMBL1118338	Antibacterial activity against Staphylococcus aureus ATCC 25923 by microbroth dilution technique	30	39.24	135.289	453.129	1670.01	6406.15	25393.7	103023	20.53	109.482	257.547	972.677	3187.23	11824.2	43149.8	0.928	82.3431	58.5624	398.607	615.648	2536.95	5567.93	133.09	2393.16	45745	927378	1.93333e+07	4.12401e+08	8.97427e+09	72.4481	270.115	1152.67	5277.38	25194	123776	621137	50	168.36	591.033
CHEMBL2016827	402.3	Fc1cc2nc(NCCCNCc3ccc(Cl)c(Cl)c3)sc2cc1F	MIC	1242.85	1	S. aureus (ATCC 25923)	0.293207	Training	CHEMBL2021020	Antibacterial activity against Staphylococcus aureus ATCC 25923 after 16 hrs by broth microdilution method	27	36.01	126.131	415.551	1536.73	5780.01	22491.8	88979.3	10.25	86.3147	131.034	551.635	1308.92	4569.34	13009.2	5.185	76.4631	88.3793	424.064	871.062	3141.48	8246.79	65.19	700.546	7616.83	98114.6	1.34611e+06	1.91554e+07	2.7789e+08	81.6951	352.483	1796.42	9995.48	58609.9	355712	2.21183e+06	43.35	146.288	515.026
CHEMBL819	401.44	Cc1onc(-c2ccccc2)c1C(=O)N[C@@H]1C(=O)N2[C@@H]1SC(C)(C)[C@@H]2C(=O)O	MIC	1245.52	1	S. aureus (ATCC 25923)	0.293207	Training	CHEMBL4365053	Antimicrobial activity against Staphylococcus aureus ATCC 25923 incubated for 20 hrs by microdilution method	31	41.58	156.171	573.427	2369.24	10173.3	45486.1	208704	24.43	140.687	417.245	1845.77	7540.48	33757.4	152503	1.774	98.0476	105.245	627.976	1413.92	5772.59	17338	138.04	2029.41	31571.2	531571	9.29046e+06	1.66757e+08	3.05522e+09	77.171	312.24	1452.06	7286.13	38348.1	208919	1.16953e+06	48.23	177.064	656.854
CHEMBL5275258	378.38	CC1CCc2c(sc(NC(=O)c3cccc([N+](=O)[O-])c3F)c2C(=O)O)C1	MIC	1250	1	S. aureus (ATCC 25923)	0.293207	Test	CHEMBL5232839	Antibacterial activity against Staphylococcus aureus ATCC 25923 assessed as inhibition of bacterial growth by standard broth microdilution method	28	35.15	131.627	449.908	1736.64	6839.78	27925.5	116185	17.52	107.389	245.371	981.562	3159.02	11819.5	42351.6	3.552	83.5516	99.3865	486.068	1087.23	3946.94	11273.6	137.78	2451.83	45150.5	888785	1.81468e+07	3.81983e+08	8.25089e+09	69.4677	271.626	1236.52	6096.52	31460.5	167459	912203	44.37	156.603	564.222
CHEMBL2178445	462.93	Cc1c(CCC(=O)O)c(=O)oc2c(C)c(OCc3ccc(-c4ccc(Cl)cc4)cc3)ccc12	MIC	1250	1	S. aureus (ATCC 25923)	0.293207	Training	CHEMBL2183629	Antibacterial activity against Staphylococcus aureus ATCC 25923 by broth microdilution method	36	48.2	170.571	577.853	2182.12	8432.72	33686.8	136978	15.58	124.85	224.279	960.985	2668.35	9787.72	31553.7	6.411	104.658	125.518	592.026	1286.6	4564.15	12574.1	76.74	1222.95	19576.5	354509	6.61035e+06	1.25363e+08	2.40433e+09	100.41	397.206	1851.54	9410.27	50404.2	280005	1.59915e+06	57.65	199.562	710.862
CHEMBL1668682	399.49	C=C1C[C@@H](C(=O)Nc2ccccc2)N(C(=O)[C@H](CC2CCCC2)CN(O)C=O)C1	MIC	1251.6	1	S. aureus (ATCC 25923)	0.293207	Training	CHEMBL1670586	Antibacterial activity against Staphylococcus aureus ATCC 25923 by broth micro dilution technique	31	42.64	144.92	493.008	1826.16	7036.68	27980.8	113861	19.61	109.361	249.801	933.574	3008.87	11012.8	39615.5	1.285	86.1099	62.7554	418.202	645.231	2645.18	5787.97	89.95	1490.46	25641.8	475880	9.02629e+06	1.73918e+08	3.39509e+09	69.7729	257.461	1068.36	4767.4	22203.1	106404	520402	50.9	170.883	601.124
CHEMBL4579752	793.25	CCNC(=N)NCCCCCCCCN(CCCCCCCCNC(=N)N)C(=O)N(CCCCCCCCNC(=N)N)CCCCCCCCNC(=N)NCC	MIC	1260.64	1	S. aureus (ATCC 25923)	0.293207	Training	CHEMBL4310172	Antibacterial activity against Staphylococcus aureus ATCC 25923 after 18 hrs by microdilution broth method	55	80.8	241.141	751.683	2504.17	8641.51	30642.4	111032	34.4	148.072	288.573	895.116	2409.65	7430.35	22934.7	11.166	126.355	109.765	499.724	763.878	2529.72	5174.79	243.17	4483.92	98727	2.36055e+06	5.78296e+07	1.4325e+09	3.57253e+10	111.915	384.338	1511.91	6586.07	30764.9	150957	766240	100.9	313.206	1060.1
CHEMBL1668679	394.5	C=C1C[C@@H](C(=O)Nc2ncc(C)s2)N(C(=O)[C@H](CCCC)CN(O)C=O)C1	MIC	1267.43	1	S. aureus (ATCC 25923)	0.293207	Test	CHEMBL1670586	Antibacterial activity against Staphylococcus aureus ATCC 25923 by broth micro dilution technique	28	35.16	125.728	412.716	1535.86	5844.56	23131.5	93576.5	18.25	100.436	232.852	866.222	2804.36	10249.6	37096.3	-0.235	78.1105	49.6697	379.722	540.873	2361.53	4928.45	131.08	1964.29	32158.4	566515	1.03227e+07	1.92727e+08	3.67052e+09	65.3106	251.785	1109.12	5269.84	26245.8	135112	713259	47.17	161.225	576.112
CHEMBL1082643	394.4	CCCC[C@H](CN(O)C=O)C(=O)N1CC=C[C@H]1C(=O)Nc1ccc(F)c[n+]1[O-]	MIC	1267.75	1	S. aureus (ATCC 25923)	0.293207	Training	CHEMBL1118338	Antibacterial activity against Staphylococcus aureus ATCC 25923 by microbroth dilution technique	29	37.81	131.231	441.035	1631.17	6266.84	24864.6	100962	19.64	105.602	245.186	923.131	3003.6	11123.5	40569.4	0.757	80.504	57.5586	393.606	608.966	2509.99	5538.45	117.94	2100.12	40908.8	853853	1.83967e+07	4.06234e+08	9.15503e+09	63.3633	232.566	962.262	4269.94	19762.3	94212.1	459314	48.17	163.044	573.972
CHEMBL1083641	393.87	CCCC[C@H](CN(O)C=O)C(=O)N1CC=C[C@H]1C(=O)Nc1ccccc1Cl	MIC	1269.45	1	S. aureus (ATCC 25923)	0.293207	Training	CHEMBL1118338	Antibacterial activity against Staphylococcus aureus ATCC 25923 by microbroth dilution technique	28	38.33	128.784	433.796	1601.32	6173.26	24631.8	100753	19.39	101.665	238.013	898.354	2955.19	11014.7	40442.2	1.658	76.9513	55.3707	375.24	579.533	2415.85	5354.5	89.95	1480.46	25635.8	475834	9.02627e+06	1.73918e+08	3.39509e+09	71.4073	280.959	1277.85	6340.5	33405.8	184340	1.0558e+06	47.15	158.477	554.649
CHEMBL1084758	389.45	CCCC[C@H](CN(O)C=O)C(=O)N1CC=C[C@H]1C(=O)Nc1ccc(OC)cc1	MIC	1283.86	1	S. aureus (ATCC 25923)	0.293207	Training	CHEMBL1118338	Antibacterial activity against Staphylococcus aureus ATCC 25923 by microbroth dilution technique	29	39.39	131.686	440.208	1613.07	6166.45	24367.2	98608.8	19.55	102.711	236.448	889.249	2897.67	10766.7	39415.2	0.951	78.2882	50.5624	369.129	527.755	2252.68	4679.84	99.18	1525.06	25887.8	477210	9.03394e+06	1.73961e+08	3.39533e+09	71.1418	264.853	1121.85	5090.7	24083.4	117285	583641	48.92	164.261	572.859
CHEMBL2313972	757.03	O=C(O)c1cn(C2CC2)c2cc(N3CCN(Cn4nc(-c5cccc(Cl)c5)n(-c5cccc(I)c5)c4=S)CC3)c(F)cc2c1=O	MIC	1290	1	S. aureus (ATCC 25923)	0.293207	Test	CHEMBL2317385	Antimicrobial activity against Staphylococcus aureus ATCC 25923 by broth microdilution method	51	70.05	252.916	894.207	3466.24	13858.6	56977	238797	22.12	184.874	349.812	1503.36	4386.16	16455.2	55929.8	7.966	156.685	188.843	940.138	2052.6	7570.37	21005	120.62	2309.35	53091.3	1.42581e+06	4.10109e+07	1.23121e+09	3.79643e+10	151.83	819.01	6475.26	66917.7	805208	1.04451e+07	1.40524e+08	78.33	278.827	1000.5
CHEMBL1435	454.52	Cc1nnc(SCC2=C(C(=O)O)N3C(=O)[C@@H](NC(=O)Cn4cnnn4)[C@H]3SC2)s1	MIC	1320.07	1	S. aureus (ATCC 25923)	0.293207	Training	CHEMBL1653798	Antibacterial activity against methicillin-susceptible and beta-lactamase-negative Staphylococcus aureus ATCC 25923 using 5x10'5 CFU/ml standard inoculum after 24 hrs by CLSI broth microdilution method	32	37.61	147.224	481.911	1880.8	7395.45	30561.5	129268	28.43	151.607	438.672	1842.24	7091.4	29669.3	124362	-3.527	94.3176	41.718	495.847	671.696	3575.26	7995.55	234.93	3184	46898.3	737575	1.21168e+07	2.06091e+08	3.60909e+09	102.565	485.012	2640.92	15542.6	96138.7	616293	4.06061e+06	49.11	171.111	603.565
CHEMBL4872232	590.52	O=C(O)c1ccc(-n2cc(CNc3ccc(N4CCOCC4)c(C(F)(F)F)c3)c(-c3ccc(C(F)(F)F)cc3)n2)cc1	MIC	1320.87	1	S. aureus (ATCC 25923)	0.293207	Training	CHEMBL4818433	Antimicrobial activity against methicillin-susceptible Staphylococcus aureus ATCC 25923 assessed as bacterial growth inhibitions by CLSI protocol based microdilution method	46	63.51	225.743	810.663	3196.08	13086.8	55332.1	239169	22.14	163.576	357.888	1620.41	5670.56	23835.5	96286.6	7.146	138.555	181.809	885.153	2136.53	7990.42	24149	79.62	1067.45	15381.6	273273	5.14622e+06	9.96314e+07	1.95678e+09	116.069	445.393	1993.41	9573.68	47896.3	246366	1.29364e+06	71.41	250.67	918.409
CHEMBL1082327	378.4	CCCC[C@H](CN(O)C=O)C(=O)N1CC=C[C@H]1C(=O)Nc1ccc(F)cn1	MIC	1321.35	1	S. aureus (ATCC 25923)	0.293207	Training	CHEMBL1118338	Antibacterial activity against Staphylococcus aureus ATCC 25923 by microbroth dilution technique	28	37.81	127.231	426.995	1567.37	5991.11	23655.5	95644.2	19.34	101.512	237.359	892.002	2916.93	10829.5	39644.5	0.673	76.3737	49.8452	364.159	518.512	2228.2	4590.45	102.84	1563.54	26267.9	480484	9.06175e+06	1.74193e+08	3.39725e+09	67.2217	252.087	1077.69	4935.28	23554.5	115684	580427	46.62	156.254	546.221
CHEMBL1240637	752.94	CC[C@H]1OC(=O)[C@H](C)[C@@H](OC(=O)NCc2ccc(O)cc2)[C@H](C)[C@@H](O[C@@H]2O[C@H](C)C[C@H](N(C)C)[C@H]2O)[C@](C)(OC)C[C@@H](C)C(=O)[C@@H](C)[C@@H](OC)[C@]1(C)O	MIC	1328.13	1	S. aureus (ATCC 25923)	0.293207	Test	CHEMBL1246744	Antibacterial activity against erythromycin-susceptible Staphylococcus aureus ATCC 25923 by broth microdilution method	55	80.27	279.557	1043.2	4227.91	17909.3	78328.5	350866	40.72	204.917	567.271	2156.5	7760.22	29898.6	115746	2.631	165.918	167.29	979.389	2022.03	7979.95	22098.8	182.55	2595.35	42839	791863	1.51028e+07	2.92078e+08	5.69317e+09	111.354	408.202	1679.42	7436.42	34361	163369	792688	93.78	338.936	1276.13
CHEMBL4854995	584.31	O=C(O)c1ccc(-n2cc(CNc3cc(Br)cc(C(F)(F)F)c3)c(-c3ccc(C(F)(F)F)cc3)n2)cc1	MIC	1334.91	1	S. aureus (ATCC 25923)	0.293207	Training	CHEMBL4818433	Antimicrobial activity against methicillin-susceptible Staphylococcus aureus ATCC 25923 assessed as bacterial growth inhibitions by CLSI protocol based microdilution method	40	55.12	198.2	721.604	2876.41	11858.4	50316.5	217709	19.34	146.883	331.437	1522.81	5413.69	22948.4	93373.8	7.039	123.207	174.533	815.58	2025.87	7456.89	22706	67.15	1005.36	15087.4	271761	5.13821e+06	9.95878e+07	1.95654e+09	108.758	475.198	2612.46	16879.1	124237	1.00979e+06	8.78398e+06	62.54	221.636	827.296
CHEMBL5200561	584.31	O=C(O)c1ccc(-c2nn(-c3ccc(C(F)(F)F)cc3)cc2CNc2ccc(Br)c(C(F)(F)F)c2)cc1	MIC	1334.91	1	S. aureus (ATCC 25923)	0.293207	Training	CHEMBL5108445	Antibacterial activity against antibiotic susceptible Staphylococcus aureus ATCC 25923 assessed as inhibition of bacterial growth by CLSI protocol based broth microdilution method	40	55.12	198.2	721.604	2880.41	11909.1	50730.1	220510	19.34	146.883	331.437	1526.81	5444.49	23112.2	94199.3	7.039	123.217	174.122	817.965	2046.09	7570.66	23255.8	67.15	1005.36	15087.4	271765	5.13823e+06	9.95879e+07	1.95654e+09	108.758	475.25	2611.77	16868.7	124165	1.00966e+06	8.78881e+06	62.54	221.849	826.279
CHEMBL2429887	742.92	NC[C@H]1O[C@H](O[C@H]2[C@H](O)[C@@H](OCc3cccc4ccccc34)[C@H](N)C[C@@H]2N)[C@H](N)[C@@H](OCc2cccc3ccccc23)[C@@H]1OCc1cccc2ccccc12	MIC	1346.04	1	S. aureus (ATCC 25923)	0.293207	Training	CHEMBL2434120	Antibacterial activity against Staphylococcus aureus ATCC 25923 after 24 hrs by geometric microdilution method	62	89.31	304.836	1063.87	4048.01	16084.5	66069.7	278089	21.99	193.829	327.184	1411.51	3907.32	14602.2	48301.2	4.994	180.624	154.673	964.777	1712.87	6976.15	17332.3	170.46	3506.4	80884.1	2.03255e+06	5.1872e+07	1.33239e+09	3.43493e+10	156.343	594.947	2583.32	12116.6	59578.4	302921	1.58063e+06	96.3	331.463	1153.46
CHEMBL4850631	573.42	O=C(O)c1ccc(-n2cc(CNc3cc(C(F)(F)F)cc(C(F)(F)F)c3)c(-c3ccc(C(F)(F)F)cc3)n2)cc1	MIC	1360.26	1	S. aureus (ATCC 25923)	0.293207	Test	CHEMBL4818433	Antimicrobial activity against methicillin-susceptible Staphylococcus aureus ATCC 25923 assessed as bacterial growth inhibitions by CLSI protocol based microdilution method	43	58.89	214.64	798.557	3247.97	13665.1	59126.9	260654	23.07	163.995	404.928	1873.95	7029.04	30374.5	127098	7.166	134.669	202.131	938.156	2449.84	9086.53	28627.7	67.15	1017.36	15111.4	271869	5.13854e+06	9.9589e+07	1.95655e+09	106.507	414.6	1887.06	9183.01	46389.2	240262	1.26744e+06	66.8	239.533	910.075
CHEMBL278255	365.79	NC1CCN(c2c(F)cc3c(=O)c(C(=O)O)cn(C4CC4)c3c2Cl)C1	MIC	1366.9	1	S. aureus (ATCC 25923)	0.293207	Training	CHEMBL3606901	Antibacterial activity against Staphylococcus aureus ATCC 25923 after 24 hrs by microbroth dilution method	28	40.06	143.601	529.82	2108.09	8681.96	36686.9	158004	15.96	107.87	235.271	953.631	2952.58	10941.2	38024.3	3.306	88.1957	110.239	544.643	1267.78	4640.84	13636.6	88.56	1766.66	36507.7	811883	1.86631e+07	4.40806e+08	1.06451e+10	69.415	276.422	1304.92	6725.53	36587.8	206897	1.20558e+06	43	156.127	570.419
CHEMBL1300890	365.21	FC(F)(F)c1cccc(NC(S)=Nc2ccc(Cl)c(Cl)c2)c1	MIC	1369.08	1	S. aureus (ATCC 25923)	0.293207	Training	CHEMBL3619768	Antimicrobial activity against Staphylococcus aureus ATCC 25923 after 18 hrs by twofold serial microdilution method	23	31.5	111.319	399.399	1562.3	6334.44	26455	112938	13.85	89.0225	219.376	974.167	3582.02	15234.8	63160.9	5.517	68.4526	103.03	443.792	1107.29	3952.81	11989.5	63.19	1720.19	59830.7	2.28892e+06	8.87045e+07	3.44562e+09	1.33895e+11	72.0639	346.856	2048.6	13646.1	98705.9	757461	6.06594e+06	37.48	130.007	484.022
CHEMBL4861659	568.75	O=C(O)c1ccc(-n2cc(CNc3ccc(Br)c(Cl)c3F)c(-c3ccc(C(F)(F)F)cc3)n2)cc1	MIC	1371.43	1	S. aureus (ATCC 25923)	0.293207	Training	CHEMBL4818433	Antimicrobial activity against methicillin-susceptible Staphylococcus aureus ATCC 25923 assessed as bacterial growth inhibitions by CLSI protocol based microdilution method	38	52.52	186.95	666.85	2610.25	10583.4	44222.6	188511	17.2	136.294	277.483	1246.9	4087.23	16641.6	63918.2	6.897	115.503	152.383	726.094	1721.64	6324.01	18630.3	67.15	997.359	15069.4	271689	5.13802e+06	9.95874e+07	1.95654e+09	109.261	490.258	2748.74	17960	132317	1.06821e+06	9.1983e+06	59.57	209.941	765.621
CHEMBL454431	182.18	COC(=O)c1c(C)cc(O)cc1O	MIC	1372.27	1	S. aureus (ATCC 25923)	0.293207	Test	CHEMBL4812557	Antibacterial activity against Staphylococcus aureus ATCC 25923 assessed as bacterial growth inhibition incubated for 18 hrs by CLSI protocol based agar microdilution method	13	18.05	61.1053	215.425	819.362	3230.07	13079.1	54068.7	7.67	46.5033	101.124	405.825	1293.08	4936.3	17989.7	1.372	36.5426	42.207	202.527	433.429	1530.08	4210.81	66.76	1188.49	22159.5	431090	8.47217e+06	1.67459e+08	3.32335e+09	37.1099	143.09	645.111	3145.38	16023.7	83957.4	448829	22.26	77.7076	282.61
CHEMBL3094495	452.61	c1cc2cc(CCCCc3cc4ccc(C5=NCCCN5)cc4[nH]3)[nH]c2cc1C1=NCCCN1	MIC	1391.93	1	S. aureus (ATCC 25923)	0.293207	Training	CHEMBL3095323	Antimicrobial activity against Staphylococcus aureus ATCC 25923 after 16 to 20 hrs by broth microdilution method	39	55.76	187.897	635.357	2333.07	8910.92	35126.9	141760	13.09	118.247	174.55	754.425	1844.85	6627.47	19801.2	5.634	109.411	106.069	571.857	1084.04	4090.59	10403	80.36	654.815	4493.1	34936.9	276458	2.24851e+06	1.86211e+07	93.4646	346.161	1481.43	6894.32	33786.3	171664	895685	60.1	202.728	695.694
CHEMBL5285106	351.37	CC1CCc2c(sc(NC(=O)c3c(F)cccc3F)c2C(=O)O)C1	MIC	1400	1	S. aureus (ATCC 25923)	0.293207	Training	CHEMBL5232839	Antibacterial activity against Staphylococcus aureus ATCC 25923 assessed as inhibition of bacterial growth by standard broth microdilution method	26	33.84	123.898	425.35	1640.65	6453.94	26316.8	109395	16.33	99.4193	225.183	900.888	2892.47	10856.6	39063.8	3.821	77.6187	94.2996	453.889	1018.83	3690.74	10580	94.64	1539.13	25041.3	437237	7.83972e+06	1.435e+08	2.6717e+09	64.8162	252.918	1150.31	5677.04	29343	156470	853985	41.24	145.285	523.165
CHEMBL5290224	351.37	CC1CCc2c(sc(NC(=O)c3ccc(F)cc3F)c2C(=O)O)C1	MIC	1400	1	S. aureus (ATCC 25923)	0.293207	Training	CHEMBL5232839	Antibacterial activity against Staphylococcus aureus ATCC 25923 assessed as inhibition of bacterial growth by standard broth microdilution method	26	33.84	123.898	425.35	1636.65	6405.99	25935.8	106860	16.33	99.4193	225.183	896.888	2859.17	10664.7	38084.3	3.821	77.609	94.7108	451.254	1002.49	3594.25	10143.1	94.64	1539.13	25041.3	437233	7.8397e+06	1.435e+08	2.6717e+09	64.8162	252.866	1151	5685.36	29395.4	156692	854341	41.24	145.071	524.181
CHEMBL2313975	700.02	O=C(O)c1cn(C2CC2)c2cc(N3CCN(Cn4nc(-c5cccc(Cl)c5)n(-c5ccc(Cl)cc5Cl)c4=S)CC3)c(F)cc2c1=O	MIC	1400	1	S. aureus (ATCC 25923)	0.293207	Test	CHEMBL2317385	Antimicrobial activity against Staphylococcus aureus ATCC 25923 by broth microdilution method	52	71.41	258.491	917.861	3569.5	14314.5	59011	247968	23.95	192.077	372.238	1580.7	4640.56	17309.9	58794.3	8.142	160.333	195.738	968.274	2131.79	7847.52	21905.5	120.62	2313.35	53097.3	1.42584e+06	4.1011e+07	1.23121e+09	3.79643e+10	148.898	690.457	4081.81	28995.4	238515	2.18658e+06	2.15402e+07	79.77	285.178	1026.13
CHEMBL4860364	178.23	C/C=C(\C)c1cc(O)c(C)c(O)c1	MIC	1402.68	1	S. aureus (ATCC 25923)	0.293207	Training	CHEMBL4812557	Antibacterial activity against Staphylococcus aureus ATCC 25923 assessed as bacterial growth inhibition incubated for 18 hrs by CLSI protocol based agar microdilution method	13	18.36	61.96	218.729	832.811	3287.12	13301.9	54769.8	5.38	41.049	70.6727	280.87	739.251	2553.9	7760.85	2.408	36.7016	47.4201	208.543	470.807	1595.35	4396.56	40.46	854.506	16831.1	342032	6.95247e+06	1.41368e+08	2.87454e+09	36.9889	142.236	643.424	3157.3	16194.4	85346.9	458104	23.04	81.2163	299.611
CHEMBL511201	355.75	NC(=O)c1c(F)ccc(OCc2nc3cc(Cl)cnc3s2)c1F	MIC	1405.48	1	S. aureus (ATCC 25923)	0.293207	Training	CHEMBL4188571	Antibacterial activity against Staphylococcus aureus ATCC 25923 after 24 hrs by broth microdilution method	25	32.14	117.098	394.471	1498.7	5790.02	23162.4	94310.4	11.4	89.038	164.214	694.402	1959.93	7243.28	24001.1	1.589	74.0791	68.5669	407.577	761.779	2994.7	7571.35	106.34	1647.92	30336.9	650234	1.50523e+07	3.65048e+08	9.11168e+09	75.288	320.588	1595.14	8585.75	48407.6	281502	1.6741e+06	38.79	135.062	480.283
CHEMBL4855732	550.76	O=C(O)c1ccc(-n2cc(CNc3ccc(Br)c(Cl)c3)c(-c3ccc(C(F)(F)F)cc3)n2)cc1	MIC	1416.22	1	S. aureus (ATCC 25923)	0.293207	Training	CHEMBL4818433	Antimicrobial activity against methicillin-susceptible Staphylococcus aureus ATCC 25923 assessed as bacterial growth inhibitions by CLSI protocol based microdilution method	37	51.19	181.181	642.118	2497.35	10051.5	41686.5	176380	15.69	130.014	258.98	1179.38	3846.85	15754.2	60653.5	6.736	111.456	145.085	690.58	1609.69	5898.82	17157.5	67.15	993.359	15063.4	271657	5.1379e+06	9.95867e+07	1.95654e+09	107.592	484.264	2720.27	17815.6	131562	1.06414e+06	9.17578e+06	58.18	203.478	741.21
CHEMBL5287108	345.42	COc1ccc(C(=O)Nc2sc3c(c2C(=O)O)CCC(C)C3)cc1	MIC	1420	1	S. aureus (ATCC 25923)	0.293207	Test	CHEMBL5232839	Antibacterial activity against Staphylococcus aureus ATCC 25923 assessed as inhibition of bacterial growth by standard broth microdilution method	26	33.91	122.076	411.314	1562.34	6048.08	24259.8	99037.1	14.56	93.4782	200.333	813.72	2560.95	9622.79	34296.1	3.414	75.4503	84.0882	420.933	890.479	3236.28	8888.98	103.87	1579.73	25287.3	438585	7.84736e+06	1.43544e+08	2.67195e+09	66.493	260.486	1177.56	5761.47	29529	156278	847264	41.9	146.042	521.638
CHEMBL1240622	702.93	CCCCNC(=O)O[C@H]1[C@H](C)[C@@H](O[C@@H]2O[C@H](C)C[C@H](N(C)C)[C@H]2O)[C@](C)(OC)C[C@@H](C)C(=O)[C@@H](C)[C@@H](OC)[C@](C)(O)[C@@H](CC)OC(=O)[C@@H]1C	MIC	1422.62	1	S. aureus (ATCC 25923)	0.293207	Training	CHEMBL1246744	Antibacterial activity against erythromycin-susceptible Staphylococcus aureus ATCC 25923 by broth microdilution method	50	73.61	254.752	953.725	3884.39	16571.4	73064.1	330043	40.75	188.242	548.747	2049.17	7537.73	29056.4	113596	2.74	150.166	151.974	892.925	1866.48	7404.98	20792.1	162.32	2170.1	34426.5	620859	1.16267e+07	2.21397e+08	4.25597e+09	92.9939	331.819	1319.69	5648.58	25239.7	116122	545421	87.42	316.993	1197.09
CHEMBL5273408	343.45	Cc1ccc(C(=O)Nc2sc3c(c2C(=O)O)CCC(C)C3)c(C)c1	MIC	1430	1	S. aureus (ATCC 25923)	0.293207	Training	CHEMBL5232839	Antibacterial activity against Staphylococcus aureus ATCC 25923 assessed as inhibition of bacterial growth by standard broth microdilution method	26	34.1	124.624	428.249	1649.19	6460.47	26170.3	107856	14.67	95.7839	207.556	839.836	2645.44	9924.48	35407.2	3.951	77.6956	95.5342	453.266	1010.27	3618.12	10224.1	94.64	1539.13	25041.3	437233	7.8397e+06	1.435e+08	2.6717e+09	66.0772	259.621	1188.93	5912.07	30775	165083	905128	42.3	149.965	547.56
CHEMBL4796935	341.44	N/C(=N\NC(=S)N1CCCC1)c1cc(Oc2ccccc2)ccn1	MIC	1435.1	1	S. aureus (ATCC 25923)	0.293207	Training	CHEMBL4768106	Antibacterial activity against Staphylococcus aureus ATCC 25923 assessed as reduction in bacterial growth incubated for 24 hrs by broth microdilution assay	26	33.94	116.081	375.197	1346.32	4981.33	19037	74257.3	10.61	81.6389	147.157	614.516	1785.76	6642.62	22582.1	4.241	69.5777	69.102	343.55	643.057	2285.39	5568.52	107.86	2127.07	54444.6	1.56865e+06	4.69251e+07	1.42828e+09	4.39343e+10	73.3868	345.804	2216.57	17822.9	165444	1.6593e+06	1.72834e+07	41.82	137.544	471.242
CHEMBL4854777	542.29	O=C(O)c1ccc(-n2cc(CNc3cc(Cl)c(F)c(Cl)c3F)c(-c3ccc(C(F)(F)F)cc3)n2)cc1	MIC	1438.34	1	S. aureus (ATCC 25923)	0.293207	Test	CHEMBL4818433	Antimicrobial activity against methicillin-susceptible Staphylococcus aureus ATCC 25923 assessed as bacterial growth inhibitions by CLSI protocol based microdilution method	39	53.69	192.14	689.049	2707.63	11012.5	46119.8	196943	18.79	142.817	297.02	1314.13	4311.53	17427.8	66687.2	6.882	119.219	159.091	755.765	1805.36	6617.23	19569.3	67.15	1001.36	15075.4	271717	5.13809e+06	9.95877e+07	1.95654e+09	107.513	444.384	2160.31	11383	63052.3	361993	2.13628e+06	60.86	215.716	788.758
CHEMBL5171616	695.1	N=C(N)NCCCCCCCCN(CCCCCCCCN)C(=O)N(CCCCCCCCNC(=N)N)CCCCCCCCNC(=N)N	MIC	1438.64	1	S. aureus (ATCC 25923)	0.293207	Training	CHEMBL5159042	Antibacterial activity against Staphylococcus aureus ATCC 25923 assessed as bacterial growth inhibition incubated for 18 hrs by micro-dilution broth method	48	70.66	210.414	655.627	2179.47	7499.24	26511.3	95806.8	30.54	129.697	257.079	790.854	2146.68	6636.31	20678.3	8.463	109.877	91.1883	427.199	639.336	2138.78	4346.47	235.27	5036.09	118902	2.94778e+06	7.41377e+07	1.87914e+09	4.78842e+10	96.9667	332.196	1297.16	5616.49	26136	128071	650610	88.23	271.673	917.846
CHEMBL564865	347.35	O=C(O)c1cn(C2CC2)c2nc(N3CCC[C@H]3CO)c(F)cc2c1=O	MIC	1439.47	1	S. aureus (ATCC 25923)	0.293207	Training	CHEMBL1059709	Antibacterial activity against Staphylococcus aureus ATCC 25923 by microbroth dilution technique	28	39.71	140.535	510.627	2010.65	8217.71	34517.7	147832	15.54	104.479	222.461	907.614	2799.93	10424.8	36263.8	3.313	85.7889	108.27	532.683	1251.11	4570.01	13437.7	95.66	1579.95	27723.6	521782	1.00177e+07	1.94533e+08	3.80757e+09	63.7578	241.145	1057.37	5018.09	24943.4	127926	671281	42.9	153.691	551.908
CHEMBL4863890	541.4	O=C(O)c1ccc(-n2cc(CNc3cc(F)c(C(F)(F)F)cc3F)c(-c3ccc(C(F)(F)F)cc3)n2)cc1	MIC	1440.71	1	S. aureus (ATCC 25923)	0.293207	Training	CHEMBL4818433	Antimicrobial activity against methicillin-susceptible Staphylococcus aureus ATCC 25923 assessed as bacterial growth inhibitions by CLSI protocol based microdilution method	41	55.89	202.166	738.578	2954.5	12232.6	52147.8	226747	20.88	153.253	350.321	1591.69	5654.53	23817.3	96549.1	6.563	126.465	177.212	837.677	2087.9	7723.76	23663.3	67.15	1009.36	15093.4	271793	5.13833e+06	9.95885e+07	1.95655e+09	103.399	400.108	1811.96	8793.61	44350.3	229459	1.20964e+06	63.55	226.402	843.727
CHEMBL4847885	539.86	O=C(O)c1ccc(-n2cc(CNc3cc(Cl)cc(C(F)(F)F)c3)c(-c3ccc(C(F)(F)F)cc3)n2)cc1	MIC	1444.82	1	S. aureus (ATCC 25923)	0.293207	Test	CHEMBL4818433	Antimicrobial activity against methicillin-susceptible Staphylococcus aureus ATCC 25923 assessed as bacterial growth inhibitions by CLSI protocol based microdilution method	40	54.96	197.621	719.07	2864.9	11806.1	50082.1	216670	19.42	147.126	332.471	1526.52	5427	22993.7	93527.1	6.863	122.908	173.094	810.967	2009.68	7404.47	22533.7	67.15	1005.36	15087.4	271761	5.13821e+06	9.95878e+07	1.95654e+09	105.342	423.499	1995.21	10140.6	53994.2	297313	1.68098e+06	62.44	221.161	825.006
CHEMBL4863491	539.86	O=C(O)c1ccc(-n2cc(CNc3ccc(Cl)c(C(F)(F)F)c3)c(-c3ccc(C(F)(F)F)cc3)n2)cc1	MIC	1444.82	1	S. aureus (ATCC 25923)	0.293207	Training	CHEMBL4818433	Antimicrobial activity against methicillin-susceptible Staphylococcus aureus ATCC 25923 assessed as bacterial growth inhibitions by CLSI protocol based microdilution method	40	54.96	197.621	719.07	2868.9	11856.1	50484.2	219369	19.42	147.126	332.471	1530.52	5458.2	23161.2	94375.8	6.863	122.918	172.683	813.401	2029.27	7512.77	23050.7	67.15	1005.36	15087.4	271765	5.13823e+06	9.95879e+07	1.95654e+09	105.342	423.551	1994.53	10131.4	53940	297259	1.68407e+06	62.44	221.375	823.989
CHEMBL1449663	335.81	O=C(Nc1sc2c(c1C(=O)O)CCCC2)c1ccc(Cl)cc1	MIC	1460	1	S. aureus (ATCC 25923)	0.293207	Training	CHEMBL5232839	Antibacterial activity against Staphylococcus aureus ATCC 25923 assessed as inhibition of bacterial growth by standard broth microdilution method	24	31.31	112.803	376.77	1423.09	5474.19	21877.5	89131.4	13.72	87.9702	187.422	767.194	2416.6	9139.33	32714.2	3.824	69.866	81.0387	393.022	852.664	3079.02	8593.68	94.64	1531.13	25029.3	437181	7.83958e+06	1.435e+08	2.6717e+09	65.1523	269.797	1305.6	6902.78	38471.1	222160	1.31624e+06	38.23	131.699	466.438
CHEMBL5278989	333.38	CC1CCc2c(sc(NC(=O)c3ccc(F)cc3)c2C(=O)O)C1	MIC	1470	1	S. aureus (ATCC 25923)	0.293207	Training	CHEMBL5232839	Antibacterial activity against Staphylococcus aureus ATCC 25923 assessed as inhibition of bacterial growth by standard broth microdilution method	25	32.51	118.129	400.617	1527.75	5923.15	23777	97118.4	14.82	93.1392	206.68	833.369	2650.39	9939.61	35519.9	3.66	73.5932	86.5642	417.022	902.183	3236.66	8964.99	94.64	1535.13	25035.3	437205	7.83963e+06	1.435e+08	2.6717e+09	63.1478	247.155	1122.54	5528.22	28506	151615	825178	39.85	138.821	498.754
CHEMBL4279652	676.9	CCCCCCCO[C@@H]1[C@@H](O)[C@H](O[C@H]2O[C@H](CN)[C@@H](O)[C@H](OCCCCc3cc4ccc5cccc6ccc(c3)c4c56)[C@H]2N)[C@@H](N)C[C@H]1N	MIC	1477.32	1	S. aureus (ATCC 25923)	0.293207	Test	CHEMBL4268986	Antibacterial activity against Staphylococcus aureus ATCC 25923 by microdilution assay	54	79.1	268.075	940.291	3586.58	14283.8	58798.2	248197	24.95	170.607	320.576	1267.75	3617.38	13123.7	43827.3	4.016	156.762	132.741	832.847	1477.46	6031.21	15234.8	181.46	3849.05	89006.8	2.20189e+06	5.53396e+07	1.40303e+09	3.57864e+10	120.636	444.579	1881.73	8698.22	42505.3	216183	1.13398e+06	86.56	298.829	1048.66
CHEMBL3423319	661.16	O=C(O)c1cn(C2CC2)c2cc(N3CCN(Cn4nc(-c5cccc(O)c5)n(Cc5ccc(Cl)cc5)c4=S)CC3)c(F)cc2c1=O	MIC	1480	1	S. aureus (ATCC 25923)	0.293207	Training	CHEMBL3424323	Antimicrobial activity against methicillin-susceptible Staphylococcus aureus ATCC 25923 after 18 hrs by broth microdilution method	52	70.9	254.867	897.076	3458.53	13748.6	56188.6	234064	22.84	187.272	356.392	1517.12	4429.45	16533.8	56089.9	6.124	157.305	173.38	908.956	1871.76	7031.35	18794.7	140.85	2720.61	61486.9	1.59672e+06	4.44867e+07	1.30189e+09	3.94015e+10	144.118	643.041	3709.62	26255.4	218916	2.04879e+06	2.0583e+07	79.77	281.985	1009.49
CHEMBL2313970	661.16	COc1ccc(-n2c(-c3cccc(Cl)c3)nn(CN3CCN(c4cc5c(cc4F)c(=O)c(C(=O)O)cn5C4CC4)CC3)c2=S)cc1	MIC	1480	1	S. aureus (ATCC 25923)	0.293207	Training	CHEMBL2317385	Antimicrobial activity against Staphylococcus aureus ATCC 25923 by broth microdilution method	52	70.74	254.4	894.316	3453.06	13768.4	56499.1	236458	22.55	186.69	351.517	1509.72	4399.1	16493.8	56014.7	6.813	157.174	179.191	921.731	1963.24	7314.94	20083.6	129.85	2353.95	53343.2	1.42719e+06	4.10186e+07	1.23125e+09	3.79645e+10	143.353	639.425	3685.28	26083.7	217771	2.04158e+06	2.05393e+07	79.87	283.703	1012.21
CHEMBL126	337.35	CC(=O)NC[C@H]1CN(c2ccc(N3CCOCC3)c(F)c2)C(=O)O1	MIC	1482.14	1	S. aureus (ATCC 25923)	0.293207	Training	CHEMBL4621183	Antibacterial activity against Staphylococcus aureus ATCC 25923 after 16 hrs by CLSI-based broth microdilution method	26	36.6	123.716	425.452	1582.33	6109.19	24294.7	98785.7	16.82	93.2106	207.086	786.719	2444.77	8783.5	30321	3.213	73.3061	77.3672	393.092	807.574	2954.92	7975.63	71.11	819.322	11333.4	182574	3.07214e+06	5.24972e+07	9.01726e+08	63.3801	230.019	977.112	4478.62	21469.6	106143	537119	41.51	141.356	497.779
CHEMBL4871139	524.3	O=C(O)c1ccc(-n2cc(CNc3ccc(Cl)c(Cl)c3F)c(-c3ccc(C(F)(F)F)cc3)n2)cc1	MIC	1487.7	1	S. aureus (ATCC 25923)	0.293207	Test	CHEMBL4818433	Antimicrobial activity against methicillin-susceptible Staphylococcus aureus ATCC 25923 assessed as bacterial growth inhibitions by CLSI protocol based microdilution method	38	52.36	186.371	664.317	2598.74	10530.3	43976.5	187368	17.28	136.537	278.517	1250.61	4100.95	16691.1	64098.1	6.721	115.204	150.945	721.53	1704.83	6265.44	18422.2	67.15	997.359	15069.4	271689	5.13802e+06	9.95874e+07	1.95654e+09	105.844	438.558	2131.5	11225.4	62167.5	357084	2.11057e+06	59.47	209.466	763.331
CHEMBL4860904	524.3	O=C(O)c1ccc(-n2cc(CNc3cc(Cl)c(F)c(Cl)c3)c(-c3ccc(C(F)(F)F)cc3)n2)cc1	MIC	1487.7	1	S. aureus (ATCC 25923)	0.293207	Training	CHEMBL4818433	Antimicrobial activity against methicillin-susceptible Staphylococcus aureus ATCC 25923 assessed as bacterial growth inhibitions by CLSI protocol based microdilution method	38	52.36	186.371	664.317	2594.74	10480.6	43583.7	184816	17.28	136.537	278.517	1246.61	4071.15	16540.4	63422.4	6.721	115.173	151.793	720.25	1693.4	6191.72	18100.7	67.15	997.359	15069.4	271685	5.13797e+06	9.9587e+07	1.95654e+09	105.844	438.391	2131.84	11238.6	62297.4	357917	2.11343e+06	59.47	209.253	764.347
CHEMBL4861842	521.42	O=C(O)c1ccc(-n2cc(CNc3cccc(OC(F)(F)F)c3)c(-c3ccc(C(F)(F)F)cc3)n2)cc1	MIC	1495.92	1	S. aureus (ATCC 25923)	0.293207	Training	CHEMBL4818433	Antimicrobial activity against methicillin-susceptible Staphylococcus aureus ATCC 25923 assessed as bacterial growth inhibitions by CLSI protocol based microdilution method	40	54.56	194.391	698.94	2754.68	11222.4	47034.2	200870	18.9	143.709	322.132	1486.97	5290.2	22449.4	91306.8	6.072	120.267	159.834	763.816	1817.47	6683.5	19722	76.38	1045.95	15374.9	273471	5.14863e+06	9.96504e+07	1.95692e+09	102.333	394.564	1772.38	8524.23	42573.3	217983	1.13682e+06	62.29	218.087	807.157
CHEMBL267648	333.36	CCn1cc(C(=O)O)c(=O)c2cc(F)c(N3CCN(C)CC3)cc21	MIC	1499.88	1	S. aureus (ATCC 25923)	0.293207	Training	CHEMBL4603045	Antimicrobial activity against Staphylococcus aureus ATCC 25923 incubated for 18 hrs by CLSI-based microbroth dilution method	26	36.71	127.998	455.39	1752.78	6996.36	28704.5	120169	13.16	94.3694	186.859	772.728	2299.69	8562.27	29411.2	3.28	77.2589	90.1856	447.416	981.434	3550.2	9945.67	65.78	1083.12	18741.8	347850	6.55189e+06	1.24706e+08	2.39493e+09	66.0395	247.649	1090.48	5195.8	25908.5	133145	699451	41.73	148.428	534.542
CHEMBL4648593	332.38	CCn1cc(C(=O)O)c(=O)c2cc(F)c(N3CCCCCC3)cc21	MIC	1504.3	1	S. aureus (ATCC 25923)	0.293207	Test	CHEMBL4603045	Antimicrobial activity against Staphylococcus aureus ATCC 25923 incubated for 18 hrs by CLSI-based microbroth dilution method	26	36.92	126.63	443.257	1684.04	6660.56	27164.3	113357	14	93.2766	184.25	754.973	2241.49	8339.32	28687.3	4.311	75.6984	89.8018	432.564	956.12	3425.14	9675.51	62.54	1077.62	18706.1	347751	6.55149e+06	1.24705e+08	2.39492e+09	61.9303	228.004	988.49	4679.97	23336.5	120401	636374	41.93	146.44	518.633
CHEMBL4865180	516.32	O=C(O)c1ccc(-n2cc(CNc3ccc(Br)cc3)c(-c3ccc(C(F)(F)F)cc3)n2)cc1	MIC	1510.69	1	S. aureus (ATCC 25923)	0.293207	Training	CHEMBL4818433	Antimicrobial activity against methicillin-susceptible Staphylococcus aureus ATCC 25923 assessed as bacterial growth inhibitions by CLSI protocol based microdilution method	36	49.46	174.189	612.16	2365.15	9460.53	39023.8	164328	14.13	123.58	239.823	1113.5	3627.71	14993.6	58023.7	6.114	106.951	133.758	647.752	1472.59	5416.01	15524.3	67.15	989.359	15057.4	271629	5.13783e+06	9.95865e+07	1.95654e+09	102.313	449.17	2480.08	16174.9	120424	988937	8.66925e+06	56.51	196.005	710.094
CHEMBL4865202	516.32	O=C(O)c1ccc(-n2cc(CNc3cccc(Br)c3)c(-c3ccc(C(F)(F)F)cc3)n2)cc1	MIC	1510.69	1	S. aureus (ATCC 25923)	0.293207	Training	CHEMBL4818433	Antimicrobial activity against methicillin-susceptible Staphylococcus aureus ATCC 25923 assessed as bacterial growth inhibitions by CLSI protocol based microdilution method	36	49.46	174.189	612.16	2365.15	9460.53	39029.8	164418	14.13	123.58	239.823	1113.5	3627.71	14999.6	58064.9	6.114	106.951	133.758	647.813	1471.23	5416.26	15537.2	67.15	989.359	15057.4	271629	5.13783e+06	9.95865e+07	1.95654e+09	102.313	449.17	2480.08	16175.2	120426	988922	8.6688e+06	56.51	196.005	710.094
CHEMBL2313962	639.2	CCCCCCn1c(-c2cccc(Cl)c2)nn(CN2CCN(c3cc4c(cc3F)c(=O)c(C(=O)O)cn4C3CC3)CC2)c1=S	MIC	1530	1	S. aureus (ATCC 25923)	0.293207	Training	CHEMBL2317385	Antimicrobial activity against Staphylococcus aureus ATCC 25923 by broth microdilution method	49	67.32	238.805	833.386	3195.19	12665.9	51742.7	215840	24.23	175.522	346.657	1433.32	4258.28	15809.9	54173.7	7.021	145.682	164.431	840.732	1767.24	6585.46	17924.2	120.62	2299.35	53074.3	1.42572e+06	4.10106e+07	1.23121e+09	3.79643e+10	128.625	574.768	3372.99	24537.2	210005	2.00215e+06	2.03372e+07	77.21	271.262	966.97
CHEMBL4853933	506.31	O=C(O)c1ccc(-n2cc(CNc3cc(Cl)ccc3Cl)c(-c3ccc(C(F)(F)F)cc3)n2)cc1	MIC	1540.56	1	S. aureus (ATCC 25923)	0.293207	Test	CHEMBL4818433	Antimicrobial activity against methicillin-susceptible Staphylococcus aureus ATCC 25923 assessed as bacterial growth inhibitions by CLSI protocol based microdilution method	37	51.03	180.602	639.584	2485.84	9996.8	41423.3	175126	15.77	130.257	260.014	1183.09	3854.76	15757.4	60565.3	6.56	111.178	143.209	684.763	1580.35	5786.57	16698.5	67.15	993.359	15063.4	271657	5.13793e+06	9.95871e+07	1.95654e+09	104.176	432.565	2103.03	11084.8	61469.3	353474	2.0897e+06	58.08	203.003	738.92
CHEMBL4858651	506.31	O=C(O)c1ccc(-n2cc(CNc3ccc(Cl)c(Cl)c3)c(-c3ccc(C(F)(F)F)cc3)n2)cc1	MIC	1540.56	1	S. aureus (ATCC 25923)	0.293207	Training	CHEMBL4818433	Antimicrobial activity against methicillin-susceptible Staphylococcus aureus ATCC 25923 assessed as bacterial growth inhibitions by CLSI protocol based microdilution method	37	51.03	180.602	639.584	2485.84	9998.45	41440.4	175238	15.77	130.257	260.014	1183.09	3860.56	15803.7	60832.9	6.56	111.157	143.646	686.016	1592.87	5840.18	16950.1	67.15	993.359	15063.4	271657	5.1379e+06	9.95867e+07	1.95654e+09	104.176	432.565	2103.03	11081	61412.6	353015	2.08787e+06	58.08	203.003	738.92
CHEMBL4872762	506.31	O=C(O)c1ccc(-n2cc(CNc3cc(Cl)cc(Cl)c3)c(-c3ccc(C(F)(F)F)cc3)n2)cc1	MIC	1540.56	1	S. aureus (ATCC 25923)	0.293207	Training	CHEMBL4818433	Antimicrobial activity against methicillin-susceptible Staphylococcus aureus ATCC 25923 assessed as bacterial growth inhibitions by CLSI protocol based microdilution method	37	51.03	180.602	639.584	2481.84	9947.15	41037.3	172686	15.77	130.257	260.014	1179.09	3824.96	15613	59956.3	6.56	111.148	144.057	683.777	1569.52	5722.42	16439.8	67.15	993.359	15063.4	271653	5.13788e+06	9.95866e+07	1.95654e+09	104.176	432.397	2103.36	11098.3	61601.6	354377	2.09448e+06	58.08	202.789	739.937
CHEMBL3423308	630.68	O=C(O)c1cn(C2CC2)c2cc(N3CCN(Cn4nc(-c5ccccc5O)n(-c5ccc(F)cc5)c4=S)CC3)c(F)cc2c1=O	MIC	1550	1	S. aureus (ATCC 25923)	0.293207	Training	CHEMBL3424323	Antimicrobial activity against methicillin-susceptible Staphylococcus aureus ATCC 25923 after 18 hrs by broth microdilution method	51	68.91	249.131	877.796	3396.22	13572.7	55860.8	234623	21.64	183.796	345.068	1491.95	4363.1	16436.2	56063.7	6.031	154.653	173.28	902.636	1913.65	7179.78	19741.7	140.85	2718.61	61491.8	1.59674e+06	4.4487e+07	1.30189e+09	3.94016e+10	137.276	601.6	3442.66	24481.1	206996	1.96856e+06	2.00437e+07	77.59	275.68	983.557
CHEMBL4591252	643.93	CCCCCCCCCCCCCCCCn1nnc(-c2n[nH]c(=S)n2-c2ccccc2)c1-c1n[nH]c(=S)n1-c1ccccc1	MIC	1552.96	1	S. aureus (ATCC 25923)	0.293207	Test	CHEMBL4349304	Antibacterial activity against Staphylococcus aureus ATCC 25923 after 24 hrs by microdilution method	49	61.89	217.354	686.356	2488.11	9313.61	36603	148318	19.3	153.741	251.414	1090.73	3015.77	11327.5	38002.9	7.344	132.155	115.078	668.597	1200.52	4832.75	12286.4	162.11	3101.26	77724.1	2.28239e+06	7.07603e+07	2.24154e+09	7.16331e+10	130.714	667.46	4520.89	38020.1	362888	3.7041e+06	3.91042e+07	80.06	266.13	902.529
CHEMBL2296135	306.37	Cc1nn(CN2CCOCC2)c(=O)n1CCCn1ccnc1	MIC	1566.73	1	S. aureus (ATCC 25923)	0.293207	Training	CHEMBL3074508	Antimicrobial activity against Staphylococcus aureus ATCC 25923 assessed as growth inhibition after 18-24 hr by broth double microdilution method	24	32.4	109.828	357.224	1287.87	4802.76	18545.5	73275.9	10.39	75.3713	123.799	495.838	1296.45	4533.46	14269	0.463	65.01	40.8179	316.133	466.489	2062.01	4491.94	70.11	613.12	7106.3	101991	1.61657e+06	2.68118e+07	4.53711e+08	55.0064	204.588	865.699	3933.39	18728.1	92344.1	468111	38.56	128.575	443.399
CHEMBL4644824	318.35	CCN(CC)c1cc2c(cc1F)c(=O)c(C(=O)O)cn2C1CC1	MIC	1570.6	1	S. aureus (ATCC 25923)	0.293207	Training	CHEMBL4603045	Antimicrobial activity against Staphylococcus aureus ATCC 25923 incubated for 18 hrs by CLSI-based microbroth dilution method	25	35.32	124.075	450.494	1773.91	7243.84	30365.3	129674	13.32	92.8142	195.096	811.188	2490.08	9332.5	32441.3	4.121	75.9141	99.5342	466.802	1096.48	3916.94	11385.2	62.54	1077.62	18723	347803	6.55178e+06	1.24706e+08	2.39493e+09	60.1955	224.888	991.122	4744.7	23797.6	123055	650412	40.03	144.591	525.909
CHEMBL4278585	630.96	CC(C)CCCCC(C)CCO[C@@H]1[C@@H](N)[C@@H](O[C@H]2[C@H](O)[C@@H](OCCC(C)CCCCC(C)C)[C@H](N)C[C@@H]2N)O[C@H](CN)[C@H]1O	MIC	1584.89	1	S. aureus (ATCC 25923)	0.293207	Training	CHEMBL4268986	Antibacterial activity against Staphylococcus aureus ATCC 25923 by microdilution assay	45	67.92	222.612	783.518	2966.85	11681	47314.5	195874	31.28	142.37	353.324	1182.82	3778.61	12858.9	44397.4	3.141	125.234	101.86	631.51	992.172	3989.38	8551.57	181.46	3817.05	88988.8	2.20169e+06	5.53393e+07	1.40302e+09	3.57864e+10	78.6419	265.017	986.096	3949.59	16518.8	71322.8	315693	79.32	269.54	976.542
CHEMBL4859243	491.39	O=C(O)c1ccc(-n2cc(CNc3cc(F)c(F)c(F)c3)c(-c3ccc(C(F)(F)F)cc3)n2)cc1	MIC	1587.33	1	S. aureus (ATCC 25923)	0.293207	Test	CHEMBL4818433	Antimicrobial activity against methicillin-susceptible Staphylococcus aureus ATCC 25923 assessed as bacterial growth inhibitions by CLSI protocol based microdilution method	38	51.56	183.923	653.866	2548.14	10268.6	42613.7	180370	17.18	136.23	277.21	1241.9	4053.73	16477.5	63192.8	5.799	114.194	145.431	702.668	1626.25	5970.19	17322.3	67.15	997.359	15069.4	271685	5.13797e+06	9.9587e+07	1.95654e+09	98.6231	379.853	1709.09	8255.2	41474.6	213803	1.12297e+06	58.91	206.808	752.968
CHEMBL4866301	489.86	O=C(O)c1ccc(-n2cc(CNc3ccc(F)c(Cl)c3)c(-c3ccc(C(F)(F)F)cc3)n2)cc1	MIC	1592.29	1	S. aureus (ATCC 25923)	0.293207	Training	CHEMBL4818433	Antimicrobial activity against methicillin-susceptible Staphylococcus aureus ATCC 25923 assessed as bacterial growth inhibitions by CLSI protocol based microdilution method	37	50.63	179.378	634.359	2462.54	9892.45	40954.5	173006	15.72	130.103	259.361	1180.73	3851.86	15772.2	60718.6	6.099	110.668	140.466	677.225	1559.3	5727.34	16553.5	67.15	993.359	15063.4	271657	5.1379e+06	9.95867e+07	1.95654e+09	100.565	403.296	1891.65	9589.34	51001.2	280867	1.59007e+06	57.8	201.78	733.231
CHEMBL3423322	612.69	O=C(O)c1cn(C2CC2)c2cc(N3CCN(Cn4nc(-c5ccc(O)cc5)n(-c5ccccc5)c4=S)CC3)c(F)cc2c1=O	MIC	1600	1	S. aureus (ATCC 25923)	0.293207	Training	CHEMBL3424323	Antimicrobial activity against methicillin-susceptible Staphylococcus aureus ATCC 25923 after 18 hrs by broth microdilution method	50	67.58	243.362	853.064	3287.32	13089.7	53706	224949	20.13	177.516	326.565	1428.43	4157.57	15746.5	53752	5.87	150.616	165.57	869.411	1823.04	6865.69	18787	140.85	2714.61	61485.8	1.59671e+06	4.44868e+07	1.30189e+09	3.94015e+10	135.607	595.889	3414.2	24323.7	206098	1.96337e+06	2.00134e+07	76.2	269.43	958.13
CHEMBL4877842	485.89	Cc1ccc(NCc2cn(-c3ccc(C(=O)O)cc3)nc2-c2ccc(C(F)(F)F)cc2)cc1Cl	MIC	1605.3	1	S. aureus (ATCC 25923)	0.293207	Training	CHEMBL4818433	Antimicrobial activity against methicillin-susceptible Staphylococcus aureus ATCC 25923 assessed as bacterial growth inhibitions by CLSI protocol based microdilution method	37	50.88	180.099	637.598	2477.17	9959.67	41264.1	174434	15.83	130.006	260.715	1183.11	3866.93	15817.1	60911.3	6.164	110.711	140.877	678.222	1563.31	5740.38	16599.4	67.15	993.359	15063.4	271657	5.1379e+06	9.95867e+07	1.95654e+09	101.196	406.576	1910.12	9703.02	51728.7	285618	1.62159e+06	58.33	204.227	744.92
CHEMBL3604977	618.07	Cc1nc(N2CCCC2)c([N+](=O)[O-])n1CC(O)CNC1CCN(c2c(F)cc3c(=O)c(C(=O)O)cn(C4CC4)c3c2Cl)C1	MIC	1617.94	1	S. aureus (ATCC 25923)	0.293207	Test	CHEMBL3606901	Antibacterial activity against Staphylococcus aureus ATCC 25923 after 24 hrs by microbroth dilution method	48	67.39	241.058	869.167	3399.78	13803.3	57666.5	245990	26.07	175.294	363.751	1450.35	4351.79	15768.8	53442.8	6.288	147.471	181.28	900.32	2086.73	7712.39	22718.2	159	2630.61	48561.4	979281	2.03973e+07	4.34316e+08	9.41459e+09	110.023	426.765	1931.26	9532.62	49735.6	270488	1.52083e+06	74.23	265.781	958.665
CHEMBL4588719	615.88	CCCCCCCCCCCCCCn1nnc(-c2n[nH]c(=S)n2-c2ccccc2)c1-c1n[nH]c(=S)n1-c1ccccc1	MIC	1623.69	1	S. aureus (ATCC 25923)	0.293207	Training	CHEMBL4349304	Antibacterial activity against Staphylococcus aureus ATCC 25923 after 24 hrs by microdilution method	47	58.81	208.611	660.571	2407.94	9057.79	35771.9	145584	17.94	148.816	242.625	1067.21	2962.1	11191.2	37668.1	6.628	127.898	110.691	653.488	1177.2	4768.69	12166.4	162.11	3097.26	77724.1	2.28238e+06	7.07603e+07	2.24154e+09	7.16331e+10	127.847	659.349	4497.8	37950.4	362672	3.70342e+06	3.9102e+07	76.26	254.91	866.011
CHEMBL4280733	602.9	CCCCCCCCCCO[C@@H]1[C@@H](N)[C@@H](O[C@H]2[C@H](O)[C@@H](OCCCCCCCCCC)[C@H](N)C[C@@H]2N)O[C@H](CN)[C@H]1O	MIC	1658.65	1	S. aureus (ATCC 25923)	0.293207	Training	CHEMBL4268986	Antibacterial activity against Staphylococcus aureus ATCC 25923 by microdilution assay	43	64.84	205.869	696.774	2561.01	9891.05	39687.5	164083	29.92	129.446	304.215	1007.82	3191.21	10939.8	38246.5	2.669	113.013	66.6973	508.647	642.332	2938.84	5614.22	181.46	3805.05	88964.8	2.20161e+06	5.53391e+07	1.40302e+09	3.57864e+10	75.0843	246.681	894.05	3525.01	14663.6	63472.8	283148	75.52	248.85	862.559
CHEMBL4871386	596.08	O=C(O)c1cn(C2CC2)c2c(Cl)c(N3CCN(C/C(=N\OCc4ccccc4)c4nccs4)CC3)c(F)cc2c1=O	MIC	1677.63	1	S. aureus (ATCC 25923)	0.293207	Training	CHEMBL4816902	Antibacterial activity against Staphylococcus aureus ATCC 25923 assessed as reduction in microbial growth by two fold microdilution method	46	61.19	219.402	754.931	2906.34	11526.8	47298.2	198225	21.59	159.335	308.839	1287.48	3813.41	14141.1	48219.9	5.993	134.721	146.102	763.137	1589.82	5941.98	16280.5	128.5	1796.97	27000.5	454993	8.00588e+06	1.45007e+08	2.6835e+09	121.822	485.604	2257.84	11375.4	60304.1	331871	1.8814e+06	71.08	246.323	868.257
CHEMBL4550923	587.82	CCCCCCCCCCCCn1nnc(-c2n[nH]c(=S)n2-c2ccccc2)c1-c1n[nH]c(=S)n1-c1ccccc1	MIC	1701.2	1	S. aureus (ATCC 25923)	0.293207	Test	CHEMBL4349304	Antibacterial activity against Staphylococcus aureus ATCC 25923 after 24 hrs by microdilution method	45	55.73	199.868	634.787	2327.77	8801.98	34940.9	142851	16.58	143.891	233.837	1043.68	2908.43	11055	37333.3	5.912	123.642	106.303	638.379	1153.87	4704.63	12046.4	162.11	3093.26	77724.1	2.28237e+06	7.07603e+07	2.24154e+09	7.16331e+10	124.98	651.239	4474.7	37880.6	362456	3.70274e+06	3.90999e+07	72.46	243.69	829.493
CHEMBL5285470	363.87	CCC1CCc2c(sc(NC(=O)c3ccccc3Cl)c2C(=O)O)C1	MIC	1720	1	S. aureus (ATCC 25923)	0.293207	Training	CHEMBL5232839	Antibacterial activity against Staphylococcus aureus ATCC 25923 assessed as inhibition of bacterial growth by standard broth microdilution method	26	34.45	123.725	418.734	1599.14	6245.81	25335.5	104807	15.55	95.7551	211.728	855.483	2742.83	10341.5	37219.3	4.479	76.3162	90.2034	436.051	962.337	3490.89	9890.99	94.64	1537.13	25035.3	437219	7.83966e+06	1.435e+08	2.6717e+09	68.1921	280.562	1343.82	7044.92	39015.8	224488	1.32894e+06	42.03	146.602	522.448
CHEMBL4289925	574.85	CCCCCCCCCCCO[C@@H]1[C@@H](N)[C@@H](O[C@H]2[C@H](O)[C@@H](OCCCCCCC)[C@H](N)C[C@@H]2N)O[C@H](CN)[C@H]1O	MIC	1739.58	1	S. aureus (ATCC 25923)	0.293207	Training	CHEMBL4268986	Antibacterial activity against Staphylococcus aureus ATCC 25923 by microdilution assay	41	61.76	197.126	670.989	2480.84	9635.24	38856.4	161349	28.56	124.521	295.426	984.291	3137.54	10803.5	37911.7	1.953	108.757	62.3095	493.539	619.005	2874.78	5494.21	181.46	3801.05	88964.8	2.2016e+06	5.53391e+07	1.40302e+09	3.57864e+10	72.2171	238.571	870.954	3455.24	14447.6	62792	280976	71.72	237.63	826.041
CHEMBL4282055	574.85	CCCCCCCCCCCO[C@@H]1[C@@H](O)[C@H](O[C@H]2O[C@H](CN)[C@@H](O)[C@H](OCCCCCCC)[C@H]2N)[C@@H](N)C[C@H]1N	MIC	1739.58	1	S. aureus (ATCC 25923)	0.293207	Training	CHEMBL4268986	Antibacterial activity against Staphylococcus aureus ATCC 25923 by microdilution assay	41	61.76	197.126	670.989	2480.84	9635.24	38856.4	161349	28.56	124.521	295.426	984.291	3137.54	10803.5	37911.7	1.953	108.757	62.3095	493.539	619.005	2874.78	5494.21	181.46	3801.05	88964.8	2.2016e+06	5.53391e+07	1.40302e+09	3.57864e+10	72.2171	238.571	870.954	3455.24	14447.6	62792	280976	71.72	237.63	826.041
CHEMBL2431747	574.85	CCCCCCCCCO[C@@H]1[C@@H](N)[C@@H](O[C@H]2[C@H](O)[C@@H](OCCCCCCCCC)[C@H](N)C[C@@H]2N)O[C@H](CN)[C@H]1O	MIC	1739.58	1	S. aureus (ATCC 25923)	0.293207	Test	CHEMBL4268986	Antibacterial activity against Staphylococcus aureus ATCC 25923 by microdilution assay	41	61.76	197.126	670.989	2480.84	9635.24	38856.4	161349	28.56	124.521	295.426	984.291	3137.54	10803.5	37911.7	1.953	108.757	62.3095	493.539	619.005	2874.78	5494.21	181.46	3801.05	88964.8	2.2016e+06	5.53391e+07	1.40302e+09	3.57864e+10	72.2171	238.571	870.954	3455.24	14447.6	62792	280976	71.72	237.63	826.041
CHEMBL476215	444.76	Clc1cccc(CO/N=C2\c3cccc(Br)c3CCC2Cn2ccnc2)c1	MIC	1756	1	S. aureus (ATCC 25923)	0.293207	Training	CHEMBL1016838	Antimicrobial activity against Staphylococcus aureus ATCC 25923 after 24 hrs by standard microbroth dilution assay	30	41.86	142.817	482.121	1793.27	6927.91	27667.1	113088	10.73	92.5205	147.322	628.974	1654.33	6006.9	19145.2	5.846	84.928	94.3054	469.565	957.714	3503.41	9286.09	39.41	349.2	2458.81	22477.4	218274	2.24045e+06	2.37062e+07	85.4673	392.3	2262.77	15439.7	119052	998073	8.8282e+06	47.54	159.891	555.232
CHEMBL4872901	561.64	O=C(O)c1cn(C2CC2)c2cc(N3CCN(C/C(=N\OCc4ccccc4)c4nccs4)CC3)c(F)cc2c1=O	MIC	1780.5	1	S. aureus (ATCC 25923)	0.293207	Training	CHEMBL4816902	Antibacterial activity against Staphylococcus aureus ATCC 25923 assessed as reduction in microbial growth by two fold microdilution method	45	59.46	212.409	724.973	2770.14	10888.9	44252.2	183470	20.03	152.901	289.683	1217.61	3571.87	13262.6	45008.5	5.371	130.164	136.06	720.564	1455.86	5432.76	14462.1	128.5	1792.97	26994.5	454961	8.00578e+06	1.45007e+08	2.6835e+09	116.543	450.342	2017.99	9738.88	49139.1	255788	1.3637e+06	69.41	238.637	838.157
CHEMBL4443770	559.77	CCCCCCCCCCn1nnc(-c2n[nH]c(=S)n2-c2ccccc2)c1-c1n[nH]c(=S)n1-c1ccccc1	MIC	1786.45	1	S. aureus (ATCC 25923)	0.293207	Training	CHEMBL4349304	Antibacterial activity against Staphylococcus aureus ATCC 25923 after 24 hrs by microdilution method	43	52.65	191.125	609.002	2247.61	8546.17	34109.8	140117	15.22	138.967	225.048	1020.16	2854.76	10918.7	36998.5	5.196	119.386	101.915	623.271	1130.54	4640.57	11926.4	162.11	3089.26	77724.1	2.28236e+06	7.07603e+07	2.24154e+09	7.16331e+10	122.113	643.128	4451.61	37810.8	362240	3.70206e+06	3.90977e+07	68.66	232.47	792.975
CHEMBL29651	278.28	CCn1cc(C(=O)O)c(=O)c2cc(F)c(N(C)C)cc21	MIC	1796.75	1	S. aureus (ATCC 25923)	0.293207	Test	CHEMBL4603045	Antimicrobial activity against Staphylococcus aureus ATCC 25923 incubated for 18 hrs by CLSI-based microbroth dilution method	21	29.22	102.772	369.976	1439.71	5805.34	24041.6	101522	10.6	78.9646	159.878	676.553	2048.09	7751.48	26972.3	2.541	63.0821	77.0358	374.367	847.125	3040.61	8659.58	62.54	1065.62	18699.6	347694	6.55137e+06	1.24705e+08	2.39492e+09	55.8615	216.096	980.527	4820.83	24808.4	131433	710526	34.53	124.825	457.027
CHEMBL5278792	347.41	CCC1CCc2c(sc(NC(=O)c3ccc(F)cc3)c2C(=O)O)C1	MIC	1800	1	S. aureus (ATCC 25923)	0.293207	Training	CHEMBL5232839	Antibacterial activity against Staphylococcus aureus ATCC 25923 assessed as inhibition of bacterial growth by standard broth microdilution method	26	34.05	122.501	413.509	1571.84	6091.86	24469.2	100059	15.5	95.6016	211.074	849.131	2700.82	10118.3	36140.3	4.018	75.8167	87.4339	424.624	912.462	3282.17	9067.66	94.64	1537.13	25035.3	437215	7.83964e+06	1.435e+08	2.6717e+09	64.5814	251.241	1133.13	5558.67	28602.6	151952	826445	41.75	145.166	517.775
CHEMBL161	554.59	CO/N=C(\C(=O)N[C@@H]1C(=O)N2C(C(=O)O)=C(CSc3nc(=O)c(O)nn3C)CS[C@H]12)c1csc(N)n1	MIC	1803.13	1	S. aureus (ATCC 25923)	0.293207	Training	CHEMBL1955062	Antibacterial activity against methicillin-sensitive Staphylococcus aureus ATCC 25923 after 16 to 20 hrs by microbroth dilution method	39	49.76	185.642	638.271	2492.88	10003.7	41693.1	177720	34.62	182.766	529.024	2191.13	8385.49	34875.6	145223	-1.577	115.631	80.146	618.136	1042.3	4573.89	11334	294.06	4344.32	73869.7	1.39513e+06	2.83344e+07	6.08782e+08	1.36783e+10	113.235	484.336	2367.43	12432.1	68188.6	385179	2.22293e+06	60.68	215.377	766.957
CHEMBL4289475	546.79	CCCCCCCCO[C@@H]1[C@@H](N)[C@@H](O[C@H]2[C@H](O)[C@@H](OCCCCCCCC)[C@H](N)C[C@@H]2N)O[C@H](CN)[C@H]1O	MIC	1828.86	1	S. aureus (ATCC 25923)	0.293207	Training	CHEMBL4268986	Antibacterial activity against Staphylococcus aureus ATCC 25923 by microdilution assay	39	58.68	188.383	645.205	2400.68	9379.42	38025.4	158615	27.2	119.596	286.637	960.766	3083.88	10667.2	37576.9	1.237	104.501	57.9218	478.43	595.678	2810.72	5374.21	181.46	3797.05	88964.8	2.20159e+06	5.53391e+07	1.40302e+09	3.57864e+10	69.3499	230.46	847.858	3385.47	14231.6	62111.3	278803	67.92	226.41	789.523
CHEMBL1088258	531.55	O=C(O)c1cn(C2CC2)c2nc(N3CCC(n4cc(/C=N/OCc5ccccc5)nn4)CC3)c(F)cc2c1=O	MIC	1881.29	1	S. aureus (ATCC 25923)	0.293207	Test	CHEMBL1112848	Antibacterial activity against Staphylococcus aureus ATCC 25923 by broth microdilution technique	44	57.96	208.191	712.527	2731.55	10762.8	43832.1	182014	19.44	150.184	278.403	1168.18	3343.46	12313.2	41018.8	5.04	128.809	135.04	727.776	1471.45	5599.3	14945.8	127.73	1667.23	24310.4	407529	7.23042e+06	1.32764e+08	2.49345e+09	111.156	444.544	2062.06	10437.7	56011	314567	1.83508e+06	67.09	231.826	813.954
CHEMBL4871175	527.62	CC(C)(C)O/N=C(\CN1CCN(c2cc3c(cc2F)c(=O)c(C(=O)O)cn3C2CC2)CC1)c1nccs1	MIC	1895.3	1	S. aureus (ATCC 25923)	0.293207	Training	CHEMBL4816902	Antibacterial activity against Staphylococcus aureus ATCC 25923 assessed as reduction in microbial growth by two fold microdilution method	41	54.1	199.274	710.695	2833.2	11566.7	48581.6	207326	20.45	146.106	314.839	1293.99	4054.18	15121.9	53063.8	4.961	124.16	154.119	772.341	1768.97	6528.87	18798.2	128.5	1786.97	27040.2	455264	8.00823e+06	1.45025e+08	2.68365e+09	99.8776	387.548	1750.98	8510.34	43183.9	225905	1.21014e+06	64.49	229.137	848.348
CHEMBL4460066	521.77	CCCCCCCCCCCCCCCCn1nnc(-c2n[nH]c(=S)n2N)c1-c1n[nH]c(=S)n1N	MIC	1916.55	1	S. aureus (ATCC 25923)	0.293207	Training	CHEMBL4349304	Antibacterial activity against Staphylococcus aureus ATCC 25923 after 24 hrs by microdilution method	37	42.29	157.914	484.74	1755.03	6471.51	25067.5	99721	18.5	121.421	229.686	920.763	2722.79	9949.34	34152.5	0.57	101.314	49.4801	479.473	586.307	3007.6	5877.62	214.15	4594.38	120335	3.4667e+06	1.0363e+08	3.15351e+09	9.69348e+10	98.772	551.566	4046.07	35941.7	353439	3.66031e+06	3.89019e+07	61.82	206.18	707.388
CHEMBL3884193	407.45	C#CCOC(=O)c1cn(C2CC2)c2cc(N3CCN(CC#C)CC3)c(F)cc2c1=O	MIC	1920	1	S. aureus (ATCC 25923)	0.293207	Training	CHEMBL3875327	Antibacterial activity against Staphylococcus aureus ATCC 25923 incubated for 18 to 24 hrs by micro-dilution method	33	46.4	159.519	563.974	2169.96	8684	35785.6	150628	18.01	117.547	245.087	972.382	2939.31	10793.8	37211.9	4.323	95.6019	108.837	551.224	1190.83	4379.97	12231.9	54.78	734.466	10627.2	177438	3.02617e+06	5.19508e+07	8.93292e+08	86.2511	343.464	1581.45	7818.42	40291.2	213474	1.15373e+06	52.35	182.356	645.749
CHEMBL4551704	516.76	CCOC(=O)[C@@]1(C)CC[C@]2(C)CC[C@]3(C)C(=CC[C@@H]4[C@@]5(C)[C@@H](O)[C@H](O)[C@H](O)C(C)(C)[C@@H]5CC[C@]43C)[C@@H]2C1	MIC	1935.13	1	S. aureus (ATCC 25923)	0.293207	Test	CHEMBL4477365	Antibacterial activity against Staphylococcus aureus ATCC 25923 by microdilution assay	41	61.74	235.166	977.97	4441.61	21134.2	103713	519824	30.29	168.04	527.771	2173.95	8768.55	37099.7	159083	4.212	145.973	225.94	1212.07	3533.71	14513.5	51542.3	86.99	1703.74	30735.9	603017	1.19522e+07	2.38182e+08	4.76144e+09	65.5508	257.568	1057.79	4741.4	22119.2	106245	520925	66.92	263.652	1064.1
CHEMBL4852041	515.61	CCn1cc(C(=O)O)c(=O)c2cc(F)c(N3CCN(C/C(=N\OC(C)(C)C)c4nccs4)CC3)cc21	MIC	1939.45	1	S. aureus (ATCC 25923)	0.293207	Training	CHEMBL4816902	Antibacterial activity against Staphylococcus aureus ATCC 25923 assessed as reduction in microbial growth by two fold microdilution method	39	51.14	186.894	656.481	2589.06	10471.7	43661.1	185141	19.56	138.041	292.166	1207.16	3779.33	14180.4	50021.1	4.775	116.149	138.808	708.256	1594.17	5908.93	16873.4	128.5	1778.97	27023.3	455184	8.00792e+06	1.45024e+08	2.68364e+09	97.944	379.271	1712.53	8327.17	42321.7	221874	1.19133e+06	62.79	222.341	818.822
CHEMBL3884171	803.49	O=C(OCc1cn(-c2ccc(Br)cc2)nn1)c1cn(C2CC2)c2cc(N3CCN(Cc4cn(-c5ccc(Br)cc5)nn4)CC3)c(F)cc2c1=O	MIC	1940	1	S. aureus (ATCC 25923)	0.293207	Training	CHEMBL3875327	Antibacterial activity against Staphylococcus aureus ATCC 25923 incubated for 18 to 24 hrs by micro-dilution method	57	75.74	274.91	944.072	3631.71	14270.4	57807.4	237982	21.44	193.38	330.257	1436.53	3921.49	14465.4	46985.8	6.059	170.727	170.993	965.918	1851.14	7179.15	18202.6	116.2	1363.49	17055.4	252472	3.94429e+06	6.35485e+07	1.04255e+09	162.26	763.868	4527.3	31451.1	244501	2.05275e+06	1.81163e+07	86.65	302.803	1072.47
CHEMBL444929	627.98	CC(C)[C@@H](CC[C@@H](C)[C@H]1CC[C@H]2[C@@H]3[C@H](O)C[C@H]4C[C@@H](NCCCNCCCCN)CC[C@]4(C)[C@H]3CC[C@]12C)OS(=O)(=O)O	MIC	1990.51	1	S. aureus (ATCC 25923)	0.293207	Training	CHEMBL1839102	Antibacterial activity against Staphylococcus aureus ATCC 25923 after 24 hrs by microbroth dilution method in presence of Mg2+	46	64.11	233.9	846.07	3443.08	14695.6	65681	303378	27.52	154.463	389.817	1459.85	5143.35	19746.9	77180.4	6.43	139.814	184.664	921.359	2360	9112.49	29838.2	142.29	2666.34	53533.9	1.18449e+06	2.70423e+07	6.30052e+08	1.49127e+10	76.3605	272.544	1041.69	4381.2	19423.1	89653	426826	77.86	276.684	1045.17
CHEMBL5194524	996.98	CC[C@H]1OC(=O)C[C@@H](O)[C@H](C)[C@@H](O[C@@H]2O[C@H](C)[C@@H](O)[C@H](N(C)C)[C@H]2O)[C@@H](CCN(Cc2cn(-c3cnc4ccccc4c3)nn2)Cc2ccco2)C[C@@H](C)C(=O)/C=C/C(C)=C/[C@@H]1CI	MIC	2006.06	1	S. aureus (ATCC 25923)	0.293207	Test	CHEMBL5129400	Antibacterial activity against Staphylococcus aureus ATCC 25923 incubated for 16 to 20 hrs by broth microdilution method	69	94.95	333.551	1150.56	4405.06	17339.8	70450.3	291637	37.34	231.746	500.159	1941.73	6060.01	22114.3	77503.3	3.6	199.975	155.131	1021.91	1635.8	6741.98	15005.2	185.74	2587.23	40881.9	740451	1.40016e+07	2.70429e+08	5.28436e+09	170.582	828.62	6060.35	63581.1	823694	1.16884e+07	1.71641e+08	113.03	392.98	1411.5
CHEMBL4299408	993.2	CC[C@H]1OC(=O)[C@@H](C)[C@H](O[C@H]2C[C@@](C)(OC)[C@@H](OC(=O)NNC(=O)/C=C/c3ccccc3OC)[C@H](C)O2)[C@@H](C)[C@H](O[C@H]2O[C@@H](C)C[C@@H](N(C)C)[C@@H]2O)[C@@](C)(O)C[C@H](C)CN(C)[C@@H](C)[C@@H]2OC(=O)O[C@@]12C	MIC	2013.69	1	S. aureus (ATCC 25923)	0.293207	Training	CHEMBL3737873	Antibacterial activity against erythromycin-susceptible Staphylococcus aureus ATCC 25923 by broth microdilution method	74	106.39	375.577	1397.35	5675.85	24059.5	105416	473536	54.42	277.108	764.716	2906.61	10408.9	39843.6	153296	5.105	225.003	240.373	1353.44	2904.09	11404.1	32662.7	231.58	2854.09	42565.4	739158	1.3485e+07	2.51713e+08	4.76029e+09	150.651	559.075	2329.02	10447.2	48918.3	236024	1.16503e+06	123.36	446.823	1679.86
CHEMBL5177535	494.5	CC1CCN(S(=O)(=O)c2ccc(C(=O)Nc3nnc(-c4ccc(C(F)(F)F)cc4)o3)cc2)CC1	MIC	2022.24	1	S. aureus (ATCC 25923)	0.293207	Training	CHEMBL5166275	Antibacterial activity against Staphylococcus aureus ATCC 25923 assessed as inhibition of bacterial growth incubated for 18 to 20 hrs by broth microdilution method	37	44.45	174.033	588.823	2321.19	9265.5	38472.6	162683	17.86	137.362	333.11	1530.15	5795.98	25302.2	108210	5.213	113.205	147.274	724.435	1748.32	6533.55	19750.3	113.78	1560.7	23843.5	414504	7.53543e+06	1.4034e+08	2.6523e+09	93.0658	375.441	1778.78	9219.59	50679.3	291058	1.73029e+06	58.07	205.195	760.79
CHEMBL4531591	493.71	CCCCCCCCCCCCCCn1nnc(-c2n[nH]c(=S)n2N)c1-c1n[nH]c(=S)n1N	MIC	2025.48	1	S. aureus (ATCC 25923)	0.293207	Training	CHEMBL4349304	Antibacterial activity against Staphylococcus aureus ATCC 25923 after 24 hrs by microdilution method	35	39.21	149.171	458.955	1674.86	6215.69	24236.5	96987.2	17.14	116.496	220.897	897.238	2669.12	9813.08	33817.7	-0.146	97.0578	45.0923	464.364	562.98	2943.54	5757.61	214.15	4590.38	120335	3.46669e+06	1.0363e+08	3.15351e+09	9.69348e+10	95.9048	543.456	4022.97	35871.9	353223	3.65963e+06	3.88998e+07	58.02	194.96	670.87
CHEMBL476381	383.85	Fc1cccc2c1CCC(Cn1ccnc1)/C2=N/OCc1cccc(Cl)c1	MIC	2034.65	1	S. aureus (ATCC 25923)	0.293207	Test	CHEMBL1016838	Antimicrobial activity against Staphylococcus aureus ATCC 25923 after 24 hrs by standard microbroth dilution assay	30	41.42	141.371	476.422	1768.92	6821.44	27194.4	110974	11.7	94.3304	159.986	676.793	1866.06	6865.92	22710.4	5.209	84.1392	89.6862	456.21	907.324	3334.75	8694.32	39.41	349.2	2458.81	22477.4	218274	2.24045e+06	2.37062e+07	78.4403	311.332	1434.16	7207.76	38360.8	212917	1.22089e+06	47.16	158.193	547.252
CHEMBL5189129	982.28	CC[C@H]1OC(=O)C[C@@H](O)[C@H](C)[C@@H](O[C@@H]2O[C@H](C)[C@@H](O)[C@H](N(C)C)[C@H]2O)[C@@H](CCN(Cc2cn(-c3cnc4ccccc4c3)nn2)Cc2ccco2)C[C@@H](C)C(=O)/C=C/C(C)=C/[C@@H]1CN1CC(C)CC(C)C1	MIC	2036.08	1	S. aureus (ATCC 25923)	0.293207	Training	CHEMBL5129400	Antibacterial activity against Staphylococcus aureus ATCC 25923 incubated for 16 to 20 hrs by broth microdilution method	77	106.47	373.726	1297.55	4975.24	19591.2	79449.9	327978	41.33	257.336	557.661	2141.88	6641.68	23983.8	83364.4	4.43	223.272	183.096	1155.07	1894.84	7651.12	17207.6	188.98	2614.73	40932.9	740653	1.40022e+07	2.70432e+08	5.28437e+09	171.884	660.226	2913.65	14078.4	72431.4	392018	2.21562e+06	125.95	438.126	1582.45
CHEMBL4299410	981.17	CC[C@H]1OC(=O)[C@@H](C)[C@H](O[C@H]2C[C@@](C)(OC)[C@@H](OC(=O)NNC(=O)/C=C/c3ccc(F)cc3)[C@H](C)O2)[C@@H](C)[C@H](O[C@H]2O[C@@H](C)C[C@@H](N(C)C)[C@@H]2O)[C@@](C)(O)C[C@H](C)CN(C)[C@@H](C)[C@@H]2OC(=O)O[C@@]12C	MIC	2038.38	1	S. aureus (ATCC 25923)	0.293207	Training	CHEMBL3737873	Antibacterial activity against erythromycin-susceptible Staphylococcus aureus ATCC 25923 by broth microdilution method	73	104.93	371.452	1385.71	5632.8	23864.9	104447	468594	54.21	275.909	765.627	2905.37	10398.1	39743.8	152773	5.351	223.115	243.698	1347.98	2908.4	11338.8	32458.4	222.35	2809.49	42313.5	737773	1.34772e+07	2.5167e+08	4.76004e+09	147.306	545.692	2274.68	10223.2	47959.2	231667	1.14368e+06	121.31	439.389	1658
CHEMBL5187525	980.26	CC[C@H]1OC(=O)C[C@@H](O)[C@H](C)[C@@H](O[C@@H]2O[C@H](C)[C@@H](O)[C@H](N(C)C)[C@H]2O)[C@@H](CCN(Cc2ccccc2)Cc2cn(-c3cnc4ccccc4c3)nn2)C[C@@H](C)C(=O)/C=C/C(C)=C/[C@@H]1CN1CCC(O)CC1	MIC	2040.28	1	S. aureus (ATCC 25923)	0.293207	Training	CHEMBL5129400	Antibacterial activity against Staphylococcus aureus ATCC 25923 incubated for 16 to 20 hrs by broth microdilution method	77	109.02	374.908	1305.67	4968.93	19523.8	78953.4	325409	40.83	255.151	544.588	2101.22	6481.09	23500.8	81570.5	3.378	221.151	169.245	1118.29	1760.46	7269.02	15976	196.07	2935.66	48661.7	906744	1.74425e+07	3.40848e+08	6.71958e+09	179.963	695.236	3088.46	14991.8	77307.7	418277	2.3576e+06	125.65	433.633	1554.33
CHEMBL2237909	381.26	O=c1c2cc(Cl)ccc2nc(-c2ccccc2)n1Cc1ccc(Cl)cc1	MIC	2045.85	1	S. aureus (ATCC 25923)	0.293207	Test	CHEMBL3049028	Antimicrobial activity against Staphylococcus aureus ATCC 25923 after 24 hr by broth micro dilution assay	29	40.94	140.081	482.696	1808.53	7028.02	28113.4	114901	8.22	95.4322	139.393	659.314	1640.41	6162.01	18794.1	5.726	85.1903	98.5315	482.043	982.271	3599.71	9393.46	34.89	464.563	5849.34	92893.2	1.54292e+06	2.61757e+07	4.4762e+08	88.637	377.899	1868.43	10039	56827.5	333485	2.00907e+06	45.41	156.032	547.426
CHEMBL564691	488.52	O=C(O)c1cn(C2CC2)c2nc(N3CCC[C@H]3Cn3cc(Cc4ccccc4)nn3)c(F)cc2c1=O	MIC	2047	1	S. aureus (ATCC 25923)	0.293207	Training	CHEMBL1059709	Antibacterial activity against Staphylococcus aureus ATCC 25923 by microbroth dilution technique	41	55.21	198.404	690.803	2668.51	10610.7	43570.3	182504	16.91	141.684	259.214	1113.15	3201.66	11947.6	40183	4.211	122.73	129.468	707.314	1448.95	5575.03	15074.5	106.14	1485.21	22586.8	390134	7.04651e+06	1.30771e+08	2.47156e+09	101.54	408.909	1909.04	9736.67	52653.3	297937	1.75028e+06	62.22	217.89	771.904
CHEMBL211444	487.49	CC(=O)NC[C@H]1CN(c2ccc(N3CCN(C/C=C/c4ccc([N+](=O)[O-])o4)CC3)c(F)c2)C(=O)O1	MIC	2051.32	1	S. aureus (ATCC 25923)	0.293207	Training	CHEMBL990593	Antibacterial activity against Staphylococcus aureus ATCC 25923 by broth microdilution technique	38	49.31	175.724	585.716	2178.17	8283.88	32560.6	130356	21.3	133.106	277.468	1074.87	3227.67	11481.1	38664.1	5.616	108.139	123.381	592.263	1261.92	4475.6	12158.6	121.4	1807.25	31927	638073	1.34104e+07	2.91229e+08	6.48293e+09	91.9695	340.456	1455.37	6663.42	31762.6	155673	779203	60.25	205.573	725.759
CHEMBL399397	486.52	COc1c(N2CCc3sc(COC(C)=O)cc3C2)c(F)cc2c(=O)c(C(=O)O)cn(C3CC3)c12	MIC	2055.41	1	S. aureus (ATCC 25923)	0.293207	Training	CHEMBL897190	Antibacterial activity against Staphylococcus aureus ATCC 25923 by micro-broth dilution method	38	50.68	185.566	654.407	2563.43	10299.5	42730	180775	21.67	143.78	307.904	1251.09	3830.34	14131.3	48720.7	3.738	115.679	131.616	681.745	1475.65	5489.04	15379.1	126.31	1892.95	30231.6	523837	9.32147e+06	1.68974e+08	3.10982e+09	92.8212	357.318	1606.54	7802.17	39618	207370	1.11042e+06	58.77	211.062	762.717
CHEMBL477851	379.89	Cc1cccc2c1CCC(Cn1ccnc1)/C2=N/OCc1cccc(Cl)c1	MIC	2055.86	1	S. aureus (ATCC 25923)	0.293207	Test	CHEMBL1016838	Antimicrobial activity against Staphylococcus aureus ATCC 25923 after 24 hrs by standard microbroth dilution assay	30	41.61	141.913	478.721	1779.11	6867.57	27404.7	111936	11.34	93.3728	155.904	662.802	1815.22	6688.36	22084	5.274	84.1825	90.0979	457.207	911.341	3347.5	8739.21	39.41	349.2	2458.81	22477.4	218274	2.24045e+06	2.37062e+07	79.0708	314.691	1453.27	7323.66	39075.2	217315	1.24781e+06	47.69	160.64	558.941
CHEMBL1829347	971.58	CC[C@H]1OC(=O)[C@H](C)[C@@H](O[C@H]2C[C@@](C)(OC)[C@@H](OC(=O)NNC(=O)c3ccc(Cl)cc3)[C@H](C)O2)[C@H](C)[C@@H](O[C@@H]2O[C@H](C)C[C@H](N(C)C)[C@H]2O)[C@](C)(O)C[C@@H](C)CN(C)[C@H](C)[C@H]2OC(=O)O[C@@]21C	MIC	2058.5	1	S. aureus (ATCC 25923)	0.293207	Training	CHEMBL1831405	Antibacterial activity against erythromycin-susceptible Staphylococcus aureus ATCC 25923 by the broth microdilution method	71	102.53	364.748	1368.62	5593.26	23812.3	104644	470992	53.11	270.74	757.859	2887.39	10400.4	39948.3	154283	5.54	219.563	245.101	1347.79	2949.17	11477	33057.9	222.35	2805.49	42313.5	737765	1.34774e+07	2.51672e+08	4.76009e+09	143.199	540.922	2319.65	10852.9	53765.1	278626	1.50004e+06	117.99	430.345	1629.4
CHEMBL3290281	377.53	CCCCCCCCc1cnnn1C[C@H]1O[C@H](OCCC(C)C)C=CC1=O	MIC	2066.06	1	S. aureus (ATCC 25923)	0.293207	Training	CHEMBL3294765	Antimicrobial activity against Staphylococcus aureus ATCC 25923 after 24 hrs by microbroth dilution method	28	38.33	126.698	406.866	1463.03	5388.69	20564.2	79978.8	19	89.7172	204.519	735.937	2339.91	8417.62	30116.5	2.892	72.752	50.1146	336.881	447.929	1951.1	3615.36	66.24	725.09	8828.57	127916	1.97865e+06	3.17341e+07	5.19454e+08	60.3761	238.133	1087.93	5595.74	31275	185892	1.15583e+06	48.48	158.943	553.315
CHEMBL3290264	377.53	CCCCCCCCc1cn(C[C@H]2O[C@H](OCCC(C)C)C=CC2=O)nn1	MIC	2066.06	1	S. aureus (ATCC 25923)	0.293207	Training	CHEMBL3294765	Antimicrobial activity against Staphylococcus aureus ATCC 25923 after 24 hrs by microbroth dilution method	28	38.33	126.698	406.866	1459.03	5340.34	20200.7	77737.2	19	89.7172	204.519	731.937	2312.16	8278.77	29505.2	2.892	72.7536	49.6286	331.702	422.55	1853.72	3260.47	66.24	725.09	8842.98	128106	1.98051e+06	3.17514e+07	5.19621e+08	60.3761	236.921	1086.49	5610.95	31421	186776	1.16024e+06	48.48	158.785	554.361
CHEMBL1829342	967.16	CC[C@H]1OC(=O)[C@H](C)[C@@H](O[C@H]2C[C@@](C)(OC)[C@@H](OC(=O)NNC(=O)c3ccc(OC)cc3)[C@H](C)O2)[C@H](C)[C@@H](O[C@@H]2O[C@H](C)C[C@H](N(C)C)[C@H]2O)[C@](C)(O)C[C@@H](C)CN(C)[C@H](C)[C@H]2OC(=O)O[C@@]21C	MIC	2067.91	1	S. aureus (ATCC 25923)	0.293207	Test	CHEMBL1831405	Antibacterial activity against erythromycin-susceptible Staphylococcus aureus ATCC 25923 by the broth microdilution method	72	103.59	367.65	1375.03	5609.02	23854.8	104772	471421	53.27	271.786	756.295	2882.28	10372.7	39856.7	153956	4.833	220.93	239.444	1342.78	2905.62	11378.1	32667.5	231.58	2850.09	42565.4	739146	1.34851e+07	2.51716e+08	4.76034e+09	142.933	524.985	2163.31	9590.32	44314.4	210644	1.02244e+06	119.76	436.343	1646.6
CHEMBL1831240	483.32	O=C1c2cccnc2C(=O)c2c1c(C(=O)NCCN1CCOCC1)c1ccc(Br)cn21	MIC	2069.02	1	S. aureus (ATCC 25923)	0.293207	Training	CHEMBL1831459	Antimicrobial activity against Staphylococcus aureus ATCC 25923 by broth microdilution method	35	49.56	172.623	606.463	2324.86	9307.54	38597.8	164500	20.19	131.749	287.294	1210.64	4012.75	15924.4	60550.5	3.859	104.385	108.728	602.568	1274.64	4962.86	14202.7	93.01	1184.17	16801.6	272718	4.58813e+06	7.82829e+07	1.34251e+09	92.3075	403.414	2228.65	14757	112226	939089	8.33897e+06	53.62	188.36	658.366
CHEMBL4277228	350.33	O=c1[nH]c2ccccc2[nH]/c1=N/N=C/[C@@H]1O[C@H](CO)[C@@H](O)[C@H](O)[C@H]1O	MIC	2070	1	S. aureus (ATCC 25923)	0.293207	Training	CHEMBL4253009	Antibacterial activity against Staphylococcus aureus ATCC 25923 after 18 hrs by broth microdilution method	27	36.98	128.746	447.653	1715.93	6820.45	27966.8	117103	16.19	92.5545	211.282	811.382	2626.92	9726.89	35029.1	-1.141	77.8951	44.7844	383.469	526.125	2413.16	4979.65	156	2420.87	42565.8	808151	1.57859e+07	3.12493e+08	6.23021e+09	65.1051	241.283	1026.41	4683.46	22252.8	108631	540936	42.18	145.256	508.656
CHEMBL4280639	512.47	O=c1[nH]c2ccccc2[nH]/c1=N/N=C/[C@@H]1O[C@H](CO)[C@@H](O[C@H]2O[C@H](CO)[C@@H](O)[C@H](O)[C@H]2O)[C@H](O)[C@H]1O	MIC	2070	1	S. aureus (ATCC 25923)	0.293207	Training	CHEMBL4253009	Antibacterial activity against Staphylococcus aureus ATCC 25923 after 18 hrs by broth microdilution method	39	54.69	190.918	677.093	2631.52	10618	44137.5	187251	25.61	136.044	329.926	1233.96	4085.63	15012.6	54397.3	-3.362	114.721	58.2752	572.757	748.418	3630.49	7318.71	235.15	3769.82	68296.1	1.32256e+06	2.61883e+07	5.23551e+08	1.05165e+10	86.4602	316.337	1318.46	5906.57	27585.1	132516	650008	60.68	211.907	746.839
CHEMBL3799841	965.11	CO[C@H]1/C=C/O[C@@]2(C)Oc3c(C)c(O)c4c(O)c(c(CN[C@@H](Cc5ccccc5)C(=O)OCc5ccccc5)c(O)c4c3C2=O)NC(=O)/C(C)=C\C=C\[C@H](C)[C@H](O)[C@@H](C)[C@@H](O)[C@@H](C)[C@H](OC(C)=O)[C@@H]1C	MIC	2072.3	1	S. aureus (ATCC 25923)	0.293207	Test	CHEMBL3803197	Antibacterial activity against Staphylococcus aureus ATCC 25923 after 18 hrs by microdilution method	75	107.02	371.187	1338.21	5248.6	21503.4	91025.2	394803	45.54	271.677	638.52	2555.37	8615.99	33455.1	127061	6.148	222.697	224.383	1269.32	2589.02	10033.9	27554.9	239.64	3787.51	64927.8	1.22145e+06	2.35233e+07	4.58158e+08	8.98318e+09	186.097	711.364	3137.4	14917.7	74193.2	380594	1.99854e+06	122.24	433.953	1577.37
CHEMBL1831244	481.35	O=C1c2cccnc2C(=O)c2c1c(C(=O)NCCN1CCCCC1)c1ccc(Br)cn21	MIC	2077.49	1	S. aureus (ATCC 25923)	0.293207	Training	CHEMBL1831459	Antimicrobial activity against Staphylococcus aureus ATCC 25923 by broth microdilution method	35	49.78	173.276	609.239	2335.64	9348.98	38754.8	165094	19.83	131.195	284.49	1203.45	3988.94	15857.2	60342.9	4.575	104.702	113.138	606.302	1299.4	4994.64	14357.2	83.78	1141.57	16549.6	271385	4.58071e+06	7.82417e+07	1.34228e+09	90.3407	395.321	2191.02	14587.3	111468	935711	8.32384e+06	54	189.732	664.364
CHEMBL3885489	750.57	O=C(OCc1cn(-c2ccc(F)cc2Cl)nn1)c1cn(C2CC2)c2cc(N3CCN(Cc4cn(-c5ccc(F)cc5Cl)nn4)CC3)c(F)cc2c1=O	MIC	2080	1	S. aureus (ATCC 25923)	0.293207	Training	CHEMBL3875327	Antibacterial activity against Staphylococcus aureus ATCC 25923 incubated for 18 to 24 hrs by micro-dilution method	59	78.08	285.29	988.47	3826.48	15134.9	61702.3	255783	24.62	206.426	369.333	1570.99	4358.68	15947.2	52001.5	6.029	178.202	183.535	1022.11	2002.27	7729.78	19980.8	116.2	1371.49	17067.4	252528	3.94444e+06	6.35491e+07	1.04255e+09	158.764	672.121	3350.44	18280.4	105654	636545	3.95729e+06	89.23	314.354	1118.75
CHEMBL4559235	959.43	CNC(=O)NC(=N)NCCCCCCCCN(CCCCCCCCNC(=N)NC(=O)NC)C(=O)N(CCCCCCCCNC(=N)NCC1CC1)CCCCCCCCNC(=N)NCC1CC1	MIC	2084.57	1	S. aureus (ATCC 25923)	0.293207	Training	CHEMBL4310172	Antibacterial activity against Staphylococcus aureus ATCC 25923 after 18 hrs by microdilution broth method	69	100.44	308.87	998.433	3469.58	12507	46305.6	174896	45.68	203.326	443.292	1464.48	4323.9	14138.7	46076.4	11.218	166.248	152.28	730.763	1204.94	4130.41	8996.03	273.39	4042.05	75472.2	1.61888e+06	3.64442e+07	8.38891e+08	1.95496e+10	137.298	474.929	1870.48	8048.24	36718.8	174729	857353	121.74	383.583	1316.11
CHEMBL5177708	954.18	CC[C@H]1OC(=O)C[C@@H](O)[C@H](C)[C@@H](O[C@@H]2O[C@H](C)[C@@H](O)[C@H](N(C)C)[C@H]2O)[C@@H](CCN(Cc2ccc(NC(C)=O)cc2)Cc2cn(-c3cnc4ccccc4c3)nn2)C[C@@H](C)C(=O)/C=C/C(C)=C/[C@@H]1CO	MIC	2096.04	1	S. aureus (ATCC 25923)	0.293207	Test	CHEMBL5129400	Antibacterial activity against Staphylococcus aureus ATCC 25923 incubated for 16 to 20 hrs by broth microdilution method	74	103.85	358.262	1250.28	4770.47	18778.8	76048.9	313761	40.79	251.364	549.305	2130.84	6650.41	24234.8	84585.4	1.688	212.879	158.709	1080.7	1685.77	7037.85	15406.4	221.93	3287.9	54188	996338	1.89376e+07	3.66042e+08	7.14478e+09	176.539	685.757	3072.83	15044.7	78132.1	424863	2.40175e+06	121.39	421.168	1516.24
CHEMBL4299471	953.14	CC[C@H]1OC(=O)[C@@H](C)[C@H](O[C@H]2C[C@@](C)(OC)[C@@H](OC(=O)NNC(=O)/C=C/c3ccco3)[C@H](C)O2)[C@@H](C)[C@H](O[C@H]2O[C@@H](C)C[C@@H](N(C)C)[C@@H]2O)[C@@](C)(O)C[C@H](C)CN(C)[C@@H](C)[C@@H]2OC(=O)O[C@@]12C	MIC	2098.33	1	S. aureus (ATCC 25923)	0.293207	Training	CHEMBL3737873	Antibacterial activity against erythromycin-susceptible Staphylococcus aureus ATCC 25923 by broth microdilution method	71	99.4	357.803	1323.35	5404.76	22940.3	100799	453934	52.7	267.629	747.124	2839.85	10232.7	39196.6	151323	4.618	216.873	231.4	1306.73	2810.8	11042.8	31683.5	235.49	2889.82	42973.2	742558	1.35127e+07	2.51933e+08	4.76202e+09	136.646	499.243	2038.68	8949.69	40923.2	192328	921941	117.84	427.235	1610.73
CHEMBL3769948	476.51	O=C(O)c1cn(C2CC2)c2cc(N3CCN(CNc4nc5ccccc5[nH]4)CC3)c(F)cc2c1=O	MIC	2098.59	1	S. aureus (ATCC 25923)	0.293207	Training	CHEMBL3773013	Antibacterial activity against Staphylococcus aureus ATCC 25923 by micro broth dilution method	40	56.36	197.621	701.822	2702.27	10788.1	44281.9	185487	15.32	137.614	240.296	1054.15	2951.09	11075.3	36812.6	4.52	119.85	129.338	682.927	1406.3	5268.15	14192.7	106.49	1405.22	21083.2	366569	6.7061e+06	1.26017e+08	2.40633e+09	100.77	385.916	1721.67	8291.76	41798.9	217548	1.16034e+06	60.44	212.74	755.186
CHEMBL211104	472.54	CC(=O)NC[C@H]1CN(c2ccc(N3CCN(C(=O)/C=C/c4cccs4)CC3)c(F)c2)C(=O)O1	MIC	2116.22	1	S. aureus (ATCC 25923)	0.293207	Training	CHEMBL990593	Antibacterial activity against Staphylococcus aureus ATCC 25923 by broth microdilution technique	36	47.46	166.498	558.066	2080.4	7967.01	31525.9	127212	21	128.616	277.651	1094.34	3424.59	12509.4	43703.6	4.282	101.793	104.253	538.103	1077.45	3912.48	10276.3	110.43	1498.36	22054.1	353321	5.79456e+06	9.61746e+07	1.60747e+09	94.2096	360.176	1599.61	7637.17	38067.8	195514	1.02726e+06	57.33	195.075	686.834
CHEMBL4437254	936.94	CC[C@H]1OC(=O)[C@H](C)[C@@H](O[C@H]2C[C@@](C)(OC)[C@@H](OC(=O)NC[C@H]3OB(O)c4ccccc43)[C@H](C)O2)[C@H](C)[C@@H](O[C@@H]2O[C@H](C)C[C@H](N(C)C)[C@H]2O)[C@](C)(OC)C[C@@H](C)C(=O)[C@H](C)[C@@H](O)[C@]1(C)O	MIC	2134.61	1	S. aureus (ATCC 25923)	0.293207	Test	CHEMBL4337562	Antibacterial activity against Staphylococcus aureus ATCC 25923 by NCCLS protocol based broth microdilution method	70	98.27	356.578	1322.3	5438.38	23235.9	102744	464701	49.78	261.851	720.342	2776.4	10025.9	38861.3	150897	2.832	216.998	222.904	1323.74	2814.14	11227.8	31930	230.47	3182.39	52146.4	968467	1.86228e+07	3.63286e+08	7.13982e+09	132.143	486.912	1984.12	8719.64	39992.8	189038	913655	116.31	426.21	1609.49
CHEMBL2237908	364.81	O=c1c2cc(Cl)ccc2nc(-c2ccccc2)n1Cc1ccc(F)cc1	MIC	2138.1	1	S. aureus (ATCC 25923)	0.293207	Training	CHEMBL3049028	Antimicrobial activity against Staphylococcus aureus ATCC 25923 after 24 hr by broth micro dilution assay	29	40.54	138.857	477.471	1785.23	6924.02	27655.3	112912	8.17	95.2787	138.739	656.962	1631.95	6133.12	18696.9	5.265	84.7006	95.3509	473.123	950.432	3501.14	9079.12	34.89	464.563	5849.34	92893.2	1.54292e+06	2.61757e+07	4.4762e+08	85.0263	348.631	1657.06	8543.09	46353.7	260839	1.50939e+06	45.13	154.81	541.736
CHEMBL214263	467.5	CC(=O)NC[C@H]1CN(c2ccc(N3CCN(C(=O)/C=C/c4cccnc4)CC3)c(F)c2)C(=O)O1	MIC	2139.04	1	S. aureus (ATCC 25923)	0.293207	Training	CHEMBL990593	Antibacterial activity against Staphylococcus aureus ATCC 25923 by broth microdilution technique	37	51.54	174.049	594.302	2198.35	8437.18	33327.8	134455	21	130.616	277.651	1100.34	3414.59	12529.4	43603.5	3.782	103.848	101.414	544.787	1053.15	3919.65	10097.5	95.08	1184.69	16824.7	273210	4.60069e+06	7.85596e+07	1.34822e+09	97.4015	369.87	1625.93	7669.77	37698.8	190512	982754	58.88	199.446	699.701
CHEMBL3884758	729.77	CC(=O)c1ccc(-n2cc(COC(=O)c3cn(C4CC4)c4cc(N5CCN(Cc6cn(-c7ccc(C(C)=O)cc7)nn6)CC5)c(F)cc4c3=O)nn2)cc1	MIC	2140	1	S. aureus (ATCC 25923)	0.293207	Training	CHEMBL3875327	Antibacterial activity against Staphylococcus aureus ATCC 25923 incubated for 18 to 24 hrs by micro-dilution method	61	80.24	291.269	1002.99	3859.98	15193.2	61663.4	254431	26.94	216.089	412.482	1777.45	5293.22	20038.8	69336	4.143	181.448	171.004	1004.17	1891.5	7405.29	18709.9	150.34	1958.26	27220.1	427286	6.94976e+06	1.15224e+08	1.93106e+09	160.785	653.247	3114.92	16249.1	89908.3	520334	3.12308e+06	93.39	327.529	1165.13
CHEMBL4458484	465.66	CCCCCCCCCCCCn1nnc(-c2n[nH]c(=S)n2N)c1-c1n[nH]c(=S)n1N	MIC	2147.49	1	S. aureus (ATCC 25923)	0.293207	Test	CHEMBL4700641	Antibacterial activity against Staphylococcus aureus ATCC 25923 incubated for 24 hrs by microdilution method	33	36.13	140.428	433.171	1594.7	5959.88	23405.4	94253.4	15.78	111.571	212.109	873.712	2615.45	9676.82	33482.9	-0.862	92.8015	40.7045	449.256	539.652	2879.48	5637.6	214.15	4586.38	120335	3.46668e+06	1.0363e+08	3.15351e+09	9.69348e+10	93.0376	535.346	3999.88	35802.1	353007	3.65895e+06	3.88976e+07	54.22	183.74	634.352
CHEMBL5208094	930.93	CC[C@H]1OC(=O)C[C@@H](O)[C@H](C)[C@@H](O[C@@H]2O[C@H](C)[C@@H](O)[C@H](N(C)C)[C@H]2O)[C@@H](CCN(C)Cc2cn(-c3cnc4ccccc4c3)nn2)C[C@@H](C)C(=O)/C=C/C(C)=C/[C@@H]1CI	MIC	2148.39	1	S. aureus (ATCC 25923)	0.293207	Training	CHEMBL5129400	Antibacterial activity against Staphylococcus aureus ATCC 25923 incubated for 16 to 20 hrs by broth microdilution method	63	89.23	309.361	1085.32	4168.46	16518.5	67383.8	280072	36.19	214.423	481.088	1840.43	5833.83	21286	75134.1	2.462	183.584	141.269	942.578	1503.54	6236.51	13885.6	172.6	2484.9	40207	735559	1.39659e+07	2.70165e+08	5.28238e+09	159.693	792.636	5931.08	63095.7	821826	1.16811e+07	1.71612e+08	104.49	365.693	1324.48
CHEMBL4875168	462.51	CCC(CC)Oc1cc(/C=C/c2ccc(C(F)(F)F)cc2)c(C(=O)O)c(O)c1CC=C(C)C	MIC	2162.12	1	S. aureus (ATCC 25923)	0.293207	Training	CHEMBL4829245	Antibacterial activity against Staphylococcus aureus ATCC 25923 assessed as reduction in microbial growth after 16 to 18 hrs by microbroth dilution method	34	48.31	164.791	590.854	2297	9293.27	38728.3	164959	20.41	120.548	282.466	1160.19	3989.63	15911.6	62181.6	6.706	98.5569	134.897	603.767	1457.68	5178.8	15458.6	66.76	1248.49	22241.1	432699	8.5329e+06	1.69599e+08	3.38822e+09	87.6246	336.256	1518.64	7430.45	38055.1	200796	1.08254e+06	57.55	201.488	743.883
CHEMBL251384	461.45	CC(=O)NC[C@H]1CN(c2ccc(N3CCN(Cc4ccc([N+](=O)[O-])o4)CC3)c(F)c2)C(=O)O1	MIC	2167.08	1	S. aureus (ATCC 25923)	0.293207	Training	CHEMBL1696478	Antimicrobial activity against Staphylococcus aureus ATCC 25923 by microdilution method	36	46.51	167.797	563.578	2112.54	8086.75	31968.8	128626	20.15	127.784	269.048	1050.54	3177.95	11363.6	38449	5.014	104.035	119.08	577.013	1230.42	4393.01	11934.5	121.4	1803.25	31927	638061	1.34104e+07	2.91229e+08	6.48293e+09	83.7677	305.191	1286.83	5823.99	27479.9	133496	663263	56.65	195.06	692.482
CHEMBL3290273	359.4	CC(C)CCO[C@@H]1C=CC(=O)[C@@H](Cn2cc(-c3ccc(F)cc3)nn2)O1	MIC	2170.28	1	S. aureus (ATCC 25923)	0.293207	Test	CHEMBL3294765	Antimicrobial activity against Staphylococcus aureus ATCC 25923 after 24 hrs by microbroth dilution method	28	37.16	129.268	429.558	1593.71	6022.87	23454.8	92724.9	15.28	93.9004	196.904	763.794	2306.76	8311.31	28418.9	2.366	78.207	64.1731	397.017	620.656	2536.08	5359.64	66.24	731.09	8854.98	128160	1.98067e+06	3.17522e+07	5.19626e+08	70.6892	287.02	1355.99	7036.12	38921.7	226245	1.36882e+06	45.29	152.755	540.196
CHEMBL3798096	919.03	CCOC(=O)[C@H](Cc1ccc(O)cc1)NCc1c2c(O)c3c(O)c(C)c4c(c3c1O)C(=O)[C@@](C)(O/C=C/[C@H](OC)[C@@H](C)[C@@H](OC(C)=O)[C@H](C)[C@H](O)[C@H](C)[C@@H](O)[C@@H](C)/C=C/C=C(/C)C(=O)N2)O4	MIC	2176.21	1	S. aureus (ATCC 25923)	0.293207	Training	CHEMBL3803197	Antibacterial activity against Staphylococcus aureus ATCC 25923 after 18 hrs by microdilution method	70	99.94	349.159	1271.62	5028.26	20735.8	88201.5	383907	45.46	258.697	625.133	2438.43	8187.62	31150.8	116358	4.729	210.332	213.315	1216.51	2508.41	9736.97	26941.9	259.87	4184.76	73328.4	1.39233e+06	2.69992e+07	5.28838e+08	1.04204e+10	169.965	648.008	2862.17	13657.6	68244.7	351924	1.85811e+06	114.96	413.277	1516.59
CHEMBL4589499	917.39	N=C(N)NCCCCCCCCN(CCCCCCCCNC(=N)NCc1ccccc1)C(=O)N(CCCCCCCCNC(=N)N)CCCCCCCCNC(=N)NCc1ccccc1	MIC	2180.1	1	S. aureus (ATCC 25923)	0.293207	Training	CHEMBL4310172	Antibacterial activity against Staphylococcus aureus ATCC 25923 after 18 hrs by microdilution broth method	67	97.56	296.539	932.05	3138.71	10946.5	39240.5	143698	35.34	181.792	319.606	1082.13	2761.91	8818.4	26348.8	13.192	158.807	140.34	654.588	1021.07	3463.54	7191.33	243.17	4515.92	98739	2.36069e+06	5.78299e+07	1.4325e+09	3.57253e+10	149.275	531.808	2169.61	9704.68	46061	227601	1.15618e+06	118.34	367.045	1236.43
CHEMBL5191683	916.22	CC[C@H]1OC(=O)C[C@@H](O)[C@H](C)[C@@H](O[C@@H]2O[C@H](C)[C@@H](O)[C@H](N(C)C)[C@H]2O)[C@@H](CCN(C)Cc2cn(-c3cnc4ccccc4c3)nn2)C[C@@H](C)C(=O)/C=C/C(C)=C/[C@@H]1CN1CC(C)CC(C)C1	MIC	2182.88	1	S. aureus (ATCC 25923)	0.293207	Training	CHEMBL5129400	Antibacterial activity against Staphylococcus aureus ATCC 25923 incubated for 16 to 20 hrs by broth microdilution method	71	100.75	349.536	1232.32	4738.64	18769.8	76383.4	316412	40.18	240.014	538.59	2040.58	6415.49	23155.5	80995.3	3.292	206.881	169.235	1075.74	1762.57	7145.65	16088.1	175.84	2512.4	40257.9	735761	1.39665e+07	2.70167e+08	5.28238e+09	160.995	624.242	2784.38	13592.9	70563.3	384718	2.18684e+06	117.41	410.839	1495.42
CHEMBL3884210	714.59	O=C(OCc1cn(-c2ccc(Cl)cc2)nn1)c1cn(C2CC2)c2cc(N3CCN(Cc4cn(-c5ccc(Cl)cc5)nn4)CC3)c(F)cc2c1=O	MIC	2190	1	S. aureus (ATCC 25923)	0.293207	Test	CHEMBL3875327	Antibacterial activity against Staphylococcus aureus ATCC 25923 incubated for 18 to 24 hrs by micro-dilution method	57	75.42	273.752	939.005	3608.69	14165.8	57338.6	235909	21.6	193.866	332.327	1443.95	3948.12	14556.1	47290.3	5.707	170.129	168.116	956.692	1818.76	7073.7	17859.5	116.2	1363.49	17055.4	252472	3.94429e+06	6.35485e+07	1.04255e+09	155.428	660.469	3292.81	17973.9	104015	627780	3.90989e+06	86.45	301.854	1067.89
CHEMBL213993	456.47	CC(=O)NC[C@H]1CN(c2ccc(N3CCN(C(=O)/C=C/c4ccoc4)CC3)c(F)c2)C(=O)O1	MIC	2190.72	1	S. aureus (ATCC 25923)	0.293207	Training	CHEMBL990593	Antibacterial activity against Staphylococcus aureus ATCC 25923 by broth microdilution technique	36	47.46	166.498	562.266	2107.62	8125.59	32307.1	130857	21	128.616	277.651	1094.34	3424.59	12509.4	43703.6	4.373	101.824	104.978	539.081	1083.07	3924.86	10324.8	95.33	1185.94	16858	273512	4.60343e+06	7.85833e+07	1.34842e+09	89.9391	334.45	1448.62	6767.99	33078.2	166642	858215	57.05	194.106	682.639
CHEMBL1087960	456.43	COC(=O)c1cn(C2CCN(c3nc4c(cc3F)c(=O)c(C(=O)O)cn4C3CC3)CC2)nn1	MIC	2190.92	1	S. aureus (ATCC 25923)	0.293207	Training	CHEMBL1112848	Antibacterial activity against Staphylococcus aureus ATCC 25923 by broth microdilution technique	37	49.3	179.716	633.833	2483.56	9987.58	41367.9	174259	20.35	138.461	296.046	1223.79	3828.63	14418.9	50935.3	2.732	112.312	119.46	662.748	1380.42	5290.87	14400.3	132.44	1809.19	27916.9	479169	8.56643e+06	1.56867e+08	2.92048e+09	90.3973	366.541	1723.47	8855.64	48303.3	276036	1.63891e+06	56.34	200.957	718.265
CHEMBL209000	455.49	CC(=O)NC[C@H]1CN(c2ccc(N3CCN(C(=O)/C=C/c4ccc[nH]4)CC3)c(F)c2)C(=O)O1	MIC	2195.44	1	S. aureus (ATCC 25923)	0.293207	Training	CHEMBL990593	Antibacterial activity against Staphylococcus aureus ATCC 25923 by broth microdilution technique	36	50.14	170.089	582.978	2163.5	8335.63	33040.6	133674	21	128.616	277.651	1094.34	3424.59	12509.4	43703.6	4.193	101.764	103.578	537.288	1072.27	3900.94	10231.1	97.98	1224.27	17314.6	278252	4.65004e+06	7.90291e+07	1.35263e+09	89.1175	329.197	1411.55	6502.69	31263.4	154771	783110	57.13	194.44	683.807
CHEMBL4864749	439.31	Cc1ccccc1C(c1cc([N+](=O)[O-])ccc1O)N1CCc2cc(Br)ccc21	MIC	2220	1	S. aureus (ATCC 25923)	0.293207	Test	CHEMBL4837954	Antibacterial activity against methicillin-sensitive Staphylococcus aureus ATCC 25923 assessed as inhibition of bacterial growth incubated for 16 to 24 hrs by broth microdilution method	31	42.99	151.916	533.316	2044.1	8152.34	33571	141548	11.05	102.552	172.482	747.07	2030.15	7471.75	24111.7	6.146	92.4232	115.115	541.527	1204.56	4320.24	12073.2	66.61	1409.45	28609.2	623020	1.37845e+07	3.09171e+08	7.01648e+09	90.2719	399.584	2253.69	15097.7	115188	963143	8.54106e+06	48.93	171.615	611.578
CHEMBL4859164	459.38	O=[N+]([O-])c1ccc2c(c1)CCN2C(c1ccc(C(F)(F)F)cc1)c1cc([N+](=O)[O-])ccc1O	MIC	2220	1	S. aureus (ATCC 25923)	0.293207	Training	CHEMBL4837954	Antibacterial activity against methicillin-sensitive Staphylococcus aureus ATCC 25923 assessed as inhibition of bacterial growth incubated for 16 to 24 hrs by broth microdilution method	36	47.88	175.542	632.708	2499.01	10261.9	43469.9	188231	16.33	128.592	271.654	1197.71	3989.6	16168.8	62448.9	5.939	109.744	148.237	693.838	1684.65	6125.3	18354.1	109.75	2334.14	48742.3	1.07467e+06	2.40919e+07	5.47656e+08	1.25957e+10	92.0421	354.166	1595.73	7713.54	38806.4	200522	1.05663e+06	55.79	198.171	724.742
CHEMBL4471008	897.4	N=C(NCCCCCCCCN(CCCCCCCCNC(=N)NCC1CC1)C(=O)N(CCCCCCNC(=N)NCC1CC1)CCCCCCNC(=N)NCC1CC1)NCC1CC1	MIC	2228.66	1	S. aureus (ATCC 25923)	0.293207	Training	CHEMBL4310172	Antibacterial activity against Staphylococcus aureus ATCC 25923 after 18 hrs by microdilution broth method	67	98.9	308.444	1022.07	3646.19	13499.8	51317.1	198819	42	193.016	416.405	1367.64	3973.58	12805.3	40962	13.314	165.931	181.128	792.675	1492.21	4915.8	11657.1	215.19	3314.56	64280.6	1.43506e+06	3.33329e+07	7.85596e+08	1.86323e+10	128.248	442.689	1746.78	7533.21	34453.3	164367	808659	115.5	365.082	1266.15
CHEMBL3769567	447.47	O=C(O)c1cn(C2CC2)c2cc(N3CCN(c4nc5ccccc5[nH]4)CC3)c(F)cc2c1=O	MIC	2234.79	1	S. aureus (ATCC 25923)	0.293207	Training	CHEMBL3773013	Antibacterial activity against Staphylococcus aureus ATCC 25923 by micro broth dilution method	38	53.42	189.299	677.619	2631.29	10595.2	43865.5	185283	14.52	133.294	235.368	1042.26	2948.51	11131.6	37222.2	4.819	116.048	133.319	684.184	1473.76	5470.21	15131.2	94.46	1328.86	20560.9	362731	6.67587e+06	1.25764e+08	2.40411e+09	96.6587	373.321	1679.56	8156.65	41427.9	217015	1.16377e+06	56.94	202.816	722.398
CHEMBL4851759	446.47	CC(C)=CCc1c(OCC2CC2)cc(/C=C/c2ccc(C(F)(F)F)cc2)c(C(=O)O)c1O	MIC	2239.79	1	S. aureus (ATCC 25923)	0.293207	Test	CHEMBL4829245	Antibacterial activity against Staphylococcus aureus ATCC 25923 assessed as reduction in microbial growth after 16 to 18 hrs by microbroth dilution method	34	48.31	166.786	606.463	2383.61	9717.4	40701.5	173906	20.88	123.408	297.442	1217.67	4199.09	16659.1	64818.9	6.119	99.8307	141.546	628.044	1536.34	5433.34	16229.2	66.76	1250.49	22233.3	432595	8.53207e+06	1.69593e+08	3.38818e+09	87.466	338.338	1535.04	7518.82	38475.9	202709	1.09108e+06	55.45	193.17	717.276
CHEMBL4078600	891.54	CC[C@H]1OC(=O)[C@H](C)[C@@H](OC(=O)Nc2cccc(C)c2)[C@H](C)[C@@H](O[C@@H]2O[C@H](C)C[C@H](N(C)C)[C@H]2O)[C@](C)(O)C[C@@H](C)CN(C)[C@H](C)[C@@H](OC(=O)NCc2ccccc2Cl)[C@]1(C)O	MIC	2243.31	1	S. aureus (ATCC 25923)	0.293207	Training	CHEMBL3994880	Antibacterial activity against erythromycin-susceptible Staphylococcus aureus ATCC 25923 by broth microdilution method	65	94.69	328.466	1211.53	4839.54	20154.9	86629.2	381545	42.09	233.811	597.349	2286.42	7864.65	29752.4	111722	5.814	195.735	209.005	1132.84	2332.42	8914.21	24213.1	188.59	2656.61	43256.1	797281	1.51968e+07	2.94007e+08	5.73502e+09	142.059	537.34	2336.28	11056.2	55265.7	288243	1.55889e+06	109.75	392.195	1473.49
CHEMBL1087725	441.42	O=C(O)c1cn(C2CC2)c2nc(N3CCC(n4cc(/C=N/O)nn4)CC3)c(F)cc2c1=O	MIC	2265.42	1	S. aureus (ATCC 25923)	0.293207	Training	CHEMBL1112848	Antibacterial activity against Staphylococcus aureus ATCC 25923 by broth microdilution technique	36	46.61	172.076	602.567	2357.82	9458.06	39107.4	164522	17.43	128.121	253.836	1049.55	3105.91	11446.6	38822.3	2.735	108.259	114.541	635.669	1319.43	5073.94	13816.3	138.73	2206.89	41355.5	881780	2.00252e+07	4.73982e+08	1.15514e+10	88.8095	360.433	1700.21	8771.42	48022	275214	1.63737e+06	54.47	192.191	682.15
CHEMBL1088234	441.42	NC(=O)c1cn(C2CCN(c3nc4c(cc3F)c(=O)c(C(=O)O)cn4C3CC3)CC2)nn1	MIC	2265.42	1	S. aureus (ATCC 25923)	0.293207	Training	CHEMBL1112848	Antibacterial activity against Staphylococcus aureus ATCC 25923 by broth microdilution technique	36	47.91	175.782	623.007	2448.08	9857.41	40856.4	172167	19.03	135.142	286.918	1188.99	3680.01	13761.7	48035.4	1.683	110.663	112.8	649.879	1332.04	5171.65	14001.1	149.23	2441.64	45437.6	943259	2.07605e+07	4.76724e+08	1.13058e+10	87.8916	357.729	1691.8	8747.6	47972.4	275247	1.63857e+06	54.42	194.285	697.895
CHEMBL2062958	878.29	CC[C@H]1C[C@@]23OC(=O)C(=C2O)C(=O)[C@]2(CC)[C@@H](C=C[C@@H]4[C@@H](O[C@H]5C[C@@H](O)[C@H](NC(=O)c6[nH]c(Cl)c(Cl)c6Cl)[C@@H](C)O5)[C@@H](C)CC[C@@H]42)CCCC/C=C/[C@@]3(C)C=C1C(=O)O	MIC	2277.15	1	S. aureus (ATCC 25923)	0.293207	Test	CHEMBL2067701	Antibacterial activity against methicillin-sensitive Staphylococcus aureus ATCC 25923 by broth microdilution method	65	95.55	343.241	1300.88	5392.54	23520.2	106665	498611	52.89	264.629	759.784	2986.18	11253.4	45525.4	187170	6.605	208.019	235.096	1334.83	3087	12512.5	38755.3	184.48	2920.11	48227.8	883981	1.66724e+07	3.19371e+08	6.17779e+09	138.438	564.064	2608.61	13234.7	71065.8	397633	2.29636e+06	103.59	382.687	1421.06
CHEMBL1809138	438.59	CO[C@H]1CCCCCCCCC[C@@H](C)OC(=O)C(S(=O)(=O)c2ccccc2)CC1=O	MIC	2280.03	1	S. aureus (ATCC 25923)	0.293207	Training	CHEMBL1810784	Antibacterial activity against Staphylococcus aureus ATCC 25923 by broth microdilution method	31	43.09	146.485	501.396	1894.85	7508.71	30991.4	131906	25.28	122.54	379.156	1663.42	7293.88	34890.3	171589	3.457	84.7374	78.0715	434.326	812.026	3122.11	8079.35	95.12	1493.34	25249	460461	8.54157e+06	1.59941e+08	3.01522e+09	66.5697	238.312	980.691	4437.23	21369.3	107749	562910	53.4	178.67	639.5
CHEMBL1094617	394.48	C(=C/c1cc2ccc(C3=NCCN3)cc2[nH]1)\c1cc2ccc(C3=NCCN3)cc2[nH]1	MIC	2281.48	1	S. aureus (ATCC 25923)	0.293207	Training	CHEMBL1694871	Antimicrobial activity against Staphylococcus aureus ATCC 25923 by broth microdilution method	35	49.34	169.656	580.402	2158.95	8361.05	33388.6	136252	10.16	108.795	158.014	714.1	1778.19	6494.06	19680.3	4.49	101.156	99.5546	546.494	1074.65	4010.44	10453.7	80.36	646.815	4493.1	34912.9	276478	2.24947e+06	1.8638e+07	93.0648	355.844	1577.7	7524.45	37494.8	192517	1.01035e+06	52.3	179.618	619.457
CHEMBL4468224	437.6	CCCCCCCCCCn1nnc(-c2n[nH]c(=S)n2N)c1-c1n[nH]c(=S)n1N	MIC	2285.19	1	S. aureus (ATCC 25923)	0.293207	Training	CHEMBL4349304	Antibacterial activity against Staphylococcus aureus ATCC 25923 after 24 hrs by microdilution method	31	33.05	131.685	407.386	1514.53	5704.07	22574.4	91519.6	14.42	106.647	203.32	850.187	2561.78	9540.56	33148.1	-1.578	88.5452	36.3168	434.147	516.325	2815.42	5517.6	214.15	4582.38	120335	3.46667e+06	1.0363e+08	3.15351e+09	9.69348e+10	90.1704	527.235	3976.78	35732.4	352791	3.65827e+06	3.88954e+07	50.42	172.52	597.834
CHEMBL4853572	394.86	Cc1ccc(C(c2cc([N+](=O)[O-])ccc2O)N2CCc3cc(Cl)ccc32)cc1	MIC	2300	1	S. aureus (ATCC 25923)	0.293207	Test	CHEMBL4837954	Antibacterial activity against methicillin-sensitive Staphylococcus aureus ATCC 25923 assessed as inhibition of bacterial growth incubated for 16 to 24 hrs by broth microdilution method	31	42.83	151.336	530.783	2028.6	8051.17	32943	137878	11.13	102.796	173.517	746.78	2014.32	7361.79	23540.8	5.97	92.1144	114.088	534.233	1172.77	4173.31	11490.5	66.61	1409.45	28609.2	623016	1.37845e+07	3.09171e+08	7.01648e+09	86.8556	347.868	1636.85	8361.48	44934.8	250330	1.43377e+06	48.83	170.927	610.305
CHEMBL3235648	668.63	COC(=O)/C(C)=C/c1ccc(Oc2ccccc2N/C(=N/c2ccc(Cl)cc2)NCCCCNc2ccnc3cc(Cl)ccc23)cc1	MIC	2333.13	1	S. aureus (ATCC 25923)	0.293207	Training	CHEMBL3240883	Antimicrobial activity against Staphylococcus aureus ATCC 25923 after 24 hrs by standard broth microdilution method	51	72.27	238.749	800.524	2910.93	10971.3	42504.4	167983	17.68	156.01	237.728	1038.8	2633.86	9695.53	30313.2	8.675	139.644	140.449	712.229	1300.53	4733.11	11312.3	96.87	889.12	8495.84	111091	1.67444e+06	2.72206e+07	4.57265e+08	146.678	588.563	2763.16	14148.6	76611.4	431790	2.50886e+06	82.3	274.748	952.564
CHEMBL4459453	426.17	NC(=O)c1c(F)ccc(OCc2nn(-c3ccc(Br)cc3)c(=O)o2)c1F	MIC	2346.48	1	S. aureus (ATCC 25923)	0.293207	Training	CHEMBL4390180	Antibacterial activity against Staphylococcus aureus ATCC 25923 incubated for 24 hrs by CLSI protocol based broth microdilution method	28	34.96	129.237	427.476	1618.49	6203.67	24667	99776.2	14.12	102.715	202.268	838.135	2454.57	9025.19	30389.2	2.317	82.8811	79.1681	454.017	864.3	3331.22	8474.13	100.35	1581.1	29912.7	656092	1.53505e+07	3.73136e+08	9.2948e+09	81.0563	364.699	2097.26	14347.6	111448	944003	8.44136e+06	43.76	152.105	539.568
CHEMBL3235647	654.6	COC(=O)/C(C)=C/c1ccc(Oc2ccccc2N/C(=N/c2ccc(Cl)cc2)NCCCNc2ccnc3cc(Cl)ccc23)cc1	MIC	2383.13	1	S. aureus (ATCC 25923)	0.293207	Training	CHEMBL3240883	Antimicrobial activity against Staphylococcus aureus ATCC 25923 after 24 hrs by standard broth microdilution method	50	70.73	234.377	787.632	2870.84	10843.4	42088.9	166616	17	153.548	233.333	1027.04	2607.03	9627.4	30145.8	8.317	137.516	138.255	704.724	1288.94	4701.79	11253.6	96.87	887.12	8495.84	111085	1.67444e+06	2.72206e+07	4.57265e+08	145.244	584.508	2751.61	14115.1	76515.9	431533	2.50826e+06	80.4	269.138	934.305
CHEMBL1668683	417.48	C=C1C[C@@H](C(=O)Nc2ccc(F)cc2)N(C(=O)[C@H](CC2CCCC2)CN(O)C=O)C1	MIC	2395.32	1	S. aureus (ATCC 25923)	0.293207	Test	CHEMBL1670586	Antibacterial activity against Staphylococcus aureus ATCC 25923 by broth micro dilution technique	32	43.97	150.689	517.741	1931.06	7471.57	29752.6	120996	21.12	115.641	268.304	993.094	3184.35	11540	41165.4	1.446	90.116	71.3132	449.78	729.909	2901.78	6504.39	89.95	1494.46	25647.8	475904	9.02634e+06	1.73918e+08	3.39509e+09	71.4413	263.119	1097.51	4932.52	23143.7	111714	550096	52.29	176.92	627.567
CHEMBL1927718	406.7	Clc1cccc(-c2nnc3sc(Nc4ccc(Br)cc4)nn23)c1	MIC	2409.64	1	S. aureus (ATCC 25923)	0.293207	Training	CHEMBL1931392	Antibacterial activity against drug-sensitive Staphylococcus aureus ATCC 25923 by broth microdilution method	26	35.2	126.233	428.11	1622.41	6300.16	25185.3	102415	11.29	97.8315	204.036	947.835	3265.93	13964.9	57373.2	4.379	76.7913	81.4186	429.178	826.671	3123.34	7796.72	80.07	815.865	8576.42	101835	1.26782e+06	1.62699e+07	2.12513e+08	85.9112	428.374	2602.16	18087.9	138452	1.13615e+06	9.79548e+06	39.82	137.403	481.522
CHEMBL4285762	414.45	Cc1cc(C(C)(C)C)cc(C)c1-c1cc(COc2ccc(F)c(C(N)=O)c2F)no1	MIC	2412.84	1	S. aureus (ATCC 25923)	0.293207	Training	CHEMBL4260423	Antibacterial activity against Staphylococcus aureus ATCC 25923 after 24 hrs by broth microdilution based CLSI method	32	42.45	156.2	562.856	2259.86	9323.34	39718.5	172515	15.07	114.701	239.575	996.056	3089.23	11630.4	41027.5	4.578	98.3956	132.915	637.869	1567.29	5762.89	17559.6	78.35	1361.11	26156	590592	1.41693e+07	3.51762e+08	8.90997e+09	80.082	309.071	1398.94	6811.84	34552.4	179973	955365	52.15	188.039	709.259
CHEMBL3235646	640.57	COC(=O)/C(C)=C/c1ccc(Oc2ccccc2N/C(=N/c2ccc(Cl)cc2)NCCNc2ccnc3cc(Cl)ccc23)cc1	MIC	2435.33	1	S. aureus (ATCC 25923)	0.293207	Training	CHEMBL3240883	Antimicrobial activity against Staphylococcus aureus ATCC 25923 after 24 hrs by standard broth microdilution method	49	69.19	230.005	774.74	2830.76	10715.5	41673.4	165249	16.32	151.085	228.939	1015.27	2580.19	9559.74	29980.3	7.959	135.412	136.079	697.508	1277.68	4672.81	11196.8	96.87	885.12	8495.84	111079	1.67444e+06	2.72208e+07	4.57269e+08	143.81	581.173	2744.46	14107.2	76560.9	432016	2.51144e+06	78.5	263.528	916.046
CHEMBL3235275	639.41	Clc1cccc(/N=C(\NCCCCNc2ccnc3cc(Cl)ccc23)Nc2ccccc2Oc2cc(Cl)ccc2Cl)c1	MIC	2439.75	1	S. aureus (ATCC 25923)	0.293207	Test	CHEMBL3240883	Antimicrobial activity against Staphylococcus aureus ATCC 25923 after 24 hrs by standard broth microdilution method	46	66	219.161	739.712	2706.08	10256.7	39970.8	159017	13.7	138.531	186.638	837.457	1860.28	6596	17930.5	9.567	128.399	140.671	680.856	1306.97	4714.45	11683.6	70.57	543.139	3161.52	21980.6	154607	1.12699e+06	8.38494e+06	137.6	581.418	2887.77	15683.3	90075.9	537311	3.29193e+06	73.46	245.646	852.469
CHEMBL4777151	409.55	CCCCCCCCn1nnc(-c2n[nH]c(=S)n2N)c1-c1n[nH]c(=S)n1N	MIC	2441.7	1	S. aureus (ATCC 25923)	0.293207	Training	CHEMBL4700641	Antibacterial activity against Staphylococcus aureus ATCC 25923 incubated for 24 hrs by microdilution method	29	29.97	122.941	381.602	1434.36	5448.25	21743.4	88785.7	13.06	101.722	194.531	826.662	2508.12	9404.3	32813.3	-2.294	84.2888	31.929	419.038	492.998	2751.36	5397.59	214.15	4578.38	120335	3.46666e+06	1.0363e+08	3.15351e+09	9.69348e+10	87.3032	519.125	3953.68	35662.6	352575	3.65759e+06	3.88933e+07	46.62	161.3	561.316
CHEMBL5174350	814.31	CCCCCCN(CCCCCCCCNC(=N)NCC1CC1)C(=O)N(CCCCCCCCNC(=N)NCC1CC1)CCCCCCCCNC(=N)NCC1CC1	MIC	2456.07	1	S. aureus (ATCC 25923)	0.293207	Training	CHEMBL5159042	Antibacterial activity against Staphylococcus aureus ATCC 25923 assessed as bacterial growth inhibition incubated for 18 hrs by micro-dilution broth method	60	88.82	273.901	895.809	3155.5	11552.2	43493.5	167168	38.14	170.641	363.071	1180.01	3403.63	10935.7	34990.6	13.097	146.327	157.89	681.648	1263.03	4139.09	9717.86	167.28	2581.01	49502.1	1.0983e+06	2.53766e+07	5.95678e+08	1.40857e+10	112.236	379.954	1466.27	6205.71	27950.9	131755	642222	105.43	332.171	1145.71
CHEMBL1809137	406.59	CO[C@H]1CCCCCCCCC[C@@H](C)OC(=O)C(Sc2ccccc2)CC1=O	MIC	2459.48	1	S. aureus (ATCC 25923)	0.293207	Training	CHEMBL1810784	Antibacterial activity against Staphylococcus aureus ATCC 25923 by broth microdilution method	29	43.09	136.485	455.676	1641.55	6163.23	23861.4	94509.2	25.28	112.54	319.756	1268.58	4844.64	20110.1	84460.5	4.934	74.3105	68.7317	343.577	576.147	2043.7	4523.66	77.9	1060.01	14996.6	234218	3.76615e+06	6.16689e+07	1.02179e+09	65.8795	247.592	1075.91	5192.02	26951	147814	845733	50.4	163.336	565.574
CHEMBL1240641	811.02	CC[C@H]1OC(=O)[C@H](C)[C@@H](OC(=O)NCCc2ccc(OC)c(OC)c2)[C@H](C)[C@@H](O[C@@H]2O[C@H](C)C[C@H](N(C)C)[C@H]2O)[C@](C)(OC)C[C@@H](C)C(=O)[C@@H](C)[C@@H](OC)[C@]1(C)O	MIC	2466.03	1	S. aureus (ATCC 25923)	0.293207	Test	CHEMBL1246744	Antibacterial activity against erythromycin-susceptible Staphylococcus aureus ATCC 25923 by broth microdilution method	59	86.03	297.868	1103.76	4453.46	18806.9	82053	366720	43.98	217.598	595.054	2248.97	8032.78	30789.9	118599	3.299	175.909	177.018	1035.31	2140.83	8422.41	23339.7	180.78	2281.29	34948.4	623733	1.16424e+07	2.21485e+08	4.25648e+09	120.267	439.148	1798.05	7902.37	36213.9	170820	823010	101.12	365.03	1364.64
CHEMBL132623	404.93	CC(/C=C/[C@@]1(C)[C@H](C)CCC(=O)[C@@H]1C)=C\Cc1c(O)c(Cl)c(C)c(C=O)c1O	MIC	2469.56	1	S. aureus (ATCC 25923)	0.293207	Training	CHEMBL4831454	Antibacterial activity against Staphylococcus aureus ATCC 25923 assessed as inhibition of bacterial growth incubated for 16 hrs by microdilution method	29	42.07	147.342	549.431	2231.41	9498.97	41850.1	189186	21.31	113.132	286.72	1099.4	3769.54	14332.3	54095.1	3.775	88.1579	112.541	563.903	1366.09	5142.03	15757.5	74.6	1487.28	26986.6	515801	9.93065e+06	1.92472e+08	3.7516e+09	75.0096	308.572	1468.84	7621.18	41664.9	236407	1.3801e+06	49.75	179.816	676.015
CHEMBL4848641	380.83	O=[N+]([O-])c1ccc(O)c(C(c2ccc(Cl)cc2)N2CCc3ccccc32)c1	MIC	2470	1	S. aureus (ATCC 25923)	0.293207	Training	CHEMBL4837954	Antibacterial activity against methicillin-sensitive Staphylococcus aureus ATCC 25923 assessed as inhibition of bacterial growth incubated for 16 to 24 hrs by broth microdilution method	30	41.31	145.026	503.751	1913.51	7570.79	30963.5	129764	9.98	97.473	159.096	701.251	1885.52	6971.43	22354.9	5.744	88.0651	105.118	501.621	1084.99	3902.29	10712	66.61	1405.45	28603.2	622992	1.37844e+07	3.09171e+08	7.01647e+09	84.5567	338.815	1588.88	8085.65	43335.1	241126	1.38131e+06	46.91	162.444	572.172
CHEMBL4845801	394.86	Cc1ccccc1C(c1cc([N+](=O)[O-])ccc1O)N1CCc2cc(Cl)ccc21	MIC	2470	1	S. aureus (ATCC 25923)	0.293207	Training	CHEMBL4837954	Antibacterial activity against methicillin-sensitive Staphylococcus aureus ATCC 25923 assessed as inhibition of bacterial growth incubated for 16 to 24 hrs by broth microdilution method	31	42.83	151.336	530.783	2032.6	8100.07	33336.6	140510	11.13	102.796	173.517	750.78	2043.47	7517.11	24264.5	5.97	92.1242	113.676	536.914	1188.37	4267.59	11900.9	66.61	1409.45	28609.2	623020	1.37845e+07	3.09171e+08	7.01648e+09	86.8556	347.884	1636.45	8359.1	44945	250661	1.43788e+06	48.83	171.141	609.288
CHEMBL3235274	625.39	Clc1cccc(/N=C(\NCCCNc2ccnc3cc(Cl)ccc23)Nc2ccccc2Oc2cc(Cl)ccc2Cl)c1	MIC	2494.44	1	S. aureus (ATCC 25923)	0.293207	Test	CHEMBL3240883	Antimicrobial activity against Staphylococcus aureus ATCC 25923 after 24 hrs by standard broth microdilution method	45	64.46	214.789	726.82	2666	10128.8	39555.3	157651	13.02	136.068	182.244	825.695	1833.45	6527.87	17763.1	9.209	126.271	138.477	673.351	1295.38	4683.13	11625	70.57	541.139	3161.52	21974.6	154607	1.12697e+06	8.38494e+06	136.166	577.362	2876.22	15649.9	89980.4	537053	3.29133e+06	71.56	240.036	834.21
CHEMBL2178443	428.48	Cc1c(CCC(=O)O)c(=O)oc2c(C)c(OCc3ccc(-c4ccccc4)cc3)ccc12	MIC	2500	1	S. aureus (ATCC 25923)	0.293207	Training	CHEMBL2183629	Antibacterial activity against Staphylococcus aureus ATCC 25923 by broth microdilution method	35	46.47	163.578	547.895	2053.92	7893.83	31456.9	127852	14.02	118.416	205.123	899.114	2484.41	9231.63	29906.7	5.789	100.163	113.779	551.529	1170.08	4209.11	11541.5	76.74	1218.95	19570.5	354485	6.6103e+06	1.25363e+08	2.40433e+09	95.1308	362.279	1611.02	7749.27	38989.8	202050	1.06979e+06	55.98	192.302	678.728
CHEMBL2178444	453.49	Cc1c(CCC(=O)O)c(=O)oc2c(C)c(OCc3ccc(-c4ccccc4C#N)cc3)ccc12	MIC	2500	1	S. aureus (ATCC 25923)	0.293207	Training	CHEMBL2183629	Antibacterial activity against Staphylococcus aureus ATCC 25923 by broth microdilution method	37	49.08	173.027	583.434	2201.41	8529.74	34255.7	140329	18.77	138.698	280.45	1200.29	3678.98	14044.3	49345.4	5.512	106.318	121.219	595.7	1282.02	4637.35	12890.7	100.53	1790.91	33112.2	677102	1.42984e+07	3.08584e+08	6.77087e+09	102.188	395.29	1781.43	8661.48	43967.4	229596	1.22407e+06	59.23	204.472	721.514
CHEMBL1809139	398.49	C[C@@H]1CCCCCCCCC[C@H](O)C(=O)CC(SCC(F)(F)F)C(=O)O1	MIC	2509.47	1	S. aureus (ATCC 25923)	0.293207	Training	CHEMBL1810784	Antibacterial activity against Staphylococcus aureus ATCC 25923 by broth microdilution method	26	39	126.932	449.822	1712.27	6778.33	27583.4	114519	29.63	115.103	384.094	1514.99	6121.65	25767.6	110851	4.048	70.6196	84.1386	396.504	866.269	3107.66	8717.83	88.9	1422.66	23125.3	403054	7.22252e+06	1.3212e+08	2.456e+09	52.1101	194.452	850.719	4106.96	21132.2	114006	637875	45.69	150.977	553.971
CHEMBL5175428	786.26	CCCCCCCCN(CCCCCCCCNC(=N)NCC1CC1)C(=O)N(CCCCCCNC(=N)NCC1CC1)CCCCCCNC(=N)NCC1CC1	MIC	2543.69	1	S. aureus (ATCC 25923)	0.293207	Test	CHEMBL5159042	Antibacterial activity against Staphylococcus aureus ATCC 25923 assessed as bacterial growth inhibition incubated for 18 hrs by micro-dilution broth method	58	85.74	265.157	870.024	3075.33	11296.4	42662.4	164435	36.78	165.716	354.283	1156.49	3349.96	10799.4	34655.8	12.381	142.071	153.502	666.539	1239.71	4075.03	9597.86	167.28	2577.01	49502.1	1.09829e+06	2.53766e+07	5.95678e+08	1.40857e+10	109.369	371.844	1443.17	6135.93	27734.9	131074	640049	101.63	320.951	1109.2
CHEMBL1668677	392.43	C=C1C[C@@H](C(=O)Nc2ccc(F)cn2)N(C(=O)[C@H](CCCC)CN(O)C=O)C1	MIC	2548.23	1	S. aureus (ATCC 25923)	0.293207	Training	CHEMBL1670586	Antibacterial activity against Staphylococcus aureus ATCC 25923 by broth micro dilution technique	29	39.23	133.245	453.008	1678.28	6454.16	25581.7	103711	19.08	104.254	240.961	898.388	2884.72	10539.5	37853.3	0.607	80.2833	56.392	392.177	581.835	2447.42	5186.5	102.84	1567.54	26273.9	480508	9.06181e+06	1.74193e+08	3.39725e+09	67.0254	248.93	1056.04	4811	22856.6	111659	556406	48.44	164.018	581.055
CHEMBL3235273	611.36	Clc1cccc(/N=C(\NCCNc2ccnc3cc(Cl)ccc23)Nc2ccccc2Oc2cc(Cl)ccc2Cl)c1	MIC	2551.69	1	S. aureus (ATCC 25923)	0.293207	Training	CHEMBL3240883	Antimicrobial activity against Staphylococcus aureus ATCC 25923 after 24 hrs by standard broth microdilution method	44	62.92	210.418	713.927	2625.91	10000.9	39139.8	156284	12.34	133.606	177.849	813.932	1806.62	6460.22	17597.6	8.851	124.168	136.301	666.135	1284.12	4654.15	11568.1	70.57	539.139	3161.52	21968.6	154607	1.12717e+06	8.38799e+06	134.732	574.027	2869.06	15641.9	90025.3	537536	3.29451e+06	69.66	234.426	815.951
CHEMBL1668675	391.44	C=C1C[C@@H](C(=O)Nc2ccc(F)cc2)N(C(=O)[C@H](CCCC)CN(O)C=O)C1	MIC	2554.67	1	S. aureus (ATCC 25923)	0.293207	Training	CHEMBL1670586	Antibacterial activity against Staphylococcus aureus ATCC 25923 by broth micro dilution technique	29	39.35	133.574	454.584	1684.93	6483.06	25707.2	104257	19.08	104.254	240.961	898.388	2884.72	10539.5	37853.3	1.131	80.3407	59.5852	393.236	602.782	2471.87	5351.21	89.95	1484.46	25641.8	475854	9.02627e+06	1.73918e+08	3.39509e+09	67.6003	248.365	1045.17	4733.17	22362.4	108596	537534	48.69	164.805	584.809
CHEMBL2016806	386.23	Fc1cc2nc(NCCCNCc3ccc(Cl)c(Cl)c3)oc2cc1F	MIC	2589.13	1	S. aureus (ATCC 25923)	0.293207	Test	CHEMBL2021020	Antibacterial activity against Staphylococcus aureus ATCC 25923 after 16 hrs by broth microdilution method	27	36.01	126.131	415.551	1536.73	5780.01	22491.8	88979.3	10.25	86.3147	131.034	551.635	1308.92	4569.34	13009.2	4.918	76.4213	85.5121	419.807	841.522	3067.35	7916.91	50.09	388.127	2417.78	17469.8	128885	984574	7.69501e+06	76.0735	317.233	1565.42	8463.43	48419.6	287919	1.76059e+06	43.07	145.502	510.85
CHEMBL2204494	769.12	CCCCCCCCCCn1c(CNNC(=O)c2sc(C(=O)NNCc3nc4ccccc4n3CCCCCCCCCC)c(C)c2C)nc2ccccc21	MIC	2600.37	1	S. aureus (ATCC 25923)	0.293207	Training	CHEMBL2214620	Antimicrobial activity against Staphylococcus aureus ATCC 25923 by microbroth dilution method	59	79.38	268.962	868.808	3156.91	11866.4	46576.7	188027	24.93	180.158	292.788	1224.33	3308.83	12250.5	40535.1	9.637	158.932	145.839	801.267	1471.99	5736.85	14725.6	146.14	1752.04	22236.5	323743	4.95696e+06	7.82784e+07	1.26037e+09	133.335	497.393	2142.46	10145.4	51107.9	269176	1.46577e+06	98.54	328.904	1131.89
CHEMBL1240643	768.96	CC[C@H]1OC(=O)[C@H](C)[C@@H](OC(=O)NCCc2ccc(F)cc2)[C@H](C)[C@@H](O[C@@H]2O[C@H](C)C[C@H](N(C)C)[C@H]2O)[C@](C)(OC)C[C@@H](C)C(=O)[C@@H](C)[C@@H](OC)[C@]1(C)O	MIC	2600.92	1	S. aureus (ATCC 25923)	0.293207	Training	CHEMBL1246744	Antibacterial activity against erythromycin-susceptible Staphylococcus aureus ATCC 25923 by broth microdilution method	56	81.78	283.848	1055.75	4266.46	18031.5	78726.3	352194	42.05	208.919	578.372	2190.96	7867.22	30231.7	116781	3.63	168.093	174.691	994.513	2080.48	8117.39	22585.4	162.32	2188.1	34438.5	620945	1.16268e+07	2.21397e+08	4.25597e+09	111.909	406.66	1659.18	7278.73	33289	156542	750821	95.63	344.339	1293.44
CHEMBL234893	384.43	O=C(O)c1cn(C2CC2)c2cc(N3CCc4sccc4C3)c(F)cc2c1=O	MIC	2601.25	1	S. aureus (ATCC 25923)	0.293207	Training	CHEMBL897190	Antibacterial activity against Staphylococcus aureus ATCC 25923 by micro-broth dilution method	31	40.96	152.026	538.317	2124.44	8591.72	35814.5	151910	14.47	114.137	225.087	956.124	2848.07	10646.3	36446.8	3.805	95.3392	114.451	572.351	1282.15	4686.86	13292.9	90.78	1496.37	24577.1	432305	7.77657e+06	1.42545e+08	2.65583e+09	77.1723	301.642	1374.19	6752.31	34621.7	182615	983429	46.77	167.574	603.061
CHEMBL2016826	384.31	Fc1ccc2sc(NCCCNCc3ccc(Cl)c(Cl)c3)nc2c1	MIC	2602.07	1	S. aureus (ATCC 25923)	0.293207	Test	CHEMBL2021020	Antibacterial activity against Staphylococcus aureus ATCC 25923 after 16 hrs by broth microdilution method	26	34.68	120.362	390.818	1427.83	5297.82	20353.5	79504.8	8.74	80.0346	112.532	488.115	1098.34	3838.61	10486.6	5.024	72.4473	80.2327	389.891	769.211	2787.5	7106.36	65.19	696.546	7610.83	98086.6	1.34604e+06	1.91551e+07	2.7789e+08	80.0267	346.658	1767.61	9838.26	57727.5	350719	2.18354e+06	41.96	140.038	489.598
CHEMBL2016825	384.31	Fc1ccc2nc(NCCCNCc3ccc(Cl)c(Cl)c3)sc2c1	MIC	2602.07	1	S. aureus (ATCC 25923)	0.293207	Training	CHEMBL2021020	Antibacterial activity against Staphylococcus aureus ATCC 25923 after 16 hrs by broth microdilution method	26	34.68	120.362	390.818	1427.83	5297.82	20353.5	79495.4	8.74	80.0346	112.532	488.115	1098.34	3838.61	10486.6	5.024	72.4473	80.2327	389.849	769.905	2789.62	7122.65	65.19	696.546	7610.83	98086.6	1.34604e+06	1.91551e+07	2.7789e+08	80.0267	346.658	1767.61	9838.26	57727.5	350717	2.18352e+06	41.96	140.038	489.598
CHEMBL4443096	381.72	NC(=O)c1c(F)ccc(OCc2nn(-c3ccc(Cl)cc3)c(=O)o2)c1F	MIC	2619.72	1	S. aureus (ATCC 25923)	0.293207	Training	CHEMBL4390180	Antibacterial activity against Staphylococcus aureus ATCC 25923 incubated for 24 hrs by CLSI protocol based broth microdilution method	28	34.8	128.658	424.942	1606.98	6151.4	24432.5	98739.5	14.2	102.958	203.302	841.845	2467.89	9070.56	30541.4	2.141	82.582	77.7296	449.404	848.11	3278.5	8302.59	100.35	1581.1	29912.7	656092	1.53505e+07	3.73136e+08	9.2948e+09	77.64	313	1480.01	7609.07	41205.1	231519	1.33814e+06	43.66	151.63	537.278
CHEMBL4776622	373.51	N/C(=N\NC(=S)N1CCOCC1)c1cc(Sc2ccccc2)ccn1	MIC	2623.76	1	S. aureus (ATCC 25923)	0.293207	Training	CHEMBL4768106	Antibacterial activity against Staphylococcus aureus ATCC 25923 assessed as reduction in bacterial growth incubated for 24 hrs by broth microdilution assay	27	36.16	122.652	400.242	1447.48	5402.72	20834	82063.5	15.83	100.582	242.048	1040.24	3746.51	15564.8	63281.2	4.597	71.6651	73.3951	358.119	679.366	2411.33	5934.77	133.16	2449.12	58693.2	1.62431e+06	4.76572e+07	1.43794e+09	4.40624e+10	82.4088	398.342	2545.08	19965.2	179710	1.75522e+06	1.79306e+07	43.62	142.568	487.679
CHEMBL1927714	372.25	Brc1ccc(Nc2nn3c(-c4ccccc4)nnc3s2)cc1	MIC	2632.64	1	S. aureus (ATCC 25923)	0.293207	Test	CHEMBL1931392	Antibacterial activity against drug-sensitive Staphylococcus aureus ATCC 25923 by broth microdilution method	25	33.47	119.24	398.152	1494.22	5761.27	22949.3	93200.1	9.73	91.3979	184.879	885.964	3082	13402.8	55679.2	3.757	72.2956	69.6801	388.662	710.823	2765.09	6736.18	80.07	811.865	8570.42	101811	1.26777e+06	1.62698e+07	2.12513e+08	80.6321	393.448	2361.64	16426.8	127038	1.05822e+06	9.26631e+06	38.15	130.144	449.389
CHEMBL5195461	758.2	CCCCCCN(CCCCCCNC(=N)NCC1CC1)C(=O)N(CCCCCCCCNC(=N)NCC1CC1)CCCCCCNC(=N)NCC1CC1	MIC	2637.83	1	S. aureus (ATCC 25923)	0.293207	Training	CHEMBL5159042	Antibacterial activity against Staphylococcus aureus ATCC 25923 assessed as bacterial growth inhibition incubated for 18 hrs by micro-dilution broth method	56	82.66	256.414	844.24	2995.16	11040.6	41831.4	161701	35.42	160.792	345.494	1132.96	3296.29	10663.2	34321	11.665	137.814	149.114	651.431	1216.38	4010.97	9477.85	167.28	2573.01	49502.1	1.09828e+06	2.53766e+07	5.95678e+08	1.40857e+10	106.502	363.733	1420.08	6066.16	27518.9	130393	637877	97.83	309.731	1072.68
CHEMBL552372	377.4	O=C(O)c1cn(C2CC2)c2nc(N3CC4CC3C[S+]4[O-])c(F)cc2c1=O	MIC	2649.71	1	S. aureus (ATCC 25923)	0.293207	Training	CHEMBL1059709	Antibacterial activity against Staphylococcus aureus ATCC 25923 by microbroth dilution technique	30	41.9	155.042	574.522	2302.29	9536.13	40535.7	175591	23.48	139.554	390.409	1736.82	7004.49	32092.4	149009	2.395	95.9753	111.386	594.523	1329.91	5058.34	14538.2	123.79	2314.77	52197.4	1.35936e+06	3.81205e+07	1.11855e+09	3.37567e+10	68.661	263.666	1173.54	5619.57	28051.7	144035	755292	44.58	163.428	595.921
CHEMBL1208572	751.01	CC[C@@H](C(=O)[C@@H](C)[C@@H](O)[C@H](C)[C@@H]1O[C@@H]([C@@H](CC)C(=O)O)CC[C@@H]1C)[C@H]1O[C@]2(C=C[C@@H](O)[C@]3(CC[C@@](C)([C@H]4CC[C@](O)(CC)[C@H](C)O4)O3)O2)[C@H](C)C[C@@H]1C	MIC	2660	1	S. aureus (ATCC 25923)	0.293207	Training	CHEMBL3420368	Antimicrobial activity against Staphylococcus aureus ATCC 25923 after 18 hrs by two-fold serial microdilution method	57	85.11	305.406	1183.14	4992.85	22051.1	100447	467459	45.45	220.951	665.109	2579.92	9850.47	39362.4	159378	4.688	183.72	208.651	1190.43	2723.77	10812	32197.3	161.21	2610.76	45475.2	871789	1.70877e+07	3.38375e+08	6.73908e+09	96.3043	356.169	1435.86	6307.98	28982	137324	665075	94.72	353.437	1350.12
CHEMBL5290688	367.83	CC1CCc2c(sc(NC(=O)c3cc(Cl)ccc3F)c2C(=O)O)C1	MIC	2660	1	S. aureus (ATCC 25923)	0.293207	Test	CHEMBL5232839	Antibacterial activity against Staphylococcus aureus ATCC 25923 assessed as inhibition of bacterial growth by standard broth microdilution method	26	34.24	125.122	430.575	1659.95	6509.99	26393.9	108854	16.38	99.5728	225.836	899.24	2867.62	10693.6	38179.3	4.282	78.0987	97.8915	460.173	1034.33	3692.71	10457.6	94.64	1539.13	25041.3	437233	7.8397e+06	1.435e+08	2.6717e+09	68.4269	282.134	1362.37	7181	39866.8	229322	1.35394e+06	41.52	146.294	529.871
CHEMBL3617121	375.21	FC(F)(F)c1cccc(NC(=S)Nc2cccc(Br)c2)c1	MIC	2665.17	1	S. aureus (ATCC 25923)	0.293207	Training	CHEMBL3619768	Antimicrobial activity against Staphylococcus aureus ATCC 25923 after 18 hrs by twofold serial microdilution method	22	30.01	105.123	373.139	1446.56	5818.06	24136.1	102506	11.56	80.8332	189.4	861.807	3137.58	13471.3	56041.7	4.98	64.0534	93.9273	403.307	995.361	3524.94	10664.6	56.15	1236.49	34378.8	1.07839e+06	3.45036e+07	1.1087e+09	3.56577e+10	71.4523	397.098	2953.12	25832.6	246459	2.4584e+06	2.50902e+07	35.96	123.145	455.924
CHEMBL4073467	749.94	CC[C@H]1OC(=O)[C@H](C)[C@@H](OC(=O)Nc2cccc(C)c2)[C@H](C)[C@@H](O[C@@H]2O[C@H](C)C[C@H](N(C)C)[C@H]2O)[C@](C)(O)C[C@@H](C)CN(C)[C@H](C)[C@H]2OC(=O)O[C@@]21C	MIC	2666.88	1	S. aureus (ATCC 25923)	0.293207	Training	CHEMBL3994880	Antibacterial activity against erythromycin-susceptible Staphylococcus aureus ATCC 25923 by broth microdilution method	56	81.68	287.55	1076.59	4361.94	18423.4	80313	358852	39.44	208.474	565.15	2151.02	7638.93	29235.7	112307	4.512	172.357	189.411	1031.94	2212.17	8562.14	24314.1	165.56	2195.6	34550.8	622387	1.16516e+07	2.21862e+08	4.26497e+09	113.788	417.281	1733.48	7746.34	36026	171911	835324	93.86	341.551	1294.26
CHEMBL2431741	743.9	N[C@H]1[C@@H](O[C@H]2[C@H](O)[C@@H](OCc3cccc4ccccc34)[C@H](N)C[C@@H]2N)O[C@H](CO)[C@@H](OCc2cccc3ccccc23)[C@@H]1OCc1cccc2ccccc12	MIC	2688.53	1	S. aureus (ATCC 25923)	0.293207	Training	CHEMBL2434120	Antibacterial activity against Staphylococcus aureus ATCC 25923 after 24 hrs by geometric microdilution method	62	89.27	304.72	1063.5	4046.81	16080.4	66054.5	278030	22.45	194.409	329.136	1415.61	3920.57	14643.8	48448.5	5.061	180.567	154.911	964.524	1714.08	6975.54	17339.1	164.67	3238.61	71529.3	1.74058e+06	4.32864e+07	1.08884e+09	2.76007e+10	155.503	590.352	2561.79	12020.3	59152.1	301027	1.57213e+06	96.22	331.062	1151.7
CHEMBL2431740	743.9	N[C@H]1[C@@H](O[C@H]2[C@H](O)[C@@H](OCc3ccc4ccccc4c3)[C@H](N)C[C@@H]2N)O[C@H](CO)[C@@H](OCc2ccc3ccccc3c2)[C@@H]1OCc1ccc2ccccc2c1	MIC	2688.53	1	S. aureus (ATCC 25923)	0.293207	Test	CHEMBL2434120	Antibacterial activity against Staphylococcus aureus ATCC 25923 after 24 hrs by geometric microdilution method	62	89.27	304.72	1063.5	4034.81	15934.6	64885.7	270240	22.45	194.409	329.136	1403.61	3843.32	14249.2	46694.6	5.061	180.537	156.145	956.471	1667.21	6696.92	16122	164.67	3238.61	71529.3	1.74057e+06	4.32863e+07	1.08884e+09	2.76007e+10	155.503	590.303	2562.98	12028.4	59123.7	299919	1.55761e+06	96.22	330.421	1154.76
CHEMBL2146934	400.43	Cc1c(O)c(C(=O)C(C)C)c(O)c2c1oc1c(C)c(O)c(C(=O)C(C)C)c(O)c12	MIC	2700	1	S. aureus (ATCC 25923)	0.293207	Training	CHEMBL2148851	Antibacterial activity against Staphylococcus aureus ATCC 25923 after overnight incubation by broth microdilution method	31	41.06	156.31	569.647	2308.89	9571.69	40917.3	177915	16.45	119.683	253.616	1068.68	3390.52	13165.3	48028.6	3.021	99.538	120.461	624.204	1431.55	5360.87	15701.3	128.2	2404.11	44536.4	864059	1.69494e+07	3.34718e+08	6.64022e+09	79.4219	307.77	1420.55	7108.81	37253.2	201273	1.11165e+06	50.28	190.441	712.45
CHEMBL4459716	737.14	N=C(N)NCCCCCCCCN(CCCCCCCCNC(=N)N)C(=O)N(CCCCCCCCNC(=N)N)CCCCCCCCNC(=N)N	MIC	2713.19	1	S. aureus (ATCC 25923)	0.293207	Training	CHEMBL4310172	Antibacterial activity against Staphylococcus aureus ATCC 25923 after 18 hrs by microdilution broth method	51	74.78	224.076	702.745	2347.78	8105.56	28706.5	103778	32.24	138.827	276.536	851.642	2305.46	7091.22	21926.5	8.846	117.798	98.4137	458.096	685.522	2279.59	4604.18	271.15	5685.28	133222	3.28625e+06	8.23271e+07	2.07941e+09	5.28182e+10	105.213	367.035	1468.81	6526.1	31116.7	155711	804699	93.1	287.351	976.043
CHEMBL1240632	736.94	CC[C@H]1OC(=O)[C@H](C)[C@@H](OC(=O)NCc2ccccc2)[C@H](C)[C@@H](O[C@@H]2O[C@H](C)C[C@H](N(C)C)[C@H]2O)[C@](C)(OC)C[C@@H](C)C(=O)[C@@H](C)[C@@H](OC)[C@]1(C)O	MIC	2713.93	1	S. aureus (ATCC 25923)	0.293207	Training	CHEMBL1246744	Antibacterial activity against erythromycin-susceptible Staphylococcus aureus ATCC 25923 by broth microdilution method	54	78.91	273.707	1018.12	4121.5	17467.7	76527.6	343605	39.86	200.177	555.475	2119.15	7661.59	29619.4	114994	3.037	162.116	163.09	955.702	1973.42	7814.45	21694	162.32	2182.1	34432.5	620915	1.16268e+07	2.21397e+08	4.25597e+09	108.807	397.823	1625.8	7136.92	32656.2	153661	737670	92.34	332.693	1248.74
CHEMBL2016805	368.24	Fc1ccc2oc(NCCCNCc3ccc(Cl)c(Cl)c3)nc2c1	MIC	2715.62	1	S. aureus (ATCC 25923)	0.293207	Test	CHEMBL2021020	Antibacterial activity against Staphylococcus aureus ATCC 25923 after 16 hrs by broth microdilution method	26	34.68	120.362	390.818	1427.83	5297.82	20353.5	79504.8	8.74	80.0346	112.532	488.115	1098.34	3838.61	10486.6	4.757	72.4056	77.3655	385.592	740.364	2715.56	6791.77	50.09	384.127	2411.78	17441.8	128815	984336	7.69428e+06	74.4051	311.407	1536.61	8306.21	47537.2	282921	1.7322e+06	41.68	139.252	485.423
CHEMBL2016804	368.24	Fc1ccc2nc(NCCCNCc3ccc(Cl)c(Cl)c3)oc2c1	MIC	2715.62	1	S. aureus (ATCC 25923)	0.293207	Training	CHEMBL2021020	Antibacterial activity against Staphylococcus aureus ATCC 25923 after 16 hrs by broth microdilution method	26	34.68	120.362	390.818	1427.83	5297.82	20353.5	79495.4	8.74	80.0346	112.532	488.115	1098.34	3838.61	10486.6	4.757	72.4056	77.3655	385.592	740.364	2715.37	6794.4	50.09	384.127	2411.78	17441.8	128815	984336	7.69428e+06	74.4051	311.407	1536.61	8306.21	47537.2	282925	1.73228e+06	41.68	139.252	485.423
CHEMBL4094110	735.92	CC[C@H]1OC(=O)[C@H](C)[C@@H](OC(=O)Nc2ccccc2)[C@H](C)[C@@H](O[C@@H]2O[C@H](C)C[C@H](N(C)C)[C@H]2O)[C@](C)(O)C[C@@H](C)CN(C)[C@H](C)[C@H]2OC(=O)O[C@@]21C	MIC	2717.69	1	S. aureus (ATCC 25923)	0.293207	Training	CHEMBL3994880	Antibacterial activity against erythromycin-susceptible Staphylococcus aureus ATCC 25923 by broth microdilution method	55	80.22	281.419	1050.32	4250.23	17958.4	78403.5	351063	38.76	204.012	554.755	2117.67	7553.82	28990.4	111642	4.286	168.307	180.442	999.29	2125.09	8293.33	23550.5	165.56	2191.6	34544.8	622363	1.16516e+07	2.21862e+08	4.26497e+09	111.489	408.227	1685.52	7470.51	34426.3	162707	782858	91.94	333.068	1256.13
CHEMBL389045	732.93	N=C(N)NCCC[C@H](NC(=O)[C@H](Cc1ccc(-c2ccccc2)cc1)NC(=O)[C@@H](N)CCCNC(=N)N)C(=O)N(Cc1ccccc1)Cc1ccccc1	MIC	2728.77	1	S. aureus (ATCC 25923)	0.293207	Training	CHEMBL888688	Antibacterial activity against Staphylococcus aureus ATCC 25923 by microdilution method	57	80.63	262.4	876.55	3164.17	11853.3	45700.8	179966	26.47	179.914	347.51	1389.28	4114.6	15136.9	51995.7	5.823	152.06	125.163	712.927	1140.23	4367.01	9597.71	228.33	4483.86	98224.4	2.33429e+06	5.71104e+07	1.42138e+09	3.57855e+10	148.714	561.736	2430.65	11335.8	55287.6	277739	1.42491e+06	94.3	308.536	1070.79
CHEMBL1240630	726.91	CC[C@H]1OC(=O)[C@H](C)[C@@H](OC(=O)NCc2ccco2)[C@H](C)[C@@H](O[C@@H]2O[C@H](C)C[C@H](N(C)C)[C@H]2O)[C@](C)(OC)C[C@@H](C)C(=O)[C@@H](C)[C@@H](OC)[C@]1(C)O	MIC	2751.37	1	S. aureus (ATCC 25923)	0.293207	Test	CHEMBL1246744	Antibacterial activity against erythromycin-susceptible Staphylococcus aureus ATCC 25923 by broth microdilution method	53	74.71	265.827	980.492	3998.02	16975.2	74633.5	335977	39.86	198.177	555.475	2113.15	7671.59	29599.4	115094	2.465	159.898	159.352	946.329	1960.85	7778.4	21641.5	175.46	2266.43	35098.2	625724	1.16623e+07	2.21661e+08	4.25796e+09	99.8154	358.516	1430.64	6124.8	27322.9	125357	586743	90.26	326.575	1227.92
CHEMBL1240623	716.95	CCCCCNC(=O)O[C@H]1[C@H](C)[C@@H](O[C@@H]2O[C@H](C)C[C@H](N(C)C)[C@H]2O)[C@](C)(OC)C[C@@H](C)C(=O)[C@@H](C)[C@@H](OC)[C@](C)(O)[C@@H](CC)OC(=O)[C@@H]1C	MIC	2789.59	1	S. aureus (ATCC 25923)	0.293207	Training	CHEMBL1246744	Antibacterial activity against erythromycin-susceptible Staphylococcus aureus ATCC 25923 by broth microdilution method	51	75.15	259.123	966.617	3924.47	16699.3	73479.6	331410	41.43	190.704	553.142	2060.93	7564.57	29124.5	113764	3.098	152.294	154.168	900.479	1878.14	7437.24	20852	162.32	2172.1	34426.5	620865	1.16267e+07	2.21397e+08	4.25597e+09	94.4275	335.874	1331.24	5683.47	25347.7	116461	546498	89.32	322.603	1215.35
CHEMBL2407179	716.01	N=C(N)NCCC[C@H](NC(=O)[C@H](CCCNC(=N)N)NC(=O)[C@@H](N)Cc1c[n+](CCCC2CCCCC2)cn1CCCC1CCCCC1)C(N)=O	MIC	2800	1	S. aureus (ATCC 25923)	0.293207	Training	CHEMBL2411879	Antibacterial activity against Staphylococcus aureus KCTC 1621 assessed as growth inhibition after 18 to 20 hrs by broth microdilution method	53	77.31	249.276	839.141	3032.47	11362.6	43752.6	171933	35.26	172.27	391.387	1373.6	4252.84	14769.2	50812.9	4.304	140.043	110.614	645.664	1027.51	3930.73	8705.65	260.97	5161.61	116075	2.80026e+06	6.9321e+07	1.74146e+09	4.41746e+10	100.921	356.375	1397.16	6020.86	27517.9	131213	645169	90.22	294.305	1030.05
CHEMBL5176852	711.73	CCCCOP(=O)(OCCCC)C(Nc1ccc(S(=O)(=O)Nc2onc(C)c2C)cc1)c1cc(O)c2c(c1)C(=O)c1cccc(O)c1C2=O	MIC	2810.05	1	S. aureus (ATCC 25923)	0.293207	Training	CHEMBL5146990	Antibacterial activity against Staphylococcus aureus ATCC 25923 assessed as inhibition of bacterial growth measured after 24 hrs by CLSI based broth microdilution method	53	62.96	246.448	806.69	3123.12	12214.4	49949.4	208407	23.58	189.973	406.226	1814.48	6329.21	26597.1	108314	6.143	160.229	179.231	950.086	2083.59	7897.62	22589.7	212.55	3254.3	54748.5	1.00787e+06	1.91301e+07	3.68936e+08	7.18193e+09	130.131	503.237	2246.12	10958.8	56216.6	298411	1.62358e+06	84.7187	302.662	1102.27
CHEMBL3617113	348.75	Fc1ccc(NC(=S)Nc2cccc(C(F)(F)F)c2)cc1Cl	MIC	2867.38	1	S. aureus (ATCC 25923)	0.293207	Test	CHEMBL3619768	Antimicrobial activity against Staphylococcus aureus ATCC 25923 after 18 hrs by twofold serial microdilution method	23	31.12	110.133	394.038	1535.98	6203.13	25795.6	109631	12.68	86.4964	200.681	886.744	3120.81	12964	51959.7	4.965	67.7701	100.635	432.719	1083.43	3836.02	11680.9	56.15	1240.49	34384.8	1.07842e+06	3.45037e+07	1.1087e+09	3.56577e+10	69.7044	351.225	2364.69	19246.7	177034	1.75035e+06	1.80115e+07	37.25	128.92	479.061
CHEMBL4878366	541.4	O=C(O)c1ccc(-n2cc(CNc3cc(F)c(C(F)(F)F)c(F)c3)c(-c3ccc(C(F)(F)F)cc3)n2)cc1	MIC	2881.42	1	S. aureus (ATCC 25923)	0.293207	Training	CHEMBL4818433	Antimicrobial activity against methicillin-susceptible Staphylococcus aureus ATCC 25923 assessed as bacterial growth inhibitions by CLSI protocol based microdilution method	41	55.89	202.166	738.578	2954.5	12232.9	52169.7	227096	20.88	153.253	350.321	1591.69	5655.93	23846.4	96842.4	6.563	126.444	177.649	838.912	2094.21	7761.11	23899.2	67.15	1009.36	15093.4	271793	5.1383e+06	9.95882e+07	1.95654e+09	103.399	399.993	1811.61	8795.34	44376	229651	1.21084e+06	63.55	226.402	843.727
CHEMBL1240621	688.9	CCCNC(=O)O[C@H]1[C@H](C)[C@@H](O[C@@H]2O[C@H](C)C[C@H](N(C)C)[C@H]2O)[C@](C)(OC)C[C@@H](C)C(=O)[C@@H](C)[C@@H](OC)[C@](C)(O)[C@@H](CC)OC(=O)[C@@H]1C	MIC	2903.18	1	S. aureus (ATCC 25923)	0.293207	Training	CHEMBL1246744	Antibacterial activity against erythromycin-susceptible Staphylococcus aureus ATCC 25923 by broth microdilution method	49	72.07	250.38	940.833	3844.3	16443.4	72648.6	328678	40.07	185.779	544.353	2037.41	7510.9	28988.3	113431	2.382	148.038	149.78	885.216	1855.04	7372.24	20735.7	162.32	2168.1	34426.5	620853	1.16267e+07	2.21397e+08	4.25597e+09	91.5603	327.763	1308.15	5614.45	25135	115790	544335	85.52	311.383	1178.83
CHEMBL2431743	686.89	NC[C@H]1O[C@H](O[C@H]2[C@H](O)[C@@H](OCCCCc3ccc4ccccc4c3)[C@H](N)C[C@@H]2N)[C@H](N)[C@@H](OCCCCc2ccc3ccccc3c2)[C@@H]1O	MIC	2911.67	1	S. aureus (ATCC 25923)	0.293207	Training	CHEMBL2434120	Antibacterial activity against Staphylococcus aureus ATCC 25923 after 24 hrs by geometric microdilution method	55	80.2	269.151	934.058	3519.83	13832.5	56126.8	233256	24.06	170.542	315.304	1254.26	3564.56	12912.4	42948.3	3.795	156.398	125.555	798.324	1326.47	5393.98	12631	181.46	3849.05	89000.8	2.20187e+06	5.53395e+07	1.40303e+09	3.57864e+10	127.768	472.589	1991.67	9090.55	43571.6	216140	1.10058e+06	88.04	298.584	1042.5
[truncated: 10,994 more rows]
[truncated: 246 more columns]

## Sheet: S2
bs	avg[SM(Std)1]bs	avg[SM(Std)2]bs	avg[SM(Std)3]bs	avg[SM(Std)4]bs	avg[SM(Std)5]bs	avg[SM(Std)6]bs	avg[SM(Std)7]bs	avg[SM(Dip)1]bs	avg[SM(Dip)2]bs	avg[SM(Dip)3]bs	avg[SM(Dip)4]bs	avg[SM(Dip)5]bs	avg[SM(Dip)6]bs	avg[SM(Dip)7]bs	avg[SM(Hyd)1]bs	avg[SM(Hyd)2]bs	avg[SM(Hyd)3]bs	avg[SM(Hyd)4]bs	avg[SM(Hyd)5]bs	avg[SM(Hyd)6]bs	avg[SM(Hyd)7]bs	avg[SM(Psa)1]bs	avg[SM(Psa)2]bs	avg[SM(Psa)3]bs	avg[SM(Psa)4]bs	avg[SM(Psa)5]bs	avg[SM(Psa)6]bs	avg[SM(Psa)7]bs	avg[SM(Mol)1]bs	avg[SM(Mol)2]bs	avg[SM(Mol)3]bs	avg[SM(Mol)4]bs	avg[SM(Mol)5]bs	avg[SM(Mol)6]bs	avg[SM(Mol)7]bs	avg[SM(Van)1]bs	avg[SM(Van)2]bs	avg[SM(Van)3]bs	avg[SM(Van)4]bs	avg[SM(Van)5]bs	avg[SM(Van)6]bs	avg[SM(Van)7]bs	avg[SM(Gas)1]bs	avg[SM(Gas)2]bs	avg[SM(Gas)3]bs	avg[SM(Gas)4]bs	avg[SM(Gas)5]bs	avg[SM(Gas)6]bs	avg[SM(Gas)7]bs
[truncated: 15 more rows]
[truncated: 235 more columns]
