# Supplementary material for: In Silico Approach for Antibacterial Discovery: PTML Modeling of Virtual Multi-Strain Inhibitors Against Staphylococcus aureus
Source: Pharmaceuticals (Basel). 2025 Jan 31;18(2):196. doi: 10.3390/ph18020196 (PMC11858522; doi:10.3390/ph18020196)
Supplement: Supplementary file 1 [file pharmaceuticals-18-00196-s001.zip › Supplementary Information S2_OK.xlsx]

## Sheet: Cover Sheet
In Silico Approach for Early Antibacterial Drug Discovery: PTML Modeling of Virtual Multi-Strain Inhibitors Against Staphylococcus aureus
Valeria V. Kleandrova1, M. Natália D. S. Cordeiro1, and Alejandro Speck-Planche1,*
1LAQV@REQUIMTE/Department of Chemistry and Biochemistry, Faculty of Sciences, University of Porto, 4169-007, Porto, Portugal
*Correspondence: Alejandro Speck-Planche (alejspivanovich@gmail.com)
CONTENT OF SUPPLEMENTARY INFORMATION 2
SPREADSHEET S1
Here, data appear in the same order as in spreadsheet S1 from Supplementary Information 1.
The terms in columns from B to H have already been explained in the manuscript.
From column I to AC, one can find the D[GTI]bs descriptors, which were calculated according to Eq. 3 reported in the manuscript. For the sake of simplicity, only those D[GTI]bs descriptors that were used as inputs for the PTML-MLP model are represented here.
Saving the spreadsheet S1 as a txt file, one can use this txt file as the input for the software STATISTICA (version 13 or higher) to obtain the present or alternative PTML-MLP models.
The ANN file corresponding to the MLP network (PTML-MLP model) can be obtained upon request to the authors of the present manuscript.
SPREADSHEET S2
Here, data appear in the same order as in spreadsheet S1 of Supplementary Information 1.
The terms in columns from B to G have already been explained in the manuscript.
Pred[ABi(bs)]: This is the predicted categorical value of inhibitory antibacterial activity ABi(bs) for the ith molecule against a defined S. aureus strain (bs).
Prob.(%): This is the predicted probability (expressed in percentage) for a molecule to belong to a given class (active or inactive) according to Pred[ABi(bs)].
SPREADSHEET S3
This spreadsheet contains data on the values of the local metrics, i.e., the local sensitivities and specificities
bs: Referred to each S. aureus strain.
NTotal(bs): Total number of molecules experimentally tested against a defined S. aureus strain (bs).
NActive(bs): Number of molecules labeled as active against a defined S. aureus strain (bs).
NInactive(bs): Number of molecules annotated as inactive against a defined S. aureus strain (bs).
Sn(bs): This is a local sensitivity, which is expressed as the percentage of molecules correctly classified as active against a defined S. aureus strain (bs).
Sp(bs): This is a local specificity, which is expressed as the percentage of molecules correctly classified as inactive against a defined S. aureus strain (bs).
SPREADSHEET S4
Here, data appear in the same order as in the spreadsheet S1 of Supplementary Information 1.
The terms in columns from B to H have already been explained in the manuscript.
In columns from I to AC, one can find the 21 D[GTI]bs descriptors, which were calculated according to Eq. 3 reported in the manuscript; these are the ones present in the PTML-MLP model (as described in the spreadsheet S1 of the present supplementary material).
In columns from AG to BA, one can find the maximum and minimum values for each of the 21 D[GTI]bs descriptors that were present in the PTML-MLP model.
In columns from BD to BX, one can find the local scores of applicability domain (LSAD) for each of the 21 D[GTI]bs descriptors that were present in the PTML-MLP model.
TSAD - Total score of applicability domain. Any molecule with TSAD = 21 will be within the applicability domain of the PTML-MLP model; otherwise, a molecule will be outside the applicability domain.

## Sheet: S1
Molecule ChEMBL ID	MW	Smiles	MIC (nM)	ABi(bs)	bs	p(bs)	Series	D[SM(Psa)1]bs	D[SM(Psa)5]bs	D[SM(Mol)1]bs	D[X(C)3]bs	D[e(Ch)3]bs	D[e(Ch)4]bs	D[e(Ch)5]bs	D[e(C)6]bs	D[e(Ch)6]bs	D[K(Alpha)3]bs	D[NSM(Std)2]bs	D[NSM(Dip)7]bs	D[NSM(Hyd)1]bs	D[NSM(Hyd)6]bs	D[NSM(Mol)2]bs	D[NSM(Van)2]bs	D[NSM(Ato)4]bs	D[NSM(logL16)1]bs	D[NXv(P)2]bs	D[NXv(Ch)6]bs	D[Ne(P)1]bs
CHEMBL2338020	453.96	CCc1[nH]c2nc(Sc3cnc4ccc[n+]([O-])c4c3)nc(N3C[C@@H]4[C@@H](N)[C@@H]4C3)c2c1Cl	66.0851	1	S. aureus (ATCC 13709)	0.634615	Training	0.308862	0.49844	0.307323	-0.0793435	0.629011	-0.521676	0.712552	-0.210738	0.513697	-0.3315	0.484309	0.195874	-0.115197	0.369632	0.305928	-0.556453	0.00270968	0.732048	0.160254	0.615413	-0.650235
CHEMBL565523	413.45	COc1c(-c2cc3n(c2)C[C@H](C)NC3)c(F)cc2c1N(C1CC1)CC(C(=O)O)C2=O	72.5602	1	S. aureus (ATCC 13709)	0.634615	Training	-0.395732	-0.345396	-0.125541	-0.00210022	1.96197	-0.521676	0.123456	-0.210738	-0.235109	-0.322103	0.474251	-0.0106621	-0.0612579	0.309983	-0.367642	-0.0616016	-0.0175529	-0.701426	-0.248704	0.227473	-0.562801
CHEMBL32	401.44	COc1c(N2C[C@@H]3CCCN[C@@H]3C2)c(F)cc2c(=O)c(C(=O)O)cn(C3CC3)c12	74.731	1	S. aureus (ATCC 13709)	0.634615	Training	-0.395732	-0.345393	-0.201128	-0.170489	1.96197	-0.521676	0.123456	-0.210738	0.0296335	-0.348174	0.404404	-0.302637	0.206729	0.259015	-0.387079	-0.278299	-0.0176381	-0.573283	-0.179508	0.740562	-0.392637
CHEMBL576829	399.42	COc1c(-c2cc3n(c2)CCNC3)c(F)cc2c1N(C1CC1)CC(C(=O)O)C2=O	75.1089	1	S. aureus (ATCC 13709)	0.634615	Test	-0.395732	-0.345489	-0.157738	-0.170489	1.96197	-0.521676	0.123456	-0.210738	0.0296335	-0.36332	0.341119	-0.00716929	-0.0972351	0.302836	-0.330912	-0.341857	-0.017606	-0.620798	-0.442422	0.445637	-0.392637
CHEMBL719	500.63	C/C(=C\C(=O)OCCCCCCCCC(=O)O)C[C@@H]1OC[C@H](C[C@@H]2O[C@H]2[C@@H](C)[C@H](C)O)[C@@H](O)[C@H]1O	119.849	1	S. aureus (ATCC 13709)	0.634615	Training	0.38487	0.210111	-0.397197	0.0264729	1.13072	-0.521676	-0.662023	-0.210738	-0.929071	1.25654	-0.434074	-0.106526	-0.552568	-0.75459	-0.95272	0.615199	-0.0152815	-0.895552	0.461591	-0.737264	0.915096
CHEMBL577908	417.41	O=C(O)C1CN(C2CC2)c2c(ccc(-c3cc4n(c3)CCNC4)c2OC(F)F)C1=O	143.744	1	S. aureus (ATCC 13709)	0.634615	Training	-0.395732	-0.345413	-0.132925	-0.0552741	1.96197	-0.521676	0.123456	-0.210738	0.145952	-0.266974	0.22961	-0.0546165	0.0209913	0.166716	-0.399437	-0.619699	-0.0163549	-0.913567	-0.552711	0.45365	-0.512327
CHEMBL1136	812.02	CC[C@H]1OC(=O)[C@H](C)C(=O)[C@H](C)[C@@H](O[C@@H]2O[C@H](C)C[C@H](N(C)C)[C@H]2O)[C@](C)(OC)C[C@@H](C)C(=O)[C@H](C)[C@H]2N(CCCCn3cnc(-c4cccnc4)c3)C(=O)O[C@]12C	153.937	1	S. aureus (ATCC 13709)	0.634615	Training	0.770205	-0.183456	1.22477	1.64897	-0.876105	-0.521676	0.905118	1.15812	0.171413	0.976935	0.359325	0.322968	-0.542283	0.24913	-0.664837	1.25246	-0.017917	-1.27346	0.373872	-0.716523	0.0270173
CHEMBL584471	384.41	C[C@H]1Cn2cc(-c3nc4c(cc3F)C(=O)C(C(=O)O)CN4C3CC3)cc2CN1	156.083	1	S. aureus (ATCC 13709)	0.634615	Test	-0.347267	-0.34394	-0.322849	-0.0523471	1.96197	-0.521676	0.123456	-0.210738	-0.141502	-0.367523	0.453293	-0.0911865	-0.127102	0.270792	-0.438534	-0.387192	-0.0184559	-0.632614	-0.233148	0.284825	-0.855167
CHEMBL565524	383.42	C[C@H]1Cn2cc(-c3cc4c(cc3F)C(=O)C(C(=O)O)CN4C3CC3)cc2CN1	156.486	1	S. aureus (ATCC 13709)	0.634615	Training	-0.517954	-0.345815	-0.268089	-0.0523471	1.96197	-0.521676	0.123456	-0.210738	-0.141502	-0.363341	0.488914	-0.0911865	0.0381787	0.282263	-0.386427	-0.316273	-0.0185623	-0.686772	-0.132301	0.39717	-0.855167
CHEMBL31	375.4	COc1c(N2CCNC(C)C2)c(F)cc2c(=O)c(C(=O)O)cn(C3CC3)c12	159.83	1	S. aureus (ATCC 13709)	0.634615	Training	-0.395732	-0.345402	-0.310336	-0.196539	1.96197	-0.521676	-0.662023	-0.210738	-0.0157887	-0.331748	0.189203	-0.326541	0.213288	0.240807	-0.277141	0.0893771	-0.0161188	-0.466599	-0.389177	0.617616	-0.219878
CHEMBL503148	739.63	COc1c(N2CCN(CCC(=O)c3ccc(OCCCC(P(=O)(O)O)P(=O)(O)O)cc3)C(C)C2)c(F)cc2c(=O)c(C(=O)O)cn(C3CC3)c12	162.243	1	S. aureus (ATCC 13709)	0.634615	Training	1.61953	1.40741	1.04805	1.87674	1.96197	-0.521676	-0.662023	0.952218	0.513697	0.820561	-0.792935	-0.328525	-0.189837	0.153308	-0.435082	0.247334	-0.00743593	-0.657143	1.09352	0.0377853	-0.354453
CHEMBL576633	456.42	C[C@H]1Cn2cc(-c3nc4c(cc3F)C(=O)C(C(=O)O)CN4c3ccc(F)cc3F)cc2CN1	262.916	1	S. aureus (ATCC 13709)	0.634615	Test	-0.347267	-0.343937	0.116622	0.235691	-0.876105	-0.521676	0.123456	-0.210738	0.387984	-0.238171	0.141687	-0.233921	0.178608	0.168049	-0.302144	-0.409518	-0.0146223	-0.919839	-0.739547	0.552267	-0.697978
CHEMBL567802	431.44	C[C@H]1Cn2cc(-c3ccc4c(c3OC(F)F)N(C3CC3)CC(C(=O)O)C4=O)cc2CN1	278.138	1	S. aureus (ATCC 13709)	0.634615	Training	-0.395732	-0.345319	-0.100728	0.113115	1.96197	-0.521676	0.123456	-0.210738	-0.118791	-0.225582	0.379833	0.0174197	0.0525628	0.177548	-0.43316	-0.339513	-0.0163392	-0.983527	-0.361377	0.241468	-0.674211
CHEMBL578147	427.48	COc1c(-c2cc3n(c2)C[C@H](C)N[C@@H]3C)c(F)cc2c1N(C1CC1)CC(C(=O)O)C2=O	280.715	1	S. aureus (ATCC 13709)	0.634615	Training	-0.395732	-0.345302	-0.0933443	0.117548	1.96197	-0.521676	0.123456	-0.210738	-0.390192	-0.301182	0.599774	0.000800447	0.0907754	0.376798	-0.396458	0.226875	-0.0174599	-0.777447	-0.137369	0.0508662	-0.664803
CHEMBL584685	413.45	COc1c(-c2cc3n(c2)CCN[C@H]3C)c(F)cc2c1N(C1CC1)CC(C(=O)O)C2=O	290.241	1	S. aureus (ATCC 13709)	0.634615	Training	-0.395732	-0.345395	-0.125541	-0.0508404	1.96197	-0.521676	0.123456	-0.210738	-0.20299	-0.340319	0.474251	0.00352101	0.0603279	0.3697	-0.361656	-0.0366532	-0.0175087	-0.701426	-0.327132	0.227473	-0.502643
CHEMBL2338008	438.95	CCc1[nH]c2nc(Sc3cnc4nccnc4c3)nc(N3C[C@@H]4[C@@H](N)[C@@H]4C3)c2c1Cl	296.161	1	S. aureus (ATCC 13709)	0.634615	Test	0.279598	0.00304448	0.40068	-0.198993	0.629011	-0.521676	0.712552	-0.210738	0.74632	-0.354404	0.561412	0.218261	-0.297257	0.338636	0.57461	-0.754594	0.00222115	0.887223	0.119493	0.567465	-0.550732
CHEMBL2338003	425.88	CCc1[nH]c2nc(Oc3cnc4ccc[n+]([O-])c4c3)nc(N3CC[C@@H](N)C3)c2c1Cl	305.25	1	S. aureus (ATCC 13709)	0.634615	Training	0.096067	0.459089	0.074133	-0.181973	-0.876105	-0.521676	1.03791	-0.210738	0.139294	-0.28147	-0.249639	-0.836969	-0.113468	-0.0663155	0.085724	-0.618244	0.00184558	0.606371	-0.675796	-0.233866	-0.207632
CHEMBL2338002	421.89	CCc1[nH]c2nc(Oc3cnc4cccnc4c3)nc(N3C[C@@H]4[C@@H](N)[C@@H]4C3)c2c1Cl	308.137	1	S. aureus (ATCC 13709)	0.634615	Training	-0.103884	-0.0381702	0.257191	-0.198993	0.629011	-0.521676	0.712552	-0.210738	0.74632	-0.372355	0.31139	-0.59468	-0.207978	0.312162	0.293115	-0.754482	-0.000718109	0.414231	-0.449425	0.673549	-0.550732
CHEMBL1741	747.96	CC[C@H]1OC(=O)[C@H](C)[C@@H](O[C@H]2C[C@@](C)(OC)[C@@H](O)[C@H](C)O2)[C@H](C)[C@@H](O[C@@H]2O[C@H](C)C[C@H](N(C)C)[C@H]2O)[C@](C)(OC)C[C@@H](C)C(=O)[C@H](C)[C@@H](O)[C@]1(C)O	334.242	1	S. aureus (ATCC 13709)	0.634615	Training	0.916659	0.211514	0.404777	2.07586	-0.876105	-0.521676	-0.662023	2.07226	-0.661781	0.95197	1.07883	0.528573	-0.903365	0.57663	-0.955025	2.47035	-0.0148238	-1.2984	0.952848	-0.570819	-0.193118
CHEMBL1082	365.41	CC1(C)S[C@@H]2[C@H](NC(=O)[C@H](N)c3ccc(O)cc3)C(=O)N2[C@H]1C(=O)O	342.081	1	S. aureus (ATCC 13709)	0.634615	Test	0.59025	0.605168	-0.406659	0.263819	-0.876105	2.67389	-0.205702	0.276854	-0.57738	-0.372923	0.797441	2.66174	-1.31608	0.680492	0.0543016	0.71714	-0.0116356	-0.0849611	1.14233	-0.631738	-0.807802
CHEMBL8	331.35	O=C(O)c1cn(C2CC2)c2cc(N3CCNCC3)c(F)cc2c1=O	362.155	1	S. aureus (ATCC 13709)	0.634615	Training	-0.517954	-0.345914	-0.485081	-0.415174	1.96197	-0.521676	-0.662023	-0.210738	0.452208	-0.412542	0.0351517	-0.338416	0.317671	0.188026	-0.245671	-0.538215	-0.0172205	-0.324593	-0.505123	1.21394	-0.320303
CHEMBL1818128	344.42	CCOc1ccc2ccccc2c1-c1cc2nc(N)nc(N)c2cc1C	362.929	1	S. aureus (ATCC 13709)	0.634615	Training	-0.352696	0.602982	0.119491	-0.412721	-0.876105	-0.521676	-0.662023	-0.210738	0.613949	-0.408008	-0.376153	-0.894236	0.65013	-0.00171329	0.603036	-0.217692	-0.0221216	0.712918	-0.925285	0.743848	0.123255
CHEMBL2338012	484.97	CCc1[nH]c2nc(Sc3cnc4nccnc4c3)nc(N3CC(NC(=O)COC)C3)c2c1Cl	515.496	1	S. aureus (ATCC 13709)	0.634615	Training	0.442604	-0.559566	0.598182	-0.182553	-0.876105	5.15932	-0.0729134	-0.210738	0.371917	-0.0835776	-0.182426	0.0547483	-0.505558	-0.172758	0.551559	-0.656572	0.00307066	0.936331	-0.286566	-0.430316	0.246311
CHEMBL2331622	481.97	CCc1[nH]c2nc(Sc3cnc4nccnc4c3)nc(N3C[C@@H]4[C@H](C3)[C@@]4(N)C(N)=O)c2c1Cl	518.704	1	S. aureus (ATCC 13709)	0.634615	Test	0.850186	0.739019	0.595831	0.183655	0.327988	-0.521676	0.712552	0.464888	0.671434	-0.325594	0.777664	0.801254	-0.873135	0.759507	0.529758	-0.380296	0.00187936	1.01215	0.0152736	0.294447	-0.704017
CHEMBL2338014	480.99	CCc1[nH]c2nc(Sc3cnc4nccnc4c3)nc(N3C[C@@H]4[C@H](C3)[C@H]4NC(=N)N)c2c1Cl	519.761	1	S. aureus (ATCC 13709)	0.634615	Training	0.754712	0.434188	0.63513	0.00626511	0.629011	-0.521676	0.712552	-0.210738	0.74632	-0.2188	0.403948	0.141083	-0.240889	0.265307	0.575566	-0.741176	0.000885528	0.614291	-0.0373888	0.410611	-0.461922
CHEMBL2338015	468.97	CCc1[nH]c2nc(Sc3cnc4nccnc4c3)nc(N3C[C@@H]4[C@H](C3)[C@@]4(N)CO)c2c1Cl	533.083	1	S. aureus (ATCC 13709)	0.634615	Training	0.547479	0.191276	0.499707	0.0715802	0.327988	-0.521676	0.712552	-0.210738	0.671434	-0.329044	0.763568	0.516668	-0.487485	0.856633	0.502147	-0.42821	0.00247214	0.935439	0.143962	0.340766	-0.465173
CHEMBL576211	449.43	C[C@@H]1NCCn2cc(-c3c(F)cc4c(c3OC(F)F)N(C3CC3)CC(C(=O)O)C4=O)cc21	556.26	1	S. aureus (ATCC 13709)	0.634615	Training	-0.395732	-0.345315	-0.0532918	0.187297	1.96197	-0.521676	0.123456	-0.210738	-0.20299	-0.228803	0.463672	0.0813776	0.188768	0.326904	-0.44809	-0.247926	-0.0141632	-1.17018	-0.504619	0.135982	-0.713468
CHEMBL2338018	436.97	CCc1[nH]c2nc(Sc3ccc4cccnc4c3)nc(N3C[C@@H]4[C@@H](N)[C@@H]4C3)c2c1Cl	572.122	1	S. aureus (ATCC 13709)	0.634615	Test	-0.0617748	-0.000608866	0.391164	-0.198993	0.629011	-0.521676	0.712552	-0.210738	0.74632	-0.346472	0.626548	0.218261	0.401688	0.423138	0.503692	-0.609901	0.00196593	0.788192	0.286147	0.792145	-0.550732
CHEMBL2338024	413.89	CCc1[nH]c2nc(Sc3cnc4nccnc4c3)nc(N3CC(O)C3)c2c1Cl	604.025	1	S. aureus (ATCC 13709)	0.634615	Training	0.202928	-0.456907	0.262693	-0.301621	-0.876105	5.15932	-0.0729134	-0.210738	0.371917	-0.342621	0.165032	0.0769647	-0.289723	0.00332238	0.70724	-0.813519	0.00573595	1.18554	-0.165896	-0.275779	-0.214908
CHEMBL577459	399.42	C[C@@H]1NCCn2cc(-c3c(F)cc4c5c3OC[C@H](C)N5CC(C(=O)O)C4=O)cc21	625.908	1	S. aureus (ATCC 13709)	0.634615	Training	-0.395732	-0.345366	-0.172937	-0.0105706	-0.876105	-0.521676	0.123456	-0.210738	0.194124	-0.42929	0.589297	0.0358724	0.0895648	0.346256	-0.349194	-0.0720423	-0.0180056	-0.734834	-0.345826	0.709662	-0.830529
CHEMBL565537	399.42	C[C@H]1Cn2cc(-c3c(F)cc4c5c3OC[C@H](C)N5CC(C(=O)O)C4=O)cc2CN1	625.908	1	S. aureus (ATCC 13709)	0.634615	Training	-0.395732	-0.345367	-0.172937	0.038169	-0.876105	-0.521676	0.123456	-0.210738	0.162005	-0.413826	0.570514	-0.0153079	-0.0357054	0.28473	-0.355361	-0.0977467	-0.0180511	-0.734834	-0.265023	0.709662	-0.89251
CHEMBL1082643	394.4	CCCC[C@H](CN(O)C=O)C(=O)N1CC=C[C@H]1C(=O)Nc1ccc(F)c[n+]1[O-]	633.874	1	S. aureus (ATCC 13709)	0.634615	Test	0.0563417	0.283743	-0.529378	-0.373484	-0.876105	-0.521676	0.516182	-0.210738	-0.7967	0.184355	-1.53338	-0.213457	-0.818123	-0.777519	-0.517683	0.0895335	-0.0116327	-0.376996	-0.762024	-0.851337	1.24954
CHEMBL584895	383.42	C[C@H]1NCCn2cc(-c3cc4c(cc3F)C(=O)C(C(=O)O)CN4C3CC3)cc21	652.026	1	S. aureus (ATCC 13709)	0.634615	Training	-0.517954	-0.345814	-0.268089	-0.101087	1.96197	-0.521676	0.123456	-0.210738	-0.109383	-0.38195	0.508285	-0.0384068	0.167364	0.345712	-0.380066	-0.289766	-0.0185153	-0.686772	-0.21563	0.39717	-0.791249
CHEMBL529	749	CC[C@H]1OC(=O)[C@H](C)[C@@H](O[C@H]2C[C@@](C)(OC)[C@@H](O)[C@H](C)O2)[C@H](C)[C@@H](O[C@@H]2O[C@H](C)C[C@H](N(C)C)[C@H]2O)[C@](C)(O)C[C@@H](C)CN(C)[C@H](C)[C@@H](O)[C@]1(C)O	667.557	1	S. aureus (ATCC 13709)	0.634615	Training	0.879185	0.318868	0.413153	2.27659	-0.876105	-0.521676	-0.662023	2.1477	-0.661781	1.08855	1.13526	0.324683	-0.790335	0.493277	-0.95549	2.47119	-0.0154795	-1.27028	1.15312	-0.570819	-0.386783
CHEMBL452399	679.48	COc1c(N2CCN(C(=O)OCOC(=O)CCC(P(=O)(O)O)P(=O)(O)O)C(C)C2)c(F)cc2c(=O)c(C(=O)O)cn(C3CC3)c12	735.857	1	S. aureus (ATCC 13709)	0.634615	Training	1.96779	1.48904	0.553748	1.811	1.96197	-0.521676	-0.662023	0.952218	-0.235109	0.647359	-0.939968	-0.193731	-0.59622	0.236447	-0.533495	0.405168	-0.00394592	-1.36607	1.06898	-0.223107	-0.470535
CHEMBL1818125	333.4	CCOc1ccc2[nH]ccc2c1-c1cc2nc(N)nc(N)c2cc1C	749.85	1	S. aureus (ATCC 13709)	0.634615	Test	-0.143609	0.607247	-0.0517649	-0.412721	-0.876105	-0.521676	0.516182	-0.210738	-0.180279	-0.45681	-0.305552	-0.880641	0.207585	-0.0232493	0.45111	-0.25767	-0.0219208	1.00288	-0.973716	0.0616442	-0.0134293
CHEMBL1818106	292.39	Cc1cc2c(N)nc(N)nc2cc1-c1ccccc1C(C)C	855.022	1	S. aureus (ATCC 13709)	0.634615	Training	-0.474918	0.602533	-0.327035	-0.398154	-0.876105	-0.521676	-0.662023	-0.210738	0.216835	-0.455569	-0.190881	-0.832695	0.461829	0.0214159	0.590458	0.441119	-0.0215025	0.764142	-0.312503	0.529979	-0.180538
CHEMBL1818117	278.36	CCc1ccccc1-c1cc2nc(N)nc(N)c2cc1C	898.118	1	S. aureus (ATCC 13709)	0.634615	Training	-0.474918	0.60253	-0.372702	-0.574753	-0.876105	-0.521676	-0.662023	-0.210738	0.216835	-0.500786	-0.410814	-0.87197	0.376389	-0.100075	0.657092	0.141485	-0.0214529	0.943546	-0.740467	0.614732	0.268135
CHEMBL2338021	468.97	CCc1[nH]c2nc(Sc3cnc4c(c3)c(=O)ncn4C)nc(N3C[C@@H]4[C@@H](N)[C@@H]4C3)c2c1Cl	1066.17	1	S. aureus (ATCC 13709)	0.634615	Training	0.40023	0.0820315	0.488405	0.0403051	0.629011	-0.521676	0.712552	-0.210738	0.349206	-0.312406	0.691684	0.27104	-0.0169148	0.555038	0.467668	-0.343569	0.00229986	0.702135	0.173709	0.413867	-0.74436
CHEMBL1818127	449.54	CCOc1ccc(-c2cccc(NS(C)(=O)=O)c2)cc1-c1ccc2c(N)nc(N)nc2c1	1112.25	1	S. aureus (ATCC 13709)	0.634615	Test	0.369642	0.90184	0.627089	0.529464	-0.876105	-0.521676	-0.662023	-0.210738	0.855981	0.0234951	-0.768199	-0.371437	0.144968	-0.116484	0.602681	-0.0957307	-0.0149277	0.473649	0.0313941	0.514007	-0.147271
CHEMBL2337993	440.96	CCc1[nH]c2nc(Sc3ccc4c(c3)C(=O)NC4)nc(N3C[C@@H]4[C@@H](N)[C@@H]4C3)c2c1Cl	1133.89	1	S. aureus (ATCC 13709)	0.634615	Training	0.152874	0.0796737	0.294756	-0.0793435	0.629011	-0.521676	1.54568	-0.210738	-0.0479077	-0.367844	0.822945	0.483027	0.163727	0.551757	0.343471	-0.462069	0.003183	0.761784	0.369366	0.321502	-0.781683
CHEMBL2338005	438.95	CCc1[nH]c2nc(Sc3cnc4nccnc4c3)nc(N3CC4CNC4C3)c2c1Cl	1139.08	1	S. aureus (ATCC 13709)	0.634615	Training	0.0943456	-0.640728	0.40954	-0.275572	-0.876105	5.50393	0.712552	-0.210738	0.371917	-0.354404	0.360628	0.0484472	-0.147185	0.0441672	0.560259	-0.965544	0.00162728	0.810356	0.0440813	-0.3738	-0.378222
CHEMBL2338017	437.96	CCc1[nH]c2nc(Sc3cnc4cccnc4c3)nc(N3C[C@@H]4[C@@H](N)[C@@H]4C3)c2c1Cl	1141.66	1	S. aureus (ATCC 13709)	0.634615	Training	0.108912	0.00113631	0.417026	-0.198993	0.629011	-0.521676	0.712552	-0.210738	0.74632	-0.350444	0.59398	0.218261	-0.115226	0.334526	0.579425	-0.682247	0.00209348	0.837708	0.202051	0.673549	-0.550732
CHEMBL567803	431.44	C[C@H]1NCCn2cc(-c3ccc4c(c3OC(F)F)N(C3CC3)CC(C(=O)O)C4=O)cc21	1158.91	1	S. aureus (ATCC 13709)	0.634615	Test	-0.395732	-0.345318	-0.100728	0.0643751	1.96197	-0.521676	0.123456	-0.210738	-0.0866716	-0.246783	0.397544	0.0656755	0.170675	0.235558	-0.427345	-0.315277	-0.0162962	-0.983527	-0.437563	0.241468	-0.615771
CHEMBL1818129	393.49	CCOc1ccc(C(=O)N(CC)CC)cc1-c1cc2nc(N)nc(N)c2cc1C	1270.68	1	S. aureus (ATCC 13709)	0.634615	Training	-0.0837562	0.68315	0.163217	-0.268055	-0.876105	-0.521676	-0.662023	-0.210738	-0.0479077	-0.142698	-0.56739	-0.613	0.407459	-0.175144	0.375419	0.741287	-0.0189254	0.623048	-0.861275	-0.00208498	0.780953
CHEMBL577488	385.4	C[C@H]1COc2c(-c3cc4n(c3)CCNC4)c(F)cc3c2N1CC(C(=O)O)C3=O	1297.35	1	S. aureus (ATCC 13709)	0.634615	Training	-0.395732	-0.34546	-0.205134	-0.13022	-0.876105	-0.521676	0.123456	-0.210738	0.426748	-0.450669	0.43623	-0.0118511	-0.0720084	0.27657	-0.3171	-0.38789	-0.0181213	-0.65273	-0.465304	0.949712	-0.727331
CHEMBL576830	384.41	C[C@@H]1NCCn2cc(-c3nc4c(cc3F)C(=O)C(C(=O)O)CN4C3CC3)cc21	1300.69	1	S. aureus (ATCC 13709)	0.634615	Training	-0.347267	-0.343939	-0.322849	-0.101087	1.96197	-0.521676	0.123456	-0.210738	-0.109383	-0.386025	0.472664	-0.0384068	0.00208295	0.33424	-0.432174	-0.360684	-0.0184089	-0.632614	-0.316476	0.284825	-0.791249
CHEMBL1818126	357.42	CCOc1ccc(-c2cccnc2)cc1-c1ccc2c(N)nc(N)nc2c1	1398.91	1	S. aureus (ATCC 13709)	0.634615	Test	-0.18201	0.604612	0.223906	-0.499963	-0.876105	-0.521676	-0.662023	-0.210738	1.23038	-0.296634	-0.749156	-0.895999	0.264759	-0.323372	0.635938	-0.735193	-0.0223612	0.607892	-1.17852	0.761413	0.45209
CHEMBL1809131	324.42	CC(=O)O[C@H]1CCCCCCCCC[C@@H](C)OC(=O)/C=C/C1=O	1541.21	1	S. aureus (ATCC 13709)	0.634615	Training	-0.582838	-0.453984	-0.968494	-0.641073	-0.876105	-0.521676	-0.662023	-0.210738	-1.32619	0.905673	-1.39148	0.135581	0.66608	-1.16967	-0.715511	0.490293	-0.0164225	-1.53152	0.115535	-1.41935	1.83747
CHEMBL1818114	310.36	COc1ccc(-c2cc3nc(N)nc(N)c3cc2C)cc1OC	1611.03	1	S. aureus (ATCC 13709)	0.634615	Training	-0.230475	0.603358	-0.19373	-0.459694	-0.876105	-0.521676	-0.662023	-0.210738	-0.0479077	-0.418659	-0.492775	-0.876956	-0.0601994	-0.170488	0.67049	0.186835	-0.0190609	0.701422	-1.05646	0.33806	0.412257
CHEMBL1809140	295.42	COC1CCCCCCCCC[C@@H](C)NC(=O)/C=C/C1=O	1692.51	1	S. aureus (ATCC 13709)	0.634615	Training	-0.771798	-0.533504	-1.10993	-0.87921	-0.876105	-0.521676	-0.662023	-0.210738	-1.32619	0.647598	-1.50099	-0.155692	0.402267	-1.26906	-0.753854	0.587006	-0.016784	-0.850228	0.426039	-1.41935	2.42175
CHEMBL1818120	292.34	CC(=O)c1cccc(-c2cc3nc(N)nc(N)c3cc2C)c1	1710.34	1	S. aureus (ATCC 13709)	0.634615	Test	-0.248881	0.682565	-0.252571	-0.362474	-0.876105	-0.521676	-0.662023	-0.210738	0.171413	-0.45409	-0.353125	-0.551426	-0.0103289	-0.112623	0.734086	0.0557992	-0.0202079	1.00416	-0.823344	0.529979	-0.265762
CHEMBL1818116	264.33	Cc1ccccc1-c1cc2nc(N)nc(N)c2cc1C	1891.57	1	S. aureus (ATCC 13709)	0.634615	Training	-0.474918	0.60253	-0.413463	-0.534483	-0.876105	-0.521676	-0.662023	-0.210738	0.216835	-0.541964	-0.335581	-0.881597	0.305287	-0.0392906	0.767682	0.0299632	-0.0217992	0.968206	-0.714069	0.707191	-0.188658
CHEMBL2338013	518.99	CCc1[nH]c2nc(Sc3cnc4nccnc4c3)nc(N3CC(NC(=O)c4cnccn4)C3)c2c1Cl	1926.82	1	S. aureus (ATCC 13709)	0.634615	Training	0.661755	-0.556541	0.950452	-0.116233	-0.876105	5.15932	-0.0729134	-0.210738	1.49511	-0.0825432	-0.237135	0.00654105	-0.620395	-0.207652	0.629966	-1.08523	-0.000797068	0.885314	-0.49602	-0.167462	0.00819775
CHEMBL2338011	480.99	CCc1[nH]c2nc(Sc3cnc4nccnc4c3)nc(N3CC(NC(=O)C4CC4)C3)c2c1Cl	2079.05	1	S. aureus (ATCC 13709)	0.634615	Training	0.320383	-0.559917	0.563313	-0.116233	1.96197	5.15932	-0.0729134	-0.210738	0.371917	-0.152701	0.17579	0.127833	-0.290483	-0.00826317	0.441508	-0.864908	0.000717051	0.821476	-0.000973897	-0.456344	-0.30303
CHEMBL577703	456.42	C[C@@H]1NCCn2cc(-c3nc4c(cc3F)C(=O)C(C(=O)O)CN4c3ccc(F)cc3F)cc21	2190.96	1	S. aureus (ATCC 13709)	0.634615	Test	-0.347267	-0.343936	0.116622	0.186951	-0.876105	-0.521676	0.123456	-0.210738	0.420089	-0.257619	0.15844	-0.188274	0.290336	0.222923	-0.296643	-0.386592	-0.0145817	-0.919839	-0.811616	0.552267	-0.642698
CHEMBL2338006	452.98	CCc1[nH]c2nc(Sc3cnc4nccnc4c3)nc(N3CC4CCNC4C3)c2c1Cl	2207.6	1	S. aureus (ATCC 13709)	0.634615	Training	0.0943456	-0.640736	0.4503	-0.275572	-0.876105	-0.521676	1.89077	-0.210738	0.371917	-0.297652	0.293223	0.00594489	-0.0537283	-0.0307485	0.499465	-0.937328	0.00093554	0.798986	0.0842771	-0.402843	-0.257981
CHEMBL1809138	438.59	CO[C@H]1CCCCCCCCC[C@@H](C)OC(=O)C(S(=O)(=O)c2ccccc2)CC1=O	2280.03	1	S. aureus (ATCC 13709)	0.634615	Training	-0.245835	-0.241144	-0.438213	-0.225955	-0.876105	-0.521676	-0.662023	0.874319	-0.20299	0.537565	-0.839675	2.69225	0.220374	-0.553774	-0.612076	0.544179	-0.0120564	0.192847	1.47378	-0.627249	1.34623
CHEMBL2338026	426.94	CCc1[nH]c2nc(Sc3cnc4nccnc4c3)nc(N3CCC(N)C3)c2c1Cl	2342.25	1	S. aureus (ATCC 13709)	0.634615	Training	0.279598	0.0030005	0.327325	-0.301621	-0.876105	-0.521676	1.03791	-0.210738	0.371917	-0.280906	0.109614	0.0176872	-0.208136	-0.0885771	0.667679	-0.753653	0.00428325	1.21629	-0.0534029	-0.310433	-0.0886857
CHEMBL2338023	415.91	CCc1[nH]c2nc(Sc3cnc4nccnc4c3)nc(NC[C@H](C)O)c2c1Cl	2404.37	1	S. aureus (ATCC 13709)	0.634615	Test	0.319323	-0.455516	0.185172	-0.311252	-0.876105	-0.521676	-0.0729134	-0.210738	0.371917	-0.175839	-0.186762	0.035883	-0.342451	-0.300839	0.698982	-0.499873	0.00765222	1.40465	-0.1993	-0.238889	0.238208
CHEMBL2331854	412.91	CCc1[nH]c2nc(Sc3cnc4nccnc4c3)nc(N3CC(N)C3)c2c1Cl	2421.84	1	S. aureus (ATCC 13709)	0.634615	Training	0.279598	0.00300247	0.286565	-0.301621	-0.876105	5.15932	-0.0729134	-0.210738	0.371917	-0.342621	0.177599	0.064468	-0.31518	0.0021958	0.742011	-0.778774	0.00514466	1.24176	-0.0986018	-0.275779	-0.214908
CHEMBL1809137	406.59	CO[C@H]1CCCCCCCCC[C@@H](C)OC(=O)C(Sc2ccccc2)CC1=O	2459.48	1	S. aureus (ATCC 13709)	0.634615	Training	-0.473859	-0.495484	-0.457837	-0.693822	-0.876105	-0.521676	-0.662023	-0.210738	-0.20299	0.78591	-0.905348	0.849783	0.933131	-1.03156	-0.370392	0.121859	-0.0154557	-0.350816	0.996194	-0.572621	1.86619
CHEMBL1809139	398.49	C[C@@H]1CCCCCCCCC[C@H](O)C(=O)CC(SCC(F)(F)F)C(=O)O1	2509.47	1	S. aureus (ATCC 13709)	0.634615	Training	-0.328199	-0.311397	-0.849332	0.137737	-0.876105	-0.521676	-0.662023	-0.210738	-1.32619	1.2232	-0.296555	1.79891	0.757493	-0.256552	-0.671363	0.683374	-0.00482856	-1.05207	1.09372	-1.41935	1.06991
CHEMBL221877	373.39	CC(=O)NC[C@H]1CN(c2ccc(N3Cc4cn(C)nc4C3)c(F)c2)C(=O)O1	2678.16	1	S. aureus (ATCC 13709)	0.634615	Test	-0.450023	-0.529334	-0.190324	-0.102487	-0.876105	-0.521676	1.6944	-0.210738	-0.7967	-0.259425	-0.465575	-0.396563	-0.403152	-0.233271	-0.0917856	-0.366177	-0.0182223	-0.331806	-0.68179	-0.80548	-0.435393
CHEMBL1818124	373.25	CCOc1ccc(Br)cc1-c1cc2nc(N)nc(N)c2cc1C	2679.17	1	S. aureus (ATCC 13709)	0.634615	Training	-0.352696	0.602976	-0.0549238	-0.406364	-0.876105	-0.521676	-0.662023	-0.210738	-0.0479077	-0.356456	-0.208612	-0.860629	0.708223	-0.0349077	1.4498	0.249397	0.653077	1.30551	-0.294287	0.33806	0.15757
CHEMBL2338001	371.83	CCc1[nH]c2nc(Oc3cncnc3)nc(N3C[C@@H]4[C@@H](N)[C@@H]4C3)c2c1Cl	2689.4	1	S. aureus (ATCC 13709)	0.634615	Training	-0.103884	-0.0382545	-0.189454	-0.393431	0.629011	-0.521676	0.712552	-0.210738	0.545816	-0.431173	0.252078	-0.526691	-0.340738	0.413855	0.162551	-0.686034	0.00378315	0.454393	-0.411939	0.488875	-0.356237
CHEMBL126	337.35	CC(=O)NC[C@H]1CN(c2ccc(N3CCOCC3)c(F)c2)C(=O)O1	2964.28	1	S. aureus (ATCC 13709)	0.634615	Training	-0.56377	-0.532447	-0.528901	-0.465314	-0.876105	-0.521676	0.123456	-0.210738	0.326495	-0.168981	-0.725339	-0.376967	0.367016	-0.349368	-0.282486	-0.507006	-0.0169037	-0.525171	-0.776898	0.632929	0.369454
CHEMBL1818122	328.8	CCOc1ccc(Cl)cc1-c1cc2nc(N)nc(N)c2cc1C	3041.36	1	S. aureus (ATCC 13709)	0.634615	Test	-0.352696	0.602976	-0.152057	-0.406364	-0.876105	-0.521676	-0.662023	-0.210738	-0.0479077	-0.370206	-0.28893	-0.856335	0.622626	-0.0681814	0.861917	0.188315	0.0113795	1.02294	-0.670939	0.33806	0.15757
CHEMBL1818112	328.4	Cc1cc2c(N)nc(N)nc2cc1-c1ccc(S(C)(=O)=O)cc1	3045.07	1	S. aureus (ATCC 13709)	0.634615	Training	0.088122	0.895917	-0.156819	0.226886	-0.876105	-0.521676	-0.662023	0.539961	0.171413	-0.391639	-0.0848073	1.87676	-0.337415	0.28352	0.791406	0.417065	-0.0119173	2.01524	0.893998	0.452005	-0.787243
CHEMBL1818121	322.37	CCOc1ccc(C=O)cc1-c1cc2nc(N)nc(N)c2cc1C	3102.03	1	S. aureus (ATCC 13709)	0.634615	Training	-0.12666	0.681507	-0.0992752	-0.455684	-0.876105	-0.521676	-0.662023	-0.210738	-0.0479077	-0.367598	-0.589883	-0.797349	0.121974	-0.177275	0.686435	0.0497209	-0.0188841	0.869521	-1.03475	0.270467	0.54834
CHEMBL1818115	310.36	COc1ccc(OC)c(-c2cc3nc(N)nc(N)c3cc2C)c1	3222.06	1	S. aureus (ATCC 13709)	0.634615	Training	-0.230475	0.603357	-0.19373	-0.455684	-0.876105	-0.521676	-0.662023	-0.210738	-0.0479077	-0.418659	-0.492775	-0.87327	-0.0601994	-0.159165	0.669178	0.186835	-0.0190605	0.701422	-1.05934	0.33806	0.412257
CHEMBL1818123	308.39	CCOc1ccc(C)cc1-c1cc2nc(N)nc(N)c2cc1C	3242.65	1	S. aureus (ATCC 13709)	0.634615	Test	-0.352696	0.602976	-0.236791	-0.406364	-0.876105	-0.521676	-0.662023	-0.210738	-0.0479077	-0.39093	-0.408367	-0.885084	0.430034	-0.123325	0.56771	0.345846	-0.0208518	0.793191	-0.762311	0.33806	0.15757
CHEMBL1809130	296.41	CO[C@H]1CCCCCCCCC[C@@H](C)OC(=O)/C=C/C1=O	3373.71	1	S. aureus (ATCC 13709)	0.634615	Training	-0.808875	-0.53459	-1.09985	-0.87921	-0.876105	-0.521676	-0.662023	-0.210738	-1.32619	0.647598	-1.46927	-0.0660205	0.709705	-1.2159	-0.735996	0.553507	-0.0165729	-1.01371	0.269574	-1.41935	2.42175
CHEMBL1809129	282.38	C[C@@H]1CCCCCCCCC[C@H](O)C(=O)/C=C/C(=O)O1	3541.33	1	S. aureus (ATCC 13709)	0.634615	Training	-0.663216	-0.349866	-1.16999	-0.838941	-0.876105	-0.521676	-0.662023	-0.210738	-1.32619	0.628558	-1.38281	-0.0443699	0.48645	-1.24885	-0.762833	0.359457	-0.0162192	-0.680067	0.336177	-1.41935	2.02696
CHEMBL1809126	538.73	C[C@@H]1CCCCCCCCC[C@H](OC(=O)CCC(=O)OC(C)(C)C)C(=O)CC(N2CCN(C)CC2)C(=O)O1	3712.43	1	S. aureus (ATCC 13709)	0.634615	Training	-0.148773	-0.372811	-0.179363	0.682013	-0.876105	-0.521676	-0.662023	-0.210738	-0.57738	1.70736	-0.466488	0.138883	0.324149	-0.412546	-0.897789	0.906433	-0.017793	-1.61684	0.88973	-0.43787	0.783981
CHEMBL1818110	265.32	Cc1cc2c(N)nc(N)nc2cc1-c1ccc(N)cc1	3769.03	1	S. aureus (ATCC 13709)	0.634615	Test	-0.130367	1.24757	-0.370428	-0.485743	-0.876105	-0.521676	-0.662023	-0.210738	0.171413	-0.52227	-0.362622	-0.909004	-0.27114	-0.209318	0.907545	-0.278892	-0.0212471	1.43936	-0.891777	0.707191	-0.28163
CHEMBL1818108	250.31	Cc1cc2c(N)nc(N)nc2cc1-c1ccccc1	3995.05	1	S. aureus (ATCC 13709)	0.634615	Training	-0.474918	0.602526	-0.478826	-0.654132	-0.876105	-0.521676	-0.662023	-0.210738	0.545816	-0.564835	-0.543731	-0.911652	0.243047	-0.216732	0.814672	-0.4439	-0.0222061	1.01329	-0.929427	0.965103	-0.000839049
CHEMBL2338000	496.04	CCc1[nH]c2nc(Sc3ccc4cc5c([n+]([O-])c4c3)CCNC5)nc(N3CCC(N)C3)c2c1Cl	4031.93	1	S. aureus (ATCC 13709)	0.634615	Training	0.297474	0.497881	0.475542	-0.030604	-0.876105	-0.521676	1.03791	-0.210738	0.652713	-0.189775	0.253558	-0.0871359	0.215657	0.0935322	0.160506	-0.526366	0.000685415	0.864866	0.174161	0.482526	-0.348785
CHEMBL2337994	494.05	CCc1[nH]c2nc(Sc3cncc(S(=O)(=O)N(C)C)c3)nc(N3C[C@@H]4[C@@H](N)[C@@H]4C3)c2c1Cl	4048.17	1	S. aureus (ATCC 13709)	0.634615	Training	0.544168	0.293123	0.390718	0.390368	0.629011	-0.521676	0.712552	1.24298	0.171413	-0.201278	0.49651	1.17763	-0.0935814	0.83597	0.404196	0.358089	0.00891786	0.43908	1.60187	0.219152	-0.764693
CHEMBL2337995	468.97	CCc1[nH]c2nc(Sc3ccc4ccc(C(=O)O)nc4c3)nc(N3CCC(N)C3)c2c1Cl	4264.67	1	S. aureus (ATCC 13709)	0.634615	Test	0.432143	0.268242	0.512806	-0.00996332	-0.876105	-0.521676	1.03791	-0.210738	0.107175	-0.165601	0.218408	0.166463	0.294142	0.00336943	0.516413	-0.446911	0.00403655	0.802654	-0.0471859	-0.245712	-0.257981
CHEMBL2337998	454.99	CCc1[nH]c2nc(Sc3ccc4c(N)nc(C)nc4c3)nc(N3CCC(N)C3)c2c1Cl	4395.7	1	S. aureus (ATCC 13709)	0.634615	Training	0.453462	0.648061	0.484715	-0.013584	-0.876105	-0.521676	1.03791	-0.210738	-0.0479077	-0.215257	0.349524	-0.0191661	0.0942493	0.0432464	0.633417	-0.247016	0.00344135	1.39464	0.0903394	-0.346349	-0.378222
CHEMBL2338007	452.98	CCc1[nH]c2nc(Sc3cnc4nccnc4c3)nc(N3CC4CNCC4C3)c2c1Cl	4415.21	1	S. aureus (ATCC 13709)	0.634615	Training	0.0943456	-0.640826	0.463771	-0.275572	-0.876105	-0.521676	1.89077	-0.210738	0.371917	-0.297652	0.293223	0.0132299	-0.0162394	-0.00400751	0.512312	-0.946711	0.00096475	0.798986	0.123141	-0.402843	-0.257981
CHEMBL2338027	440.96	CCc1[nH]c2nc(Sc3cnc4nccnc4c3)nc(N3CCC(NC)C3)c2c1Cl	4535.56	1	S. aureus (ATCC 13709)	0.634615	Training	0.0943456	-0.640809	0.388488	-0.350941	-0.876105	-0.521676	1.03791	-0.210738	0.371917	-0.236962	0.0241431	-0.0093867	-0.0959456	-0.109604	0.629791	-0.602271	0.00365424	1.0025	-0.0729651	-0.343048	0.21738
CHEMBL1809125	438.56	C[C@@H]1CCCCCCCCC[C@H](OC(=O)CCC(=O)OC(C)(C)C)C(=O)/C=C/C(=O)O1	4560.38	1	S. aureus (ATCC 13709)	0.634615	Test	-0.23458	-0.372872	-0.554259	0.367926	-0.876105	-0.521676	-0.662023	-0.210738	-1.32619	1.83944	-0.891408	0.317889	0.589837	-0.42389	-0.775574	0.986075	-0.0163424	-1.80162	0.660415	-1.41935	1.1418
CHEMBL1809124	382.45	C[C@@H]1CCCCCCCCC[C@H](OC(=O)CCC(=O)O)C(=O)/C=C/C(=O)O1	5229.44	1	S. aureus (ATCC 13709)	0.634615	Training	-0.0889205	-0.185208	-0.73268	-0.472683	-0.876105	-0.521676	-0.662023	-0.210738	-1.32619	1.34104	-1.44585	0.188366	0.115479	-1.21656	-0.722734	0.171282	-0.014708	-1.56371	-0.104037	-1.41935	1.77536
CHEMBL2022715	733.94	CC[C@H]1OC(=O)[C@H](C)[C@@H](O[C@H]2C[C@@](C)(OC)[C@@H](O)[C@H](C)O2)[C@H](C)[C@@H](O[C@@H]2O[C@H](C)C[C@H](NC)[C@H]2O)[C@](C)(OC)C[C@@H](C)C(=O)[C@H](C)[C@@H](O)[C@]1(C)O	5450.04	1	S. aureus (ATCC 13709)	0.634615	Training	1.03305	0.212723	0.318008	1.89926	-0.876105	-0.521676	-0.662023	2.07226	-0.661781	0.902709	1.02112	0.540541	-0.953814	0.563567	-0.992544	2.35152	-0.0146443	-1.22272	0.827504	-0.554809	0.00135137
CHEMBL1957028	673.89	CO[C@H]1C[C@H](O[C@H]2[C@H](C)[C@@H](O[C@@H]3O[C@H](C)C[C@H](N(C)C)[C@H]3O)[C@@H](C)C[C@@H](C)C(=O)[C@H](C)[C@@H](O)[C@@H](C)[C@@H](C)OC(=O)[C@@H]2C)O[C@@H](C)[C@@H]1O	5935.69	1	S. aureus (ATCC 13709)	0.634615	Training	0.526557	0.023032	0.179216	1.04929	-0.876105	-0.521676	-0.662023	-0.210738	-0.57738	0.942246	0.62006	0.0315185	-0.749159	-0.302757	-0.980284	1.91663	-0.0157893	-1.35729	0.910667	-0.417099	-0.0477703
CHEMBL2146782	521.75	CN(C)CCCNc1c2ccccc2c(-c2nc3ccccn3c2NC(C)(C)CC(C)(C)C)c2ccccc12	7494.01	-1	S. aureus (ATCC 13709)	0.634615	Test	-0.914809	-0.691208	0.628371	1.19899	-0.876105	-0.521676	-0.0729134	-0.210738	1.26709	0.206343	0.220489	-0.598179	1.71215	1.06462	-0.135416	0.739868	-0.0233068	0.0874269	0.795137	0.290261	-0.377764
CHEMBL2146784	521.75	CN(C)CCCNc1ccc2nc(-c3c4ccccc4cc4ccccc34)c(NC(C)(C)CC(C)(C)C)n2c1	7494.01	-1	S. aureus (ATCC 13709)	0.634615	Training	-0.914809	-0.691213	0.628371	1.27436	-0.876105	-0.521676	-0.0729134	-0.210738	1.07254	0.268051	0.220489	-0.613252	1.71215	1.01576	-0.132883	0.707933	-0.0233775	0.0874269	0.828037	0.274024	-0.472898
CHEMBL1818113	266.3	COc1ccccc1-c1ccc2c(N)nc(N)nc2c1	7510.33	-1	S. aureus (ATCC 13709)	0.634615	Training	-0.352696	0.602939	-0.401641	-0.694402	-0.876105	-0.521676	-0.662023	-0.210738	0.371917	-0.52227	-0.737016	-0.916885	0.00850765	-0.34124	0.779334	-0.543787	-0.0207917	0.881179	-1.23637	0.819345	0.46818
CHEMBL2146788	507.73	CC(C)(C)Nc1c(-c2c3ccccc3cc3ccccc23)nc2ccc(NCCCCCCCCN)cn12	7700.94	-1	S. aureus (ATCC 13709)	0.634615	Training	-0.613162	-0.0513009	0.532171	0.332098	-0.876105	-0.521676	-0.0729134	-0.210738	1.07254	0.253999	-0.350624	-0.813263	1.70845	0.374753	-0.212061	-0.0742378	-0.0234329	0.531496	0.192879	0.314342	0.440618
CHEMBL1818109	251.29	Nc1ccc(-c2ccc3c(N)nc(N)nc3c2)cc1	7958.93	-1	S. aureus (ATCC 13709)	0.634615	Test	-0.130367	1.24757	-0.435791	-0.605392	-0.876105	-0.521676	-0.662023	-0.210738	0.326495	-0.5446	-0.601576	-0.95873	-0.360829	-0.397519	0.961195	-0.767463	-0.0216281	1.50688	-1.11893	0.92595	-0.0982381
CHEMBL2338010	491	CCc1[nH]c2nc(Sc3cnc4nccnc4c3)nc(N3CC(NS(C)(=O)=O)C3)c2c1Cl	8146.64	-1	S. aureus (ATCC 13709)	0.634615	Training	0.657386	-0.343179	0.580602	0.559417	-0.876105	5.15932	-0.0729134	-0.210738	0.371917	-0.104793	-0.0919338	0.469548	-0.405989	0.133262	0.690978	-0.34261	0.00887837	0.736633	0.873544	-0.402843	-0.539333
CHEMBL2338004	467	CCc1[nH]c2nc(Sc3cnc4nccnc4c3)nc(N3CCC4(CCCN4)C3)c2c1Cl	8565.31	-1	S. aureus (ATCC 13709)	0.634615	Training	0.0943456	-0.640599	0.470473	-0.0575438	-0.876105	-0.521676	2.00989	-0.210738	0.371917	-0.256085	0.416854	0.141856	0.0741102	0.299846	0.438116	-0.721523	0.000308918	0.807858	0.195318	-0.430316	-0.252146
CHEMBL2146770	421.59	CC(C)(C)CC(C)(C)Nc1c(-c2c3ccccc3cc3ccccc23)nc2ccccn12	9274.41	-1	S. aureus (ATCC 13709)	0.634615	Training	-1.11701	-0.692532	0.142478	0.917154	-0.876105	-0.521676	-0.0729134	-0.210738	1.33728	-0.18314	0.400673	-0.538854	2.12907	1.43356	-0.0986888	0.496609	-0.024251	-0.0253589	0.722248	0.674084	-0.770285
CHEMBL2338025	426.94	CCc1[nH]c2nc(Sc3cnc4nccnc4c3)nc(N3CC(C)(N)C3)c2c1Cl	9369	-1	S. aureus (ATCC 13709)	0.634615	Test	0.279598	0.00853333	0.311645	0.234114	-0.876105	3.73906	-0.0729134	-0.210738	0.371917	-0.301995	0.529827	0.24061	-0.186398	0.410918	0.679571	-0.314225	0.00434851	1.12426	0.263069	-0.310433	-0.578582
CHEMBL2159127	813.04	CC[C@H]1OC(=O)[C@H](C)[C@@H](O[C@H]2C[C@@](C)(OC)[C@@H](O)[C@H](C)O2)[C@H](C)[C@@H](O[C@@H]2O[C@H](C)C[C@H]3[C@H]2O/C(=N/Cc2ccccc2)N3C)[C@@](C)(OC)C/C(C)=C2/O[C@@]1(C)C=C2C	9839.61	-1	S. aureus (ATCC 13709)	0.634615	Training	0.295091	-0.424024	1.2718	2.00916	-0.876105	-0.521676	0.516182	1.43704	0.461427	0.850992	0.789216	0.263429	-0.100867	0.560927	-0.670308	1.38037	-0.0194515	-1.67811	0.465263	-0.302272	-0.259491
CHEMBL2146636	391.52	c1ccc2c(-c3nc4ccccn4c3NC3CCCCC3)c3ccccc3cc2c1	9986.72	-1	S. aureus (ATCC 13709)	0.634615	Training	-1.11701	-0.692683	0.11039	-0.57826	-0.876105	-0.521676	-0.0729134	-0.210738	2.46048	-0.367404	-0.321254	-0.903308	1.84335	0.139026	-0.110468	-1.1332	-0.0257598	0.176084	-0.418694	2.96631	0.0770809
CHEMBL221667	396.42	CCCC[C@H](CN(O)C=O)C(=O)N1CCC[C@H]1C(=O)Nc1ccc(F)c[n+]1[O-]	10090.3	-1	S. aureus (ATCC 13709)	0.634615	Training	0.0563417	0.283743	-0.681053	-0.373484	-0.876105	-0.521676	0.516182	-0.210738	-0.7967	0.210487	-1.42852	-0.212315	-0.554827	-0.718856	-0.793001	0.168297	-0.0116327	-0.342848	-0.534156	-0.851337	1.24954
CHEMBL2146767	379.51	CCCCCNc1c(-c2c3ccccc3cc3ccccc23)nc2ccccn12	10302.8	-1	S. aureus (ATCC 13709)	0.634615	Test	-1.11701	-0.692778	0.0554132	-0.697329	-0.876105	-0.521676	-0.0729134	-0.210738	1.33728	-0.333875	-0.635729	-0.940018	2.08062	0.124918	-0.0184467	-0.755504	-0.024678	0.34801	-0.642703	0.864397	0.649135
CHEMBL2146629	365.48	CC(C)(C)Nc1c(-c2c3ccccc3cc3ccccc23)nc2ccccn12	10698.3	-1	S. aureus (ATCC 13709)	0.634615	Training	-1.11701	-0.692549	-0.0095914	0.213029	-0.876105	-0.521676	-0.0729134	-0.210738	1.33728	-0.393278	0.0589821	-0.737561	2.00217	0.934638	0.0508952	-0.161641	-0.0247718	0.133848	-0.0281494	0.935764	-0.538647
CHEMBL2146766	365.48	CCCCNc1c(-c2c3ccccc3cc3ccccc23)nc2ccccn12	10698.3	-1	S. aureus (ATCC 13709)	0.634615	Training	-1.11701	-0.692778	0.0146528	-0.697329	-0.876105	-0.521676	-0.0729134	-0.210738	1.33728	-0.393278	-0.591035	-0.935687	2.0451	0.179924	0.0323723	-0.780683	-0.0247218	0.346353	-0.721419	0.935764	0.54597
CHEMBL2338022	363.87	CCc1[nH]c2nc(Sc3cccnc3)nc(NC[C@H](C)O)c2c1Cl	10992.9	-1	S. aureus (ATCC 13709)	0.634615	Training	-0.0220495	-0.459285	-0.276903	-0.50569	-0.876105	-0.521676	-0.0729134	-0.210738	0.171413	-0.187854	-0.263314	0.235199	0.269279	-0.293405	0.545561	-0.167047	0.0140714	1.50815	0.0924759	-0.319749	0.614345
CHEMBL2331851	325.22	CCc1[nH]c2nc(Sc3cccnc3)nc(Cl)c2c1Cl	12299.4	-1	S. aureus (ATCC 13709)	0.634615	Test	-0.449229	-0.645865	-0.432331	-0.703559	-0.876105	-0.521676	-0.0729134	-0.210738	0.171413	-0.439157	-0.00327675	0.473289	0.697125	-0.0901448	1.07123	-0.318796	0.055412	1.5684	0.241236	-0.11982	0.46818
CHEMBL1818118	280.33	CCOc1ccccc1-c1ccc2c(N)nc(N)nc2c1	14268.9	-1	S. aureus (ATCC 13709)	0.634615	Training	-0.352696	0.60297	-0.367516	-0.694402	-0.876105	-0.521676	-0.662023	-0.210738	0.371917	-0.455337	-0.794795	-0.920744	0.327226	-0.38984	0.636332	-0.46215	-0.0214475	0.860303	-1.21089	0.72201	0.619581
CHEMBL1818119	278.31	CC(=O)c1cccc(-c2ccc3c(N)nc(N)nc3c2)c1	14372.5	-1	S. aureus (ATCC 13709)	0.634615	Training	-0.248881	0.682561	-0.317933	-0.482123	-0.876105	-0.521676	-0.662023	-0.210738	0.326495	-0.475735	-0.543938	-0.565613	-0.0808795	-0.280254	0.775529	-0.375735	-0.0205105	1.04688	-1.02777	0.72201	-0.0976273
CHEMBL2337997	554.08	CCc1[nH]c2nc(Sc3ccc4c(N5CCC(N)C5)nc(C(=O)O)nc4c3)nc(N3CCC(N)C3)c2c1Cl	14438.3	-1	S. aureus (ATCC 13709)	0.634615	Training	0.990284	0.915359	0.992042	0.317184	-0.876105	-0.521676	2.14874	-0.210738	-0.0479077	-0.0066817	0.380863	0.0380588	-0.0293562	0.0662032	0.413761	-0.442315	-0.00018233	0.876607	0.039078	-0.545978	-0.41996
CHEMBL2146786	507.73	CC(C)(C)Nc1c(-c2c3ccccc3c(NCCCCCCCCN)c3ccccc23)nc2ccccn12	15382.2	-1	S. aureus (ATCC 13709)	0.634615	Test	-0.613162	-0.051296	0.532171	0.256728	-0.876105	-0.521676	-0.0729134	-0.210738	1.26709	0.190636	-0.350624	-0.797831	1.70845	0.424773	-0.214655	-0.0415425	-0.0233605	0.531496	0.159195	0.330966	0.538018
CHEMBL1946562	953.61	CC[C@H]1OC(=O)[C@H](C)[C@@H](O[C@H]2C[C@@](C)(OC)[C@@H](O)[C@H](C)O2)[C@H](C)[C@@H](O[C@@H]2O[C@H](C)C[C@H](N(C)C(=O)CNc3ccnc4cc(Cl)ccc34)[C@H]2O)[C@](C)(O)C[C@@H](C)CN(C)[C@H](C)[C@@H](O)[C@]1(C)O	16778.3	-1	S. aureus (ATCC 13709)	0.634615	Training	1.43521	0.402073	1.78226	2.7741	-0.876105	-0.521676	-0.662023	2.1477	0.429308	1.49798	0.749316	0.113256	-0.640129	0.306046	-0.545383	1.57771	-0.00563915	-0.763772	0.66108	-0.297889	-0.320629
CHEMBL2146781	456.03	CC(C)(C)CC(C)(C)Nc1c(-c2c3ccccc3c(Cl)c3ccccc23)nc2ccccn12	17126.1	-1	S. aureus (ATCC 13709)	0.634615	Training	-1.11701	-0.692527	0.292575	0.993733	-0.876105	-0.521676	-0.0729134	-0.210738	1.26709	-0.167103	0.579614	-0.499667	2.24524	1.58407	0.0975244	0.665064	-0.0021385	0.131143	0.83088	0.567495	-0.805883
CHEMBL2041389	933.24	CC[C@H]1OC(=O)[C@H](C)[C@@H](O[C@H]2C[C@@](C)(OC)[C@@H](O)[C@H](C)O2)[C@H](C)[C@@H](O[C@@H]2O[C@H](C)C[C@H](N(C)C)[C@H]2OCCCNc2ccnc3ccccc23)[C@](C)(O)C[C@@H](C)CN(C)[C@H](C)[C@@H](O)[C@]1(C)O	17144.6	-1	S. aureus (ATCC 13709)	0.634615	Training	1.06351	0.137226	1.67081	2.51752	-0.876105	-0.521676	-0.662023	2.1477	0.694051	1.61396	0.611294	0.0192086	-0.407031	0.207983	-0.678916	1.5232	-0.018151	-0.979519	0.694197	-0.257194	-0.060459
CHEMBL2338028	440.96	CCc1[nH]c2nc(Sc3cnc4nccnc4c3)nc(N3CCCC(N)C3)c2c1Cl	18142.2	-1	S. aureus (ATCC 13709)	0.634615	Test	0.279598	0.00299997	0.368085	-0.301621	-0.876105	-0.521676	-0.0729134	-0.210738	1.12072	-0.214205	0.0456268	-0.0191007	-0.107389	-0.14523	0.599669	-0.730009	0.0034727	1.19231	0.00335149	1.11036	0.0301106
CHEMBL2146780	421.59	CC(C)(C)CC(C)(C)Nc1c(-c2cc3ccccc3c3ccccc23)nc2ccccn12	18525.1	-1	S. aureus (ATCC 13709)	0.634615	Training	-1.11701	-0.692532	0.142478	0.91388	-0.876105	-0.521676	-0.0729134	-0.210738	1.33728	-0.18314	0.400673	-0.543903	2.12907	1.43293	-0.0986888	0.496609	-0.0242511	-0.0253589	0.720563	0.674084	-0.770285
CHEMBL2146776	421.59	CCCCCCCCNc1c(-c2c3ccccc3cc3ccccc23)nc2ccccn12	18525.1	-1	S. aureus (ATCC 13709)	0.634615	Training	-1.11701	-0.692778	0.177695	-0.697329	-0.876105	-0.521676	-0.0729134	-0.210738	1.33728	-0.134827	-0.754913	-0.951569	2.17534	-0.0220693	-0.153964	-0.688359	-0.0245611	0.352428	-0.432791	0.674084	0.924242
CHEMBL2146785	399.93	CC(C)(C)Nc1c(-c2c3ccccc3c(Cl)c3ccccc23)nc2ccccn12	19528.4	-1	S. aureus (ATCC 13709)	0.634615	Training	-1.11701	-0.692545	0.140505	0.289608	-0.876105	-0.521676	-0.0729134	-0.210738	1.26709	-0.37375	0.269967	-0.687604	2.13626	1.11851	0.266359	0.0471786	3.673e-05	0.304496	0.11639	0.808326	-0.585581
CHEMBL2146637	392.51	c1ccc2c(-c3nc4cnccn4c3NC3CCCCC3)c3ccccc3cc2c1	19897.6	-1	S. aureus (ATCC 13709)	0.634615	Test	-0.946325	-0.691048	0.105337	-0.57826	-0.876105	-0.521676	-0.0729134	-0.210738	2.46048	-0.371394	-0.353822	-0.903308	1.40842	0.112056	-0.0735975	-1.21305	-0.025602	0.225599	-0.490682	2.84382	0.0770809
CHEMBL2146769	379.51	CCCC(C)Nc1c(-c2c3ccccc3cc3ccccc23)nc2ccccn12	20579.2	-1	S. aureus (ATCC 13709)	0.634615	Training	-1.11701	-0.692685	0.0468494	-0.52894	-0.876105	-0.521676	-0.0729134	-0.210738	1.33728	-0.353617	-0.425622	-0.910616	2.01725	0.215725	-0.0163151	-0.478638	-0.0244515	0.233973	-0.519769	0.864397	0.342206
CHEMBL2022716	734.97	CC[C@H]1OC(=O)[C@H](C)[C@@H](O[C@H]2C[C@@](C)(OC)[C@@H](O)[C@H](C)O2)[C@H](C)[C@@H](O[C@@H]2O[C@H](C)C[C@H](NC)[C@H]2O)[C@](C)(O)C[C@@H](C)CN(C)[C@H](C)[C@@H](O)[C@]1(C)O	21769.6	-1	S. aureus (ATCC 13709)	0.634615	Training	0.99558	0.320077	0.326384	2.09999	-0.876105	-0.521676	-0.662023	2.1477	-0.661781	1.0385	1.07862	0.332804	-0.838651	0.478642	-0.993018	2.35237	-0.0153125	-1.19406	1.03156	-0.554809	-0.195968
CHEMBL2146634	341.46	c1ccc2c(-c3nc4ccccn4c3NC3CCCCC3)cccc2c1	22872.4	-1	S. aureus (ATCC 13709)	0.634615	Training	-1.11701	-0.692691	-0.311255	-0.740292	-0.876105	-0.521676	-0.0729134	-0.210738	1.94706	-0.405319	-0.486006	-0.903354	1.82673	-0.0133132	-0.231264	-1.13324	-0.0255537	0.176555	-0.395431	3.14186	0.308032
CHEMBL1818111	314.37	CS(=O)(=O)c1ccc(-c2ccc3c(N)nc(N)nc3c2)cc1	25447.7	-1	S. aureus (ATCC 13709)	0.634615	Test	0.088122	0.895913	-0.222182	0.107238	-0.876105	-0.521676	-0.662023	0.539961	0.326495	-0.408876	-0.282317	1.94932	-0.418654	0.139379	0.833512	0.0185641	-0.0118619	2.09831	0.769645	0.632787	-0.647843
CHEMBL2146783	500.48	CC(C)(C)CC(C)(C)Nc1c(-c2c3ccccc3cc3ccccc23)nc2ccc(Br)cn12	31210	-1	S. aureus (ATCC 13709)	0.634615	Training	-1.11701	-0.692529	0.389708	1.08554	-0.876105	-0.521676	-0.0729134	-0.210738	1.07254	-0.107814	0.633883	-0.52751	2.30307	1.50358	0.497685	0.669222	0.431363	0.322069	1.15307	0.548625	-0.916446
CHEMBL2337999	496.04	CCc1[nH]c2nc(Sc3ccc4c(N5CC(N)C5)ncnc4c3)nc(N3CCC(N)C3)c2c1Cl	32255.5	-1	S. aureus (ATCC 13709)	0.634615	Training	0.496366	0.646333	0.745208	0.0255256	-0.876105	5.15932	1.03791	-0.210738	0.139294	-0.174194	0.422495	-0.0594989	0.0797303	0.178962	0.509555	-0.591026	9.21e-05	1.15561	0.165455	-0.418437	-0.401231
CHEMBL1818107	236.28	Nc1nc(N)c2ccc(-c3ccccc3)cc2n1	33858.1	-1	S. aureus (ATCC 13709)	0.634615	Training	-0.474918	0.602522	-0.544189	-0.773781	-0.876105	-0.521676	-0.662023	-0.210738	0.700898	-0.583603	-0.803688	-0.963998	0.174583	-0.414713	0.866362	-0.96515	-0.0226541	1.06289	-1.16982	1.2077	0.205762
CHEMBL2146758	445.61	CC(C)(C)CC(C)(C)Nc1c(-c2cc3cccc4ccc5cccc2c5c43)nc2ccccn12	35053.1	-1	S. aureus (ATCC 13709)	0.634615	Test	-1.11701	-0.692523	0.389293	1.07919	-0.876105	-0.521676	-0.0729134	-0.210738	1.26915	-0.258727	0.634519	-0.559785	2.06251	1.54269	-0.0358401	0.371626	-0.0246531	0.00363108	0.664536	0.775892	-1.08139
CHEMBL2146787	444.38	CC(C)(C)Nc1c(-c2c3ccccc3cc3ccccc23)nc2ccc(Br)cn12	35150.1	-1	S. aureus (ATCC 13709)	0.634615	Training	-1.11701	-0.692546	0.237638	0.381418	-0.876105	-0.521676	-0.0729134	-0.210738	1.07254	-0.324352	0.330814	-0.718821	2.2011	1.02826	0.715024	0.0518407	0.486084	0.518564	0.477628	0.787169	-0.709543
CHEMBL2146772	443.59	c1ccc2c(-c3nc4ccccn4c3NC34CC5CC(CC(C5)C3)C4)c3ccccc3cc2c1	35212.7	-1	S. aureus (ATCC 13709)	0.634615	Training	-1.11701	-0.69253	0.318033	0.0723443	-0.876105	-0.521676	-0.0729134	-0.210738	2.95968	-0.39819	0.607198	-0.586463	1.59365	0.724867	-0.266518	-0.965507	-0.0263898	-0.25556	0.274174	4.99006	-0.885823
CHEMBL2146764	406.53	Nc1cccn2c(NC3CCCCC3)c(-c3c4ccccc4cc4ccccc34)nc12	38422.7	-1	S. aureus (ATCC 13709)	0.634615	Training	-0.77246	-0.0476289	0.218788	-0.458611	-0.876105	-0.521676	-0.0729134	-0.210738	2.22785	-0.348548	-0.216756	-0.893465	1.48467	0.155705	-0.0235146	-0.994143	-0.0250333	0.459712	-0.425457	2.77369	-0.0398617
CHEMBL2146771	395.58	C[Si](C)(C)CNc1c(-c2c3ccccc3cc3ccccc23)nc2ccccn12	39486.3	-1	S. aureus (ATCC 13709)	0.634615	Test	-1.11701	-0.69276	-0.00812714	0.213029	-0.876105	-0.521676	-0.0729134	-0.210738	1.33728	-0.333875	-1.00199	-0.891743	1.4399	0.503481	-0.021657	0.00197877	-0.0218685	-0.0796261	3.77863	0.864397	-0.402614
CHEMBL2146763	392.51	c1ccc2c(-c3nc4ncccn4c3NC3CCCCC3)c3ccccc3cc2c1	39795.2	-1	S. aureus (ATCC 13709)	0.634615	Training	-0.946325	-0.69075	0.134461	-0.57826	-0.876105	-0.521676	-0.0729134	-0.210738	2.46048	-0.371394	-0.353822	-0.903308	1.35457	0.055373	-0.0596753	-1.20555	-0.0256321	0.225599	-0.499264	2.84382	0.0770809
CHEMBL557931	762.98	CC[C@H]1OC(=O)[C@H](C)[C@@H](O[C@H]2C[C@@](C)(OC)[C@@H](O)[C@H](C)O2)[C@H](C)[C@@H](O[C@@H]2O[C@H](C)C[C@H](N(C)C)[C@H]2O)[C@](C)(OC)C[C@@H](C)C(=O)N[C@H](C)[C@@H](O)[C@]1(C)O	41940.8	-1	S. aureus (ATCC 13709)	0.634615	Training	1.07596	0.213583	0.468767	2.12632	-0.876105	-0.521676	-0.662023	2.07226	-0.661781	1.06963	0.971172	0.453887	-0.938093	0.505909	-0.953139	2.35963	-0.014942	-1.2531	0.878501	-0.586247	-0.15497
CHEMBL2146768	351.45	CC(C)Nc1c(-c2c3ccccc3cc3ccccc23)nc2ccccn12	44444.4	-1	S. aureus (ATCC 13709)	0.634615	Training	-1.11701	-0.692687	-0.0346715	-0.459191	-0.876105	-0.521676	-0.0729134	-0.210738	1.33728	-0.452086	-0.319796	-0.908912	1.93983	0.329448	0.0898657	-0.589035	-0.0248301	0.223196	-0.561851	1.01174	-0.0959734
CHEMBL2146759	349.44	c1ccc(CNc2c(-c3cccc4ccccc34)nc3ccccn23)cc1	44700.1	-1	S. aureus (ATCC 13709)	0.634615	Test	-1.11701	-0.692781	0.0425988	-0.740292	-0.876105	-0.521676	-0.0729134	-0.210738	1.94706	-0.39296	-0.839989	-0.958747	1.76765	-0.0559041	0.178651	-1.31617	-0.0254465	0.197107	-0.971758	1.26637	0.425527
CHEMBL2146777	533.8	CCCCCCCCN(CCCCCCCC)c1c(-c2c3ccccc3cc3ccccc23)nc2ccccn12	58542.5	-1	S. aureus (ATCC 13709)	0.634615	Training	-1.23341	-0.694068	0.558519	-0.614676	-0.876105	-0.521676	-0.0729134	-0.210738	1.33728	0.390837	-0.852302	-0.946748	2.51511	-0.116448	-0.366356	-0.249962	-0.0239225	0.278362	-0.0246621	0.293459	1.43545
CHEMBL1809136	312.41	CO[C@H]1CCCCCCCCC[C@@H](C)OC(=O)C2OC2C1=O	102429	-1	S. aureus (ATCC 13709)	0.634615	Training	-0.686654	-0.534025	-1.1492	-0.776581	1.13072	-0.521676	-0.662023	-0.210738	-1.32619	0.17159	-0.6696	0.308683	0.145376	-0.73862	-1.05513	0.382627	-0.0175577	-1.20931	0.353635	-1.41935	1.50033
CHEMBL1809132	304.43	Cc1nc2c([nH]1)CCCCCCCCC[C@@H](C)OC(=O)/C=C/2	105114	-1	S. aureus (ATCC 13709)	0.634615	Training	-0.77736	-0.608518	-1.03599	-0.751091	-0.876105	-0.521676	0.123456	-0.210738	-1.32619	0.259057	-1.13213	-0.593744	0.845816	-1.00349	-0.754583	0.0761913	-0.0209839	-0.412754	0.244964	-1.41935	1.39709
CHEMBL1923687	448.5	CC(C)(C)OC(=O)NCCNc1cc2c(cc1F)c(=O)c(C(=O)NCCO)cn2C1CC1	142698	-1	S. aureus (ATCC 13709)	0.634615	Test	0.105998	-0.266751	-0.119761	0.527243	1.96197	-0.521676	-0.662023	-0.210738	-0.670987	0.339162	-0.294044	-0.145838	0.0488845	0.364778	-0.416268	0.402998	-0.0151702	-0.194133	-0.106451	-0.586901	0.150428
CHEMBL2146778	405.38	O=C(Nc1c(-c2c3ccccc3cc3ccccc23)nc2ccccn12)C(F)(F)F	154176	-1	S. aureus (ATCC 13709)	0.634615	Training	-0.890974	-0.611937	0.123255	0.218564	-0.876105	-0.521676	-0.0729134	0.708658	1.33728	-0.362805	-0.145188	-0.0388782	1.4625	0.794223	0.0358367	-0.755508	-0.0177689	-0.77036	-1.18587	0.797228	-0.484131
CHEMBL1914953	315.42	CC(C)(C)Nc1c(-c2cccc3ccccc23)nc2ccccn12	198149	-1	S. aureus (ATCC 13709)	0.634615	Training	-1.11701	-0.692558	-0.431236	0.0509967	-0.876105	-0.521676	-0.0729134	-0.210738	0.823862	-0.426876	-0.0536615	-0.706918	2.01312	0.912708	-0.0534406	0.018229	-0.0243599	0.12655	0.0700216	0.754801	-0.396059
CHEMBL4214113	740.06	O=C(O)c1cn(C2CC2)c2cc(N3CCN(Cn4nc(-c5cccc(O)c5)n(Cc5ccc(Br)cc5Cl)c4=S)CC3)c(F)cc2c1=O	10	1	S. aureus (ATCC 25923)	0.293207	Training	0.0265765	0.944736	0.901864	0.167029	1.55774	-0.0571497	-0.159067	-0.342764	0.739472	-0.173393	0.220741	-0.223487	0.220673	0.0832719	0.761041	-0.380848	0.196275	0.569282	0.0146093	0.352256	-0.504846
CHEMBL374478	822.95	CO[C@H]1/C=C/O[C@@]2(C)Oc3c(C)c(O)c4c(O)c(c(/C=N/N5CCN(C)CC5)c(O)c4c3C2=O)NC(=O)/C(C)=C\C=C\[C@H](C)[C@H](O)[C@@H](C)[C@@H](O)[C@@H](C)[C@H](OC(C)=O)[C@@H]1C	12.1514	1	S. aureus (ATCC 25923)	0.293207	Training	0.740334	0.131435	0.911202	0.800135	-0.37136	-0.0571497	-0.249327	0.0631511	-0.288457	0.199366	0.370122	0.0884555	-0.314423	0.118937	-0.0898102	0.628409	-0.0349036	-0.198333	-0.00401399	-0.339457	-0.247494
CHEMBL561452	393.4	O=C(O)c1cn(C2CC2)c2nc(N3CC4CC3CS4(=O)=O)c(F)cc2c1=O	40.6711	1	S. aureus (ATCC 25923)	0.293207	Training	-0.17954	-0.227855	-0.655142	-0.0910464	1.55774	-0.0571497	0.387968	0.0991325	-0.441253	-0.727813	0.79388	1.68912	-0.307377	0.555492	-0.148139	-0.221476	-0.0314459	0.542126	0.909901	1.14644	-1.12891
CHEMBL551587	361.4	O=C(O)c1cn(C2CC2)c2nc(N3CC4CC3CS4)c(F)cc2c1=O	44.2723	1	S. aureus (ATCC 25923)	0.293207	Test	-0.334533	-0.401163	-0.668481	-0.483848	1.55774	-0.0571497	0.72946	-0.342764	-0.27848	-0.743483	0.825553	0.534759	0.288353	0.400048	0.0368978	-0.516187	-0.0332833	0.180822	0.470661	1.2952	-0.835445
CHEMBL4636105	664.72	O=C(O)c1cn(C2CC2)c2cc(N3CCN(Cn4nc(CN5CCN(c6ccc([N+](=O)[O-])cc6)CC5)oc4=S)CC3)c(F)cc2c1=O	45.1318	1	S. aureus (ATCC 25923)	0.293207	Training	0.365004	1.1947	0.619822	0.114011	1.55774	-0.0571497	-0.0255903	-0.342764	0.888549	-0.150171	-0.189715	-0.244697	-0.0749765	-0.0636503	0.281573	-0.560715	-0.02951	0.0565957	-0.264508	0.606981	-0.42741
CHEMBL5276788	660.84	C=C[C@]1(C)C[C@@H](OC(=O)CSc2nc(N)nc3c2ncn3C(=O)NCc2ccccc2)[C@@]2(C)C3C(=O)CC[C@@]3(CC[C@H]2C)[C@@H](C)[C@@H]1O	47.2883	1	S. aureus (ATCC 25923)	0.293207	Training	0.447541	0.0963732	0.298621	0.468001	-0.37136	-0.0571497	0.445438	1.46292	0.101487	-0.300485	0.793398	0.640408	-0.367915	0.715391	-0.0351551	0.302814	-0.0355675	0.00476289	0.501601	-0.147537	-0.428984
CHEMBL3780008	796.2	CCCCCCCCCCC(NC(=O)C(CCCCCCCCCC)NC(=O)C(CCCCNC(=O)C(N)CCCCN)NC(=O)C(N)CCCCN)C(N)=O	60	1	S. aureus (ATCC 25923)	0.293207	Training	1.13115	1.80079	-0.0509618	-0.431469	-0.37136	-0.0571497	-0.559498	-0.342764	-1.08374	2.9817	-0.840034	-0.215052	-0.213017	-0.897663	-0.706305	0.377201	-0.0343142	0.988279	0.399088	-1.01057	1.84609
CHEMBL3800233	928.04	COC(=O)[C@H](Cc1c[nH]c2ccccc12)NCc1c2c(O)c3c(O)c(C)c4c(c3c1O)C(=O)[C@@](C)(O/C=C/[C@H](OC)[C@@H](C)[C@@H](OC(C)=O)[C@H](C)[C@H](O)[C@H](C)[C@@H](O)[C@@H](C)/C=C/C=C(/C)C(=O)N2)O4	67.885	1	S. aureus (ATCC 25923)	0.293207	Test	1.05788	0.188692	1.33111	0.9504	-0.37136	-0.0571497	0.316958	0.0631511	-0.257582	0.317081	0.349301	0.0280946	-0.337806	0.0989869	-0.101698	0.454081	-0.0350074	-0.0519074	-0.141594	-0.583951	-0.16456
CHEMBL1831252	453.17	O=C1c2cccnc2C(=O)c2c1c(C(=O)OCC(F)(F)F)c1ccc(Br)cn21	68.407	1	S. aureus (ATCC 25923)	0.293207	Training	-0.541459	-0.500665	-0.475132	0.00469559	-0.37136	-0.0571497	-0.259177	-0.342764	-0.0408377	-0.667954	0.515486	0.657284	0.399101	0.69281	0.406285	-0.245769	0.336647	-0.308346	-0.468311	-0.0259301	-0.705762
CHEMBL1831253	417.19	O=C1c2cccnc2C(=O)c2c1c(C(=O)OCCF)c1ccc(Br)cn21	74.3067	1	S. aureus (ATCC 25923)	0.293207	Training	-0.541459	-0.500676	-0.504986	-0.614095	-0.37136	-0.0571497	-0.259177	-0.342764	-0.0408377	-0.740517	0.209435	0.245869	0.3368	0.262187	0.509874	-0.4066	0.36039	0.149873	-0.431307	0.0419758	-0.115518
CHEMBL1831251	385.17	COC(=O)c1c2c(n3cc(Br)ccc13)C(=O)c1ncccc1C2=O	80.4839	1	S. aureus (ATCC 25923)	0.293207	Training	-0.541459	-0.500698	-0.578447	-0.614095	-0.37136	-0.0571497	-0.259177	-0.342764	-0.0408377	-0.808606	0.345772	0.306119	0.149261	0.36155	0.618237	-0.232924	0.387878	0.311982	-0.371941	0.119942	-0.311596
CHEMBL532	733.94	CC[C@H]1OC(=O)[C@H](C)[C@@H](O[C@H]2C[C@@](C)(OC)[C@@H](O)[C@H](C)O2)[C@H](C)[C@@H](O[C@@H]2O[C@H](C)C[C@H](N(C)C)[C@H]2O)[C@](C)(O)C[C@@H](C)C(=O)[C@H](C)[C@@H](O)[C@]1(C)O	81.7506	1	S. aureus (ATCC 25923)	0.293207	Test	0.504155	0.0784844	-0.239549	1.17276	-0.37136	-0.0571497	-0.559498	1.26032	-0.632125	0.224294	1.04626	0.424309	-0.778859	0.365025	-0.657729	1.5332	-0.0338097	-0.50901	0.75267	-0.422914	-0.445958
CHEMBL3609678	366.32	O=C(O)c1cn2c3c(c(N4CC[C@H](O)C4)c(F)cc3c1=O)OC[C@@H]2CF	84.6255	1	S. aureus (ATCC 25923)	0.293207	Training	-0.413109	-0.302447	-0.713199	-0.470127	-0.37136	-0.0571497	0.195552	-0.342764	-0.432083	-0.721289	0.42873	-0.138969	-0.0459299	0.154275	-0.180319	-0.328829	-0.0318923	-0.116288	-0.429461	-0.0628872	-0.400863
CHEMBL3609574	362.36	C[C@H]1COc2c(N3CCC(O)CC3)c(F)cc3c(=O)c(C(=O)O)cn1c23	85.5503	1	S. aureus (ATCC 25923)	0.293207	Training	-0.413109	-0.302449	-0.735759	-0.442754	-0.37136	-0.0571497	-0.559498	-0.342764	0.0768977	-0.706671	0.462175	-0.157571	-0.00232774	0.146697	-0.211841	-0.169642	-0.0344002	0.0632162	-0.253422	1.09536	-0.5501
CHEMBL5289996	705.84	C=C[C@]1(C)C[C@@H](OC(=O)CSc2nc(N)nc3c2ncn3C(=O)NCc2cccc([N+](=O)[O-])c2)[C@@]2(C)C3C(=O)CC[C@@]3(CC[C@H]2C)[C@@H](C)[C@@H]1O	88.547	1	S. aureus (ATCC 25923)	0.293207	Training	0.835832	0.469515	0.42076	0.666248	-0.37136	-0.0571497	0.445438	1.46292	-0.153003	-0.239922	0.704005	0.608749	-0.410913	0.703384	-0.0516442	0.303045	-0.0345518	-0.066713	0.392331	-0.235275	-0.492576
CHEMBL3609579	348.33	C[C@H]1COc2c(N3CC[C@H](O)C3)c(F)cc3c(=O)c(C(=O)O)cn1c23	88.9961	1	S. aureus (ATCC 25923)	0.293207	Test	-0.413109	-0.302448	-0.763464	-0.442754	-0.37136	-0.0571497	0.195552	-0.342764	-0.432083	-0.74584	0.519616	-0.135246	-0.0774102	0.19912	-0.177947	-0.172999	-0.0342154	0.0453238	-0.298661	-0.0290415	-0.660159
CHEMBL5273947	688.85	C=C[C@]1(C)C[C@@H](OC(=O)CSc2nc(N)nc3c2ncn3C(=O)Nc2ccc(C(C)=O)cc2)[C@@]2(C)C3C(=O)CC[C@@]3(CC[C@H]2C)[C@@H](C)[C@@H]1O	90.0051	1	S. aureus (ATCC 25923)	0.293207	Training	0.601183	0.150839	0.412249	0.666248	-0.37136	-0.0571497	0.445438	1.46292	-0.153003	-0.271493	0.839297	0.687545	-0.432618	0.72403	-0.016812	0.425672	-0.0350849	0.117312	0.459321	-0.220918	-0.548578
CHEMBL5272871	659.85	C=C[C@]1(C)C[C@@H](OC(=O)CSc2nc(NC(=O)CCc3ccccc3)nc3[nH]cnc23)[C@@]2(C)C3C(=O)CC[C@@]3(CC[C@H]2C)[C@@H](C)[C@@H]1O	94.7185	1	S. aureus (ATCC 25923)	0.293207	Training	0.31109	-0.34093	0.255304	0.413651	-0.37136	-0.0571497	0.680005	1.46292	0.101487	-0.25516	0.729194	0.631646	-0.319282	0.613149	-0.0877281	0.231446	-0.0358828	-0.00882934	0.546065	-0.147537	-0.350059
CHEMBL5272931	652.86	C=C[C@]1(C)C[C@@H](OC(=O)CSc2nc(NC(=O)CN3CCCCC3)nc3[nH]cnc23)[C@@]2(C)C3C(=O)CC[C@@]3(CC[C@H]2C)[C@@H](C)[C@@H]1O	95.7326	1	S. aureus (ATCC 25923)	0.293207	Training	0.340252	-0.340916	0.0955064	0.413651	-0.37136	-0.0571497	0.680005	1.46292	0.101487	-0.266197	0.853695	0.661815	-0.432024	0.629316	-0.193076	0.298304	-0.0357669	-0.0363438	0.720822	0.348756	-0.406561
CHEMBL575	380.42	COc1cccc(OC)c1C(=O)N[C@@H]1C(=O)N2[C@@H]1SC(C)(C)[C@@H]2C(=O)O	105.147	1	S. aureus (ATCC 25923)	0.293207	Test	-0.066851	-0.345036	-0.677893	-0.237836	-0.37136	2.11495	-0.249327	-0.0113372	-0.702001	-0.666235	0.654589	1.80722	-0.53963	0.550195	0.0628497	0.580809	-0.0314639	-0.108537	0.653917	-0.563496	-0.228443
CHEMBL174	349.41	CC1(C)S[C@@H]2[C@H](NC(=O)[C@H](N)c3ccccc3)C(=O)N2[C@H]1C(=O)O	114.479	1	S. aureus (ATCC 25923)	0.293207	Training	0.00119447	0.0928587	-0.792655	-0.271668	-0.37136	2.11495	-0.249327	-0.0113372	-0.320275	-0.6934	0.74104	1.95857	-0.857107	0.481844	0.036409	0.341825	-0.0324295	0.079628	0.915219	-0.368612	-0.56234
CHEMBL1085497	996.25	CC[C@H]1OC(=O)[C@H](C)[C@@H](O[C@H]2C[C@@](C)(OC)[C@@H](OC(=O)NCCCC(=O)NCc3ccc(OC)cc3)[C@H](C)O2)[C@H](C)[C@@H](O[C@@H]2O[C@H](C)C[C@H](N(C)C)[C@H]2O)[C@](C)(OC)C[C@@H](C)C(=O)[C@H](C)[C@@H](O)[C@]1(C)O	120.452	1	S. aureus (ATCC 25923)	0.293207	Training	0.913058	-0.0622066	0.719119	1.4459	-0.37136	-0.0571497	-0.559498	1.13455	-0.123145	0.960417	0.505718	0.262582	-0.519288	0.12265	-0.520718	1.00512	-0.0346049	-0.544326	0.371497	-0.385904	0.0358559
CHEMBL5282170	517.78	C=C[C@]1(C)C[C@@H](OC(=O)CS[C@@H]2CCC3CCC2N3C)[C@@]2(C)C3C(=O)CC[C@@]3(CC[C@H]2C)[C@@H](C)[C@@H]1O	120.708	1	S. aureus (ATCC 25923)	0.293207	Training	-0.411849	-0.404236	-0.560155	0.213631	-0.37136	-0.0571497	0.445438	1.46292	-0.646546	-0.530879	1.49763	1.07794	-0.000432608	1.09588	-0.379091	0.964903	-0.035173	-0.50637	1.56219	0.0913119	-0.663427
CHEMBL1796203	992.22	CC[C@H]1OC(=O)[C@H](C)[C@@H](O[C@H]2C[C@@](C)(OC)[C@@H](OC(=O)NNC(=O)c3ccc4[nH]c(C(C)C)nc4c3)[C@H](C)O2)[C@H](C)[C@@H](O[C@@H]2O[C@H](C)C[C@H](N(C)C)[C@H]2O)[C@](C)(OC)C[C@@H](C)C(=O)[C@H](C)[C@@H](O)[C@]1(C)O	120.941	1	S. aureus (ATCC 25923)	0.293207	Test	1.08812	-0.0486982	0.771763	1.65952	-0.37136	-0.0571497	-0.0255903	1.13455	-0.272222	0.670348	0.644967	0.273232	-0.577705	0.225414	-0.477908	1.02784	-0.0349774	-0.46567	0.399334	-0.420518	-0.304685
CHEMBL1085496	984.21	CC[C@H]1OC(=O)[C@H](C)[C@@H](O[C@H]2C[C@@](C)(OC)[C@@H](OC(=O)NCCCC(=O)NCc3ccc(F)cc3)[C@H](C)O2)[C@H](C)[C@@H](O[C@@H]2O[C@H](C)C[C@H](N(C)C)[C@H]2O)[C@](C)(OC)C[C@@H](C)C(=O)[C@H](C)[C@@H](O)[C@]1(C)O	121.925	1	S. aureus (ATCC 25923)	0.293207	Training	0.829982	-0.0624864	0.65447	1.47942	-0.37136	-0.0571497	-0.559498	1.13455	-0.123145	0.924112	0.536712	0.278177	-0.486337	0.144469	-0.537347	0.971228	-0.0341434	-0.610987	0.383265	-0.377228	-0.0589157
CHEMBL1085495	966.22	CC[C@H]1OC(=O)[C@H](C)[C@@H](O[C@H]2C[C@@](C)(OC)[C@@H](OC(=O)NCCCC(=O)NCc3ccccc3)[C@H](C)O2)[C@H](C)[C@@H](O[C@@H]2O[C@H](C)C[C@H](N(C)C)[C@H]2O)[C@](C)(OC)C[C@@H](C)C(=O)[C@H](C)[C@@H](O)[C@]1(C)O	124.195	1	S. aureus (ATCC 25923)	0.293207	Training	0.829982	-0.0624882	0.622226	1.36497	-0.37136	-0.0571497	-0.559498	1.13455	0.131345	0.895179	0.51404	0.282246	-0.499833	0.128051	-0.533561	0.972833	-0.0348546	-0.549954	0.41103	-0.336815	0.00156645
CHEMBL3613681	993.11	CO[C@H]1/C=C/O[C@@]2(C)Oc3c(C)c(O)c4c(O)c(c(CNc5ccc6c(c5)OCCOCCOCCOCCO6)c(O)c4c3C2=O)NC(=O)/C(C)=C\C=C\[C@H](C)[C@H](O)[C@@H](C)[C@@H](O)[C@@H](C)[C@H](OC(C)=O)[C@@H]1C	125.867	1	S. aureus (ATCC 25923)	0.293207	Training	1.09442	0.132174	1.47077	0.817841	-0.37136	-0.0571497	-0.249327	0.0631511	-0.437534	0.667857	0.151214	-0.0366742	-0.222551	-0.0524362	-0.161191	0.215594	-0.0355317	0.0271668	-0.224	-0.631889	0.0649827
CHEMBL5179714	976.02	CC[C@H]1OC(=O)C[C@@H](O)[C@H](C)[C@@H](O[C@@H]2O[C@H](C)[C@@H](O)[C@H](N(C)C)[C@H]2O)[C@@H](CCN(Cc2ccc(Br)cc2)Cc2cn(-c3cnc4ccccc4c3)nn2)C[C@@H](C)C(=O)/C=C/C(C)=C/[C@@H]1CO	128.071	1	S. aureus (ATCC 25923)	0.293207	Test	0.494434	-0.0360065	1.3438	0.625134	-0.37136	-0.0571497	0.195552	-0.342764	0.515856	0.777596	0.052882	-0.22167	-0.482489	-0.37023	0.108454	0.110316	0.124671	0.0667742	0.217054	-0.274876	0.0763681
CHEMBL1085492	929.59	CC[C@H]1OC(=O)[C@H](C)[C@@H](O[C@H]2C[C@@](C)(OC)[C@@H](OC(=O)NCCc3ccccc3Cl)[C@H](C)O2)[C@H](C)[C@@H](O[C@@H]2O[C@H](C)C[C@H](N(C)C)[C@H]2O)[C@](C)(OC)C[C@@H](C)C(=O)[C@H](C)[C@@H](O)[C@]1(C)O	129.089	1	S. aureus (ATCC 25923)	0.293207	Training	0.56806	-0.118235	0.516174	1.32911	-0.37136	-0.0571497	-0.559498	1.13455	-0.0922707	0.658816	0.704828	0.293544	-0.34371	0.266938	-0.457597	1.12469	-0.0267595	-0.590349	0.52611	-0.329964	-0.128725
CHEMBL1831255	482.33	O=C1c2cccnc2C(=O)c2c1c(C(=O)OCCN1CCCCC1)c1ccc(Br)cn21	130.616	1	S. aureus (ATCC 25923)	0.293207	Training	-0.512297	-0.50066	-0.298629	-0.533162	-0.37136	-0.0571497	-0.259177	-0.342764	0.722633	-0.604284	0.231508	0.102665	0.34697	0.102116	0.291494	-0.504533	0.289225	0.235005	-0.0911458	1.03693	-0.178803
CHEMBL1085490	911.14	CC[C@H]1OC(=O)[C@H](C)[C@@H](O[C@H]2C[C@@](C)(OC)[C@@H](OC(=O)NCc3ccc(OC)cc3)[C@H](C)O2)[C@H](C)[C@@H](O[C@@H]2O[C@H](C)C[C@H](N(C)C)[C@H]2O)[C@](C)(OC)C[C@@H](C)C(=O)[C@H](C)[C@@H](O)[C@]1(C)O	131.703	1	S. aureus (ATCC 25923)	0.293207	Training	0.651137	-0.117955	0.483338	1.33144	-0.37136	-0.0571497	-0.559498	1.13455	-0.123145	0.638906	0.653128	0.283128	-0.484206	0.226639	-0.512881	1.13037	-0.0346224	-0.671896	0.421911	-0.329964	-0.0848809
CHEMBL1085489	899.1	CC[C@H]1OC(=O)[C@H](C)[C@@H](O[C@H]2C[C@@](C)(OC)[C@@H](OC(=O)NCc3ccc(F)cc3)[C@H](C)O2)[C@H](C)[C@@H](O[C@@H]2O[C@H](C)C[C@H](N(C)C)[C@H]2O)[C@](C)(OC)C[C@@H](C)C(=O)[C@H](C)[C@@H](O)[C@]1(C)O	133.467	1	S. aureus (ATCC 25923)	0.293207	Test	0.56806	-0.118235	0.418688	1.36497	-0.37136	-0.0571497	-0.559498	1.13455	-0.123145	0.603149	0.689173	0.300452	-0.447728	0.252017	-0.530903	1.0953	-0.0341193	-0.746549	0.435513	-0.319652	-0.190097
CHEMBL1085493	895.14	CC[C@H]1OC(=O)[C@H](C)[C@@H](O[C@H]2C[C@@](C)(OC)[C@@H](OC(=O)NCCc3ccccc3)[C@H](C)O2)[C@H](C)[C@@H](O[C@@H]2O[C@H](C)C[C@H](N(C)C)[C@H]2O)[C@](C)(OC)C[C@@H](C)C(=O)[C@H](C)[C@@H](O)[C@]1(C)O	134.057	1	S. aureus (ATCC 25923)	0.293207	Training	0.56806	-0.118238	0.41415	1.25051	-0.37136	-0.0571497	-0.559498	1.13455	0.131345	0.634306	0.639284	0.290954	-0.413793	0.217845	-0.53816	1.08116	-0.0349665	-0.663087	0.473574	-0.285773	-0.0857841
CHEMBL5184894	916.22	CC[C@H]1OC(=O)C[C@@H](O)[C@H](C)[C@@H](O[C@@H]2O[C@H](C)[C@@H](O)[C@H](N(C)C)[C@H]2O)[C@@H](CCN(C)Cc2cn(-c3cnc4ccccc4c3)nn2)C[C@@H](C)C(=O)/C=C/C(C)=C/[C@@H]1CN1CCCCCCC1	136.43	1	S. aureus (ATCC 25923)	0.293207	Training	0.341512	-0.160169	1.05332	0.544201	-0.37136	-0.0571497	0.195552	-0.342764	0.00688498	0.858033	0.0205192	-0.229741	-0.461304	-0.437064	-0.214187	0.141777	-0.0371618	-0.119366	0.284956	-0.478464	0.112379
CHEMBL891	435.89	Cc1onc(-c2ccccc2Cl)c1C(=O)N[C@@H]1C(=O)N2[C@@H]1SC(C)(C)[C@@H]2C(=O)O	137.649	1	S. aureus (ATCC 25923)	0.293207	Training	0.00128448	-0.329445	-0.457974	-0.0751807	-0.37136	2.11495	0.316958	-0.0113372	-0.543881	-0.646664	0.567574	1.5638	-0.239895	0.649707	0.197253	0.267153	-0.016784	-0.0314561	0.710068	-0.558854	-0.712485
CHEMBL5204486	903.16	CC[C@H]1OC(=O)C[C@@H](O)[C@H](C)[C@@H](O[C@@H]2O[C@H](C)[C@@H](O)[C@H](N(C)C)[C@H]2O)[C@@H](CCN(Cc2cn(-c3cnc4ccccc4c3)nn2)Cc2cccs2)C[C@@H](C)C(=O)/C=C/C(C)=C/[C@@H]1CO	138.403	1	S. aureus (ATCC 25923)	0.293207	Test	0.748615	0.00832345	1.11064	0.510677	-0.37136	-0.0571497	1.32814	-0.342764	0.00688498	0.68883	-0.14148	-0.215985	-0.657236	-0.412089	-0.0944034	0.0601191	-0.0353691	-0.0035763	0.252237	-0.463041	0.104982
CHEMBL3799139	903.03	CCOC(=O)[C@H](Cc1ccccc1)NCc1c2c(O)c3c(O)c(C)c4c(c3c1O)C(=O)[C@@](C)(O/C=C/[C@H](OC)[C@@H](C)[C@@H](OC(C)=O)[C@H](C)[C@H](O)[C@H](C)[C@@H](O)[C@@H](C)/C=C/C=C(/C)C(=O)N2)O4	138.423	1	S. aureus (ATCC 25923)	0.293207	Training	0.915758	0.185807	1.18411	0.845214	-0.37136	-0.0571497	-0.249327	0.0631511	-0.0339756	0.414934	0.276869	0.0492222	-0.243653	0.0455048	-0.113772	0.556423	-0.0347936	-0.144383	-0.123106	-0.532996	-0.0227457
CHEMBL5198466	902.19	CC[C@H]1OC(=O)C[C@@H](O)[C@H](C)[C@@H](O[C@@H]2O[C@H](C)[C@@H](O)[C@H](N(C)C)[C@H]2O)[C@@H](CCN(C)Cc2cn(-c3cnc4ccccc4c3)nn2)C[C@@H](C)C(=O)/C=C/C(C)=C/[C@@H]1CN1CCCCCC1	138.552	1	S. aureus (ATCC 25923)	0.293207	Training	0.341512	-0.160169	1.02562	0.544201	-0.37136	-0.0571497	0.195552	-0.342764	0.00688498	0.792527	0.0371862	-0.223344	-0.497894	-0.42759	-0.201307	0.144883	-0.0371274	-0.129131	0.269859	-0.470863	0.0778201
CHEMBL5196619	898.11	CC[C@H]1OC(=O)C[C@@H](O)[C@H](C)[C@@H](O[C@@H]2O[C@H](C)[C@@H](O)[C@H](N(C)C)[C@H]2O)[C@@H](CCN(Cc2ccncc2)Cc2cn(-c3cnc4ccccc4c3)nn2)C[C@@H](C)C(=O)/C=C/C(C)=C/[C@@H]1CO	139.181	1	S. aureus (ATCC 25923)	0.293207	Training	0.610454	-0.0348984	1.17232	0.510677	-0.37136	-0.0571497	0.195552	-0.342764	0.770346	0.708426	-0.0487968	-0.224308	-0.719145	-0.423382	-0.0979498	0.0194822	-0.0366139	-0.0441876	0.0329412	-0.28617	0.139647
CHEMBL3798763	889.01	COC(=O)[C@H](Cc1ccccc1)NCc1c2c(O)c3c(O)c(C)c4c(c3c1O)C(=O)[C@@](C)(O/C=C/[C@H](OC)[C@@H](C)[C@@H](OC(C)=O)[C@H](C)[C@H](O)[C@H](C)[C@@H](O)[C@@H](C)/C=C/C=C(/C)C(=O)N2)O4	140.606	1	S. aureus (ATCC 25923)	0.293207	Test	0.915758	0.185786	1.16092	0.845214	-0.37136	-0.0571497	-0.249327	0.0631511	-0.0339756	0.360888	0.297796	0.058931	-0.319319	0.0605375	-0.0903892	0.552887	-0.0345974	-0.154803	-0.119394	-0.525973	-0.0603083
CHEMBL5199384	887.09	CC[C@H]1OC(=O)C[C@@H](O)[C@H](C)[C@@H](O[C@@H]2O[C@H](C)[C@@H](O)[C@H](N(C)C)[C@H]2O)[C@@H](CCN(Cc2cn(-c3cnc4ccccc4c3)nn2)Cc2ccco2)C[C@@H](C)C(=O)/C=C/C(C)=C/[C@@H]1CO	140.91	1	S. aureus (ATCC 25923)	0.293207	Training	0.612704	-0.0347217	1.00199	0.510677	-0.37136	-0.0571497	1.32814	-0.342764	0.00688498	0.664432	-0.14148	-0.215985	-0.635676	-0.408276	-0.186013	0.0323148	-0.0365257	-0.132188	0.0294362	-0.463041	0.104982
CHEMBL5180308	876.15	CC[C@H]1OC(=O)C[C@@H](O)[C@H](C)[C@@H](O[C@@H]2O[C@H](C)[C@@H](O)[C@H](N(C)C)[C@H]2O)[C@@H](CCN(C)Cc2cn(-c3cnc4ccccc4c3)nn2)C[C@@H](C)C(=O)/C=C/C(C)=C/[C@@H]1CN(CC)CC	142.67	1	S. aureus (ATCC 25923)	0.293207	Training	0.341512	-0.160169	0.954723	0.544201	-0.37136	-0.0571497	0.195552	-0.342764	0.00688498	0.755518	0.0198307	-0.205888	-0.528118	-0.403254	-0.158131	0.421899	-0.0364341	-0.136231	0.187259	-0.446697	0.1999
CHEMBL5172546	855	CC[C@H]1OC(O)(C(C)(O)C(=O)N[C@@H]2C(=O)N3NCCC[C@@H]3C(=O)N(O)[C@@H](C)C(=O)N(C)[C@@H](CC(C)C)C(=O)N3NCCC[C@@H]3C(=O)N(O)CC(=O)OC2C(C)C)CC[C@@H]1C	146.199	1	S. aureus (ATCC 25923)	0.293207	Training	1.19946	0.302673	0.24429	1.02485	-0.37136	-0.0571497	-0.559498	1.88525	0.265892	0.398313	0.217272	0.554421	-0.841643	0.0208097	-0.592236	0.816016	-0.0336928	-0.126389	0.294565	0.024453	-0.220986
CHEMBL1668686	420.54	C=C1C[C@@H](C(=O)Nc2ncc(C)s2)N(C(=O)[C@H](CC2CCCC2)CN(O)C=O)C1	148.618	1	S. aureus (ATCC 25923)	0.293207	Test	-0.0613606	-0.292077	-0.714981	-0.473611	-0.37136	-0.0571497	1.86204	-0.342764	-1.08374	-0.303334	-0.589499	-0.128388	-0.837369	-0.477176	-0.238013	-0.115857	-0.0331782	0.301099	0.624877	-1.01057	0.185494
CHEMBL1240636	815.84	CC[C@H]1OC(=O)[C@H](C)[C@@H](OC(=O)NCc2ccc(Br)cc2)[C@H](C)[C@@H](O[C@@H]2O[C@H](C)C[C@H](N(C)C)[C@H]2O)[C@](C)(OC)C[C@@H](C)C(=O)[C@@H](C)[C@@H](OC)[C@]1(C)O	153.216	1	S. aureus (ATCC 25923)	0.293207	Training	0.219822	-0.244865	0.21944	0.806277	-0.37136	-0.0571497	-0.559498	0.726201	-0.320275	0.418731	0.603663	0.260537	-0.282439	0.161249	-0.197409	1.19174	0.173612	-0.517104	0.62712	-0.444283	0.00357026
CHEMBL32	401.44	COc1c(N2C[C@@H]3CCCN[C@@H]3C2)c(F)cc2c(=O)c(C(=O)O)cn(C3CC3)c12	155.69	1	S. aureus (ATCC 25923)	0.293207	Training	-0.486915	-0.427419	-0.603727	-0.45242	1.55774	-0.0571497	-0.0255903	-0.342764	-0.162155	-0.650255	0.53298	-0.143428	0.0536495	0.189847	-0.261023	-0.298955	-0.0357396	-0.0980582	-0.0555819	0.457579	-0.420544
CHEMBL1831110	399.2	CCOC(=O)c1c2c(n3cc(Br)ccc13)C(=O)c1ncccc1C2=O	157.816	1	S. aureus (ATCC 25923)	0.293207	Training	-0.541459	-0.500677	-0.555252	-0.614095	-0.37136	-0.0571497	-0.259177	-0.342764	-0.0408377	-0.774984	0.292489	0.273421	0.318989	0.313806	0.535306	-0.196145	0.372306	0.32099	-0.37207	0.0795665	-0.210056
CHEMBL529	749	CC[C@H]1OC(=O)[C@H](C)[C@@H](O[C@H]2C[C@@](C)(OC)[C@@H](O)[C@H](C)O2)[C@H](C)[C@@H](O[C@@H]2O[C@H](C)C[C@H](N(C)C)[C@H]2O)[C@](C)(O)C[C@@H](C)CN(C)[C@H](C)[C@@H](O)[C@]1(C)O	160.214	1	S. aureus (ATCC 25923)	0.293207	Test	0.379675	0.0240934	-0.186186	1.21091	-0.37136	-0.0571497	-0.559498	1.26032	-0.632125	0.326319	1.02976	0.282976	-0.624078	0.34908	-0.647384	1.56994	-0.0342724	-0.571824	0.850237	-0.433796	-0.416566
CHEMBL4642545	741.85	CCn1cc(C(=O)O)c(=O)c2cc(F)c(N3CCN(Cn4nc(CN5CCN(c6ccc([N+](=O)[O-])cc6)CC5)n(Cc5ccccc5)c4=S)CC3)cc21	161.758	1	S. aureus (ATCC 25923)	0.293207	Training	0.291108	1.19206	1.02456	0.162944	-0.37136	-0.0571497	-0.159067	-0.342764	1.65201	-0.00191038	-0.165832	-0.297438	0.0282619	-0.149835	0.323525	-0.427643	-0.0303693	0.233527	-0.322431	0.725379	-0.146272
CHEMBL1240633	766.97	CC[C@H]1OC(=O)[C@H](C)[C@@H](OC(=O)NCc2ccc(OC)cc2)[C@H](C)[C@@H](O[C@@H]2O[C@H](C)C[C@H](N(C)C)[C@H]2O)[C@](C)(OC)C[C@@H](C)C(=O)[C@@H](C)[C@@H](OC)[C@]1(C)O	162.979	1	S. aureus (ATCC 25923)	0.293207	Training	0.302899	-0.244585	0.148286	0.772753	-0.37136	-0.0571497	-0.559498	0.726201	-0.320275	0.420567	0.486188	0.240992	-0.423042	0.103495	-0.461186	1.1657	-0.0343065	-0.681105	0.377062	-0.454395	0.125996
CHEMBL127	383.47	C[C@@H](O)[C@H]1C(=O)N2C(C(=O)O)=C(S[C@@H]3CN[C@H](C(=O)N(C)C)C3)[C@H](C)[C@H]12	162.985	1	S. aureus (ATCC 25923)	0.293207	Training	-0.0217574	-0.220771	-0.778386	-0.320006	-0.37136	2.11495	0.495872	-0.342764	-1.08374	-0.643921	0.544981	1.26609	-0.932782	0.152984	-0.0833673	0.684818	-0.0314218	-0.0191853	0.846122	-1.01057	-0.560852
CHEMBL1082644	380.47	CCCC[C@H](CN(O)C=O)C(=O)N1CC=C[C@H]1C(=O)Nc1ncc(C)s1	164.271	1	S. aureus (ATCC 25923)	0.293207	Test	-0.0613606	-0.292081	-0.785419	-0.669003	-0.37136	-0.0571497	0.996414	-0.342764	-1.08374	-0.30685	-0.999472	-0.0630736	-0.910426	-0.59206	-0.0748751	0.0856179	-0.0314485	0.445364	0.313465	-1.01057	0.763189
CHEMBL3609676	380.35	O=C(O)c1cn2c3c(c(N4CCC(O)CC4)c(F)cc3c1=O)OC[C@@H]2CF	164.322	1	S. aureus (ATCC 25923)	0.293207	Training	-0.413109	-0.302448	-0.685494	-0.470127	-0.37136	-0.0571497	-0.559498	-0.342764	0.0768977	-0.682873	0.376233	-0.160425	0.0256004	0.105093	-0.213004	-0.32039	-0.0321483	-0.0936046	-0.381371	1.02516	-0.303117
CHEMBL1201194	581.58	CN[C@@H]1[C@H](O[C@H]2[C@H](O[C@@H]3[C@@H](O)[C@H](O)[C@@H](N=C(N)N)[C@H](O)[C@H]3N=C(N)N)O[C@@H](C)[C@]2(O)C=O)O[C@@H](CO)[C@H](O)[C@H]1O	171.945	1	S. aureus (ATCC 25923)	0.293207	Training	1.78694	2.04414	-0.396314	0.199063	-0.37136	-0.0571497	-0.239159	0.372897	-0.749723	-0.205423	0.672077	0.19109	-2.36007	-0.202901	-0.454659	0.354569	-0.0313785	0.160853	-0.284379	-0.227215	-0.0410083
CHEMBL5287467	705.84	C=C[C@]1(C)C[C@@H](OC(=O)CSc2nc(N)nc3c2ncn3C(=O)NCc2ccc([N+](=O)[O-])cc2)[C@@]2(C)C3C(=O)CC[C@@]3(CC[C@H]2C)[C@@H](C)[C@@H]1O	177.094	1	S. aureus (ATCC 25923)	0.293207	Training	0.835832	0.469515	0.42076	0.666248	-0.37136	-0.0571497	0.445438	1.46292	-0.153003	-0.239922	0.704005	0.608412	-0.410913	0.703105	-0.0516442	0.303045	-0.0345519	-0.066713	0.391466	-0.235275	-0.492576
CHEMBL29	334.4	CC1(C)S[C@@H]2[C@H](NC(=O)Cc3ccccc3)C(=O)N2[C@H]1C(=O)O	179.426	1	S. aureus (ATCC 25923)	0.293207	Test	-0.233004	-0.345607	-0.853323	-0.312119	-0.37136	2.11495	-0.249327	-0.0113372	-0.320275	-0.691698	0.647874	1.98033	-0.507292	0.471283	0.0118811	0.24111	-0.0328271	-0.0438671	1.00092	-0.342934	-0.521932
CHEMBL5274932	694.84	O=C(O)c1cn(C2CC2)c2cc(N3CCN(Cn4nc(CN5CCN(c6ccccc6)CC5)n(-c5ccccc5)c4=S)CC3)c(F)cc2c1=O	179.898	1	S. aureus (ATCC 25923)	0.293207	Training	-0.0971835	0.818932	0.877339	-0.00609933	1.55774	-0.0571497	-0.159067	-0.342764	1.9065	-0.137493	0.00473854	-0.290649	0.155367	-0.0536626	0.30593	-0.61779	-0.031683	0.247315	-0.206628	0.825518	-0.291767
CHEMBL3423321	656.74	COc1ccc(Cn2c(-c3cccc(O)c3)nn(CN3CCN(c4cc5c(cc4F)c(=O)c(C(=O)O)cn5C4CC4)CC3)c2=S)cc1	180	1	S. aureus (ATCC 25923)	0.293207	Training	0.109653	0.945013	0.728685	0.0549023	1.55774	-0.0571497	-0.159067	-0.342764	0.888549	-0.194801	0.0051358	-0.255351	-0.0140066	-0.0395178	0.386918	-0.461299	-0.0298523	0.3068	-0.314017	0.38879	-0.31952
CHEMBL5290352	690.87	C=C[C@]1(C)C[C@@H](OC(=O)CSc2nc(N)nc3c2ncn3C(=O)NCc2ccc(OC)cc2)[C@@]2(C)C3C(=O)CC[C@@]3(CC[C@H]2C)[C@@H](C)[C@@H]1O	180.931	1	S. aureus (ATCC 25923)	0.293207	Training	0.530617	0.0966547	0.395514	0.548935	-0.37136	-0.0571497	0.445438	1.46292	-0.153003	-0.244954	0.771803	0.600559	-0.399101	0.686338	-0.0362528	0.371278	-0.0352035	-0.0081741	0.444804	-0.220918	-0.366684
CHEMBL5289659	690.87	C=C[C@]1(C)C[C@@H](OC(=O)CSc2nc(N)nc3c2ncn3C(=O)NCc2ccccc2OC)[C@@]2(C)C3C(=O)CC[C@@]3(CC[C@H]2C)[C@@H](C)[C@@H]1O	180.931	1	S. aureus (ATCC 25923)	0.293207	Test	0.530617	0.0966563	0.395514	0.519232	-0.37136	-0.0571497	0.445438	1.46292	-0.122128	-0.259187	0.771803	0.607231	-0.399101	0.699114	-0.0360653	0.37992	-0.0351844	-0.0081741	0.435562	-0.220918	-0.340937
CHEMBL5275012	690.87	C=C[C@]1(C)C[C@@H](OC(=O)CSc2nc(N)nc3c2ncn3C(=O)NCc2cccc(OC)c2)[C@@]2(C)C3C(=O)CC[C@@]3(CC[C@H]2C)[C@@H](C)[C@@H]1O	180.931	1	S. aureus (ATCC 25923)	0.293207	Training	0.530617	0.0966547	0.395514	0.548935	-0.37136	-0.0571497	0.445438	1.46292	-0.153003	-0.244954	0.771803	0.600931	-0.399101	0.686636	-0.0362528	0.371278	-0.0352034	-0.0081741	0.445685	-0.220918	-0.366684
CHEMBL1084872	439.54	Cc1c(N2CCC3=C(C2)C(=O)C(C)CS3)c(N)cc2c(=O)c(C(=O)O)cn(C3CC3)c12	182.008	1	S. aureus (ATCC 25923)	0.293207	Training	-0.0627107	0.0904102	-0.302911	-0.272438	1.55774	-0.0571497	-0.559498	-0.342764	-0.0721794	-0.613108	0.55098	0.547368	-0.282546	0.187471	0.127605	0.0247448	-0.0343407	0.634721	0.409576	1.06479	-0.689474
CHEMBL5271515	681.26	C=C[C@]1(C)C[C@@H](OC(=O)CSc2nc(N)nc3c2ncn3C(=O)Nc2ccccc2Cl)[C@@]2(C)C3C(=O)CC[C@@]3(CC[C@H]2C)[C@@H](C)[C@@H]1O	183.484	1	S. aureus (ATCC 25923)	0.293207	Training	0.447541	0.096438	0.360482	0.546604	-0.37136	-0.0571497	0.445438	1.46292	-0.122128	-0.315647	0.914958	0.652968	-0.291946	0.78651	0.0696379	0.385898	-0.0249182	0.149099	0.556156	-0.190547	-0.534646
CHEMBL5266166	676.8	C=C[C@]1(C)C[C@@H](OC(=O)CSc2nc(N)nc3c2ncn3C(=O)c2ccc([N+](=O)[O-])cc2)[C@@]2(C)C3C(=O)CC[C@@]3(CC[C@H]2C)[C@@H](C)[C@@H]1O	184.693	1	S. aureus (ATCC 25923)	0.293207	Test	0.727553	0.468153	0.340402	0.634247	-0.37136	-0.0571497	0.445438	1.46292	-0.153003	-0.335273	0.812148	0.695356	-0.28689	0.817176	-0.0282507	0.369559	-0.0344008	-0.105127	0.41642	-0.206019	-0.580461
CHEMBL5276584	674.87	C=C[C@]1(C)C[C@@H](OC(=O)CSc2nc(N)nc3c2ncn3C(=O)NCc2ccc(C)cc2)[C@@]2(C)C3C(=O)CC[C@@]3(CC[C@H]2C)[C@@H](C)[C@@H]1O	185.221	1	S. aureus (ATCC 25923)	0.293207	Training	0.447541	0.096375	0.34305	0.582459	-0.37136	-0.0571497	0.445438	1.46292	-0.153003	-0.271501	0.835054	0.619836	-0.341934	0.728871	-0.0373223	0.41423	-0.0355338	0.0104497	0.555516	-0.206019	-0.503025
CHEMBL3609583	334.3	C[C@H]1COc2c(N3CC(O)C3)c(F)cc3c(=O)c(C(=O)O)cn1c23	186.958	1	S. aureus (ATCC 25923)	0.293207	Training	-0.413109	-0.302447	-0.79117	-0.442754	-0.37136	3.80435	-0.559498	-0.342764	-0.432083	-0.781479	0.581311	-0.104738	-0.158054	0.280814	-0.141542	-0.176605	-0.0340168	0.0261061	-0.347251	0.00731122	-0.778369
CHEMBL5269686	664.8	C=C[C@]1(C)C[C@@H](OC(=O)CSc2nc(N)nc3c2ncn3C(=O)Nc2ccc(F)cc2)[C@@]2(C)C3C(=O)CC[C@@]3(CC[C@H]2C)[C@@H](C)[C@@H]1O	188.026	1	S. aureus (ATCC 25923)	0.293207	Training	0.447541	0.0964362	0.290701	0.582459	-0.37136	-0.0571497	0.445438	1.46292	-0.153003	-0.317157	0.859492	0.645643	-0.365213	0.752827	-0.0397474	0.325507	-0.0345058	-0.0269523	0.446697	-0.190547	-0.561382
CHEMBL3423324	630.68	O=C(O)c1cn(C2CC2)c2cc(N3CCN(Cn4nc(-c5ccc(O)cc5)n(-c5ccc(F)cc5)c4=S)CC3)c(F)cc2c1=O	190	1	S. aureus (ATCC 25923)	0.293207	Test	0.0265765	0.944739	0.601586	0.0636735	1.55774	-0.0571497	-0.159067	-0.342764	0.888549	-0.289475	0.0634578	-0.233032	0.118616	0.0555537	0.379749	-0.532003	-0.0289031	0.224333	-0.357	0.443667	-0.488926
CHEMBL1086571	416.47	O=C(O)c1cn(C2CC2)c2cc(N3CCC4=C(C3)C(O)CCS4)c(F)cc2c1=O	192.091	1	S. aureus (ATCC 25923)	0.293207	Training	-0.268467	-0.276617	-0.447683	-0.405245	1.55774	-0.0571497	-0.559498	-0.342764	0.103246	-0.618775	0.415808	0.403954	-0.128419	0.108356	0.0361931	-0.400399	-0.0332291	0.352401	0.309926	1.66489	-0.593823
CHEMBL1085656	414.46	O=C1CCSC2=C1CN(c1cc3c(cc1F)c(=O)c(C(=O)O)cn3C1CC1)CC2	193.022	1	S. aureus (ATCC 25923)	0.293207	Training	-0.29691	-0.348055	-0.419819	-0.405245	1.55774	-0.0571497	-0.559498	-0.342764	0.103246	-0.630901	0.346165	0.506725	-0.132676	0.110224	0.0752261	-0.422896	-0.0332291	0.351721	0.23563	1.46805	-0.593823
CHEMBL5280056	646.81	C=C[C@]1(C)C[C@@H](OC(=O)CSc2nc(N)nc3c2ncn3C(=O)Nc2ccccc2)[C@@]2(C)C3C(=O)CC[C@@]3(CC[C@H]2C)[C@@H](C)[C@@H]1O	193.256	1	S. aureus (ATCC 25923)	0.293207	Training	0.447541	0.0964344	0.258458	0.468001	-0.37136	-0.0571497	0.445438	1.46292	0.101487	-0.341896	0.834257	0.658513	-0.381627	0.741873	-0.0247199	0.31508	-0.0355029	0.0694666	0.486594	-0.130614	-0.487034
CHEMBL5275833	646.79	CCn1c(CN2CCN(c3ccccc3)CC2)nn(CN2CCN(c3cc4c(cc3F)c(=O)c(C(=O)O)cn4C3CC3)CC2)c1=S	193.262	1	S. aureus (ATCC 25923)	0.293207	Test	-0.0971835	0.818924	0.578781	-0.0622804	1.55774	-0.0571497	-0.159067	-0.342764	1.14304	-0.187335	0.0551546	-0.257354	0.0448312	-0.0432673	0.289413	-0.399662	-0.0304207	0.291494	-0.132704	0.681088	-0.24195
CHEMBL5266787	645.83	C=C[C@]1(C)C[C@@H](OC(=O)CSc2nc(N)nc3c2ncn3C(=O)c2ccc(C)cc2)[C@@]2(C)C3C(=O)CC[C@@]3(CC[C@H]2C)[C@@H](C)[C@@H]1O	193.549	1	S. aureus (ATCC 25923)	0.293207	Training	0.339262	0.0950127	0.262692	0.550458	-0.37136	-0.0571497	0.445438	1.46292	-0.153003	-0.366216	0.952577	0.710637	-0.210342	0.848425	-0.0124497	0.487713	-0.0354152	-0.0264447	0.587883	-0.174468	-0.594766
CHEMBL142514	316.33	O=C(O)c1cn(C2CC2)c2cc(N3CCCC3)c(F)cc2c1=O	197.578	1	S. aureus (ATCC 25923)	0.293207	Training	-0.678271	-0.428593	-0.872583	-0.618738	1.55774	-0.0571497	0.573081	-0.342764	-0.638383	-0.736006	0.375113	-0.141647	0.343146	0.212547	-0.20366	-0.398914	-0.0354419	0.0222386	-0.174573	-0.270623	-0.483028
CHEMBL148	299.35	C[C@@H](O)[C@H]1C(=O)N2C(C(=O)O)=C(SCCNC=N)C[C@H]12	200.434	1	S. aureus (ATCC 25923)	0.293207	Training	0.0101052	0.00682426	-0.997153	-0.729769	-0.37136	2.11495	-0.159067	-0.342764	-1.08374	-0.708183	-0.0376194	1.12074	-0.726859	0.0173543	0.199162	0.228982	-0.0287215	0.00966349	0.444123	-1.01057	0.316678
CHEMBL5289035	585.73	C=C[C@]1(C)C[C@@H](OC(=O)CSc2nc(N)nc3c2ncn3C(=O)OC)[C@@]2(C)C3C(=O)CC[C@@]3(CC[C@H]2C)[C@@H](C)[C@@H]1O	213.409	1	S. aureus (ATCC 25923)	0.293207	Test	0.422339	0.0956331	-0.0787313	0.387067	-0.37136	-0.0571497	0.445438	1.46292	-0.661983	-0.449097	1.02823	0.854953	-0.5081	0.937892	-0.059598	0.65786	-0.03407	-0.0478561	0.61599	-0.384194	-0.487348
CHEMBL458512	558.63	CC(=O)c1cccc(N[C@H]2[C@H](N)[C@@](NC(=O)N(C)C)([C@H](C)O)[C@@](C)(O)[C@@]2(O)COC(=O)c2c(C)cccc2O)c1	214.811	1	S. aureus (ATCC 25923)	0.293207	Training	0.511086	0.446231	-0.09804	0.440671	-0.37136	-0.0571497	-0.399324	3.28717	-0.19303	-0.343062	0.634368	0.598653	-0.746733	0.660242	-0.108816	0.945326	-0.0338808	0.0230194	-0.0204436	-0.368358	-0.450538
CHEMBL1097945	444.54	c1cc2cc(-c3ccc(-c4cc5ccc(C6=NCCN6)cc5[nH]4)cc3)[nH]c2cc1C1=NCCN1	224.952	1	S. aureus (ATCC 25923)	0.293207	Training	-0.517878	-0.655765	-0.00590503	-0.529619	-0.37136	-0.0571497	2.77347	-0.342764	0.145041	-0.593344	0.0766127	-0.465201	0.413617	-0.0904897	0.0535559	-1.09089	-0.0412052	0.0374705	-0.476755	-0.0232989	-0.358033
CHEMBL209543	501.47	CC(=O)NC[C@H]1CN(c2ccc(N3CCN(C(=O)/C=C/c4ccc([N+](=O)[O-])o4)CC3)c(F)c2)C(=O)O1	239.296	1	S. aureus (ATCC 25923)	0.293207	Training	0.0051548	-0.12582	-0.22489	-0.214102	-0.37136	-0.0571497	0.72946	-0.342764	-0.214862	-0.232245	-0.571968	-0.152938	0.218226	-0.152587	-0.160109	-0.476305	-0.0346105	-0.236949	-0.608203	-0.022455	-0.0790637
CHEMBL1434	457.48	CN(C)c1ccc(O)c2c1C[C@H]1C[C@H]3[C@H](N(C)C)C(O)=C(C(N)=O)C(=O)[C@@]3(O)C(O)=C1C2=O	250	1	S. aureus (ATCC 25923)	0.293207	Test	0.240614	0.444831	-0.326464	0.0854561	-0.37136	-0.0571497	-0.559498	0.571835	-0.35573	-0.656792	0.970424	0.676728	-1.11972	0.385116	-0.0090159	0.710942	-0.0335671	0.599105	0.0357659	0.386403	-0.849084
CHEMBL1796202	992.22	CCCc1nc2cc(C(=O)NNC(=O)O[C@H]3[C@H](C)O[C@@H](O[C@H]4[C@H](C)[C@@H](O[C@@H]5O[C@H](C)C[C@H](N(C)C)[C@H]5O)[C@](C)(OC)C[C@@H](C)C(=O)[C@H](C)[C@@H](O)[C@](C)(O)[C@@H](CC)OC(=O)[C@@H]4C)C[C@@]3(C)OC)ccc2[nH]1	251.96	1	S. aureus (ATCC 25923)	0.293207	Training	1.08812	-0.0487029	0.768428	1.54221	-0.37136	-0.0571497	-0.0255903	1.13455	-0.272222	0.694747	0.586974	0.266236	-0.570446	0.188887	-0.484614	0.960946	-0.034983	-0.431104	0.335438	-0.420518	-0.171952
CHEMBL1668177	986.29	CC[C@H]1OC(=O)[C@H](C)[C@@H](O[C@H]2C[C@@](C)(OC)[C@@H](OC(=O)NCCCCCC(=O)NC3CCCCC3)[C@H](C)O2)[C@H](C)[C@@H](O[C@@H]2O[C@H](C)C[C@H](N(C)C)[C@H]2O)[C@](C)(OC)C[C@@H](C)C(=O)[C@H](C)[C@@H](O)[C@]1(C)O	253.475	1	S. aureus (ATCC 25923)	0.293207	Training	0.829982	-0.062427	0.437115	1.36497	-0.37136	-0.0571497	-0.559498	1.13455	0.131345	1.00983	0.57381	0.279093	-0.433307	0.104777	-0.6737	1.02298	-0.03493	-0.538375	0.61407	0.159646	0.0367049
CHEMBL5195351	965.12	CC[C@H]1OC(=O)C[C@@H](O)[C@H](C)[C@@H](O[C@@H]2O[C@H](C)[C@@H](O)[C@H](N(C)C)[C@H]2O)[C@@H](CCN(Cc2ccc(C(F)(F)F)cc2)Cc2cn(-c3cnc4ccccc4c3)nn2)C[C@@H](C)C(=O)/C=C/C(C)=C/[C@@H]1CO	259.035	1	S. aureus (ATCC 25923)	0.293207	Training	0.494434	-0.0359946	1.30031	1.10953	-0.37136	-0.0571497	0.195552	0.167502	0.515856	0.834911	0.110143	-0.0254327	-0.483557	-0.177491	-0.131181	0.134313	-0.0348822	-0.304208	-0.0033486	-0.304701	-0.0568251
CHEMBL1668181	960.26	CCCCNC(=O)CCCCCNC(=O)O[C@H]1[C@H](C)O[C@@H](O[C@H]2[C@H](C)[C@@H](O[C@@H]3O[C@H](C)C[C@H](N(C)C)[C@H]3O)[C@](C)(OC)C[C@@H](C)C(=O)[C@H](C)[C@@H](O)[C@](C)(O)[C@@H](CC)OC(=O)[C@@H]2C)C[C@@]1(C)OC	260.346	1	S. aureus (ATCC 25923)	0.293207	Test	0.829982	-0.0624915	0.372041	1.28403	-0.37136	-0.0571497	-0.559498	1.13455	-0.632125	1.03917	0.50588	0.291949	-0.439245	0.119565	-0.6561	1.21684	-0.0343275	-0.525991	0.554825	-0.559181	0.190513
CHEMBL5188377	954.22	CC[C@H]1OC(=O)C[C@@H](O)[C@H](C)[C@@H](O[C@@H]2O[C@H](C)[C@@H](O)[C@H](N(C)C)[C@H]2O)[C@@H](CCN(Cc2cn(-c3cnc4ccccc4c3)nn2)Cc2ccco2)C[C@@H](C)C(=O)/C=C/C(C)=C/[C@@H]1CN1CCCCC1	261.994	1	S. aureus (ATCC 25923)	0.293207	Training	0.459782	-0.158878	1.20835	0.59161	-0.37136	-0.0571497	1.32814	-0.342764	0.770346	0.832813	-0.105774	-0.244177	-0.435997	-0.425854	-0.232252	-0.0556294	-0.0374988	-0.191808	0.144959	0.0416724	0.0578088
CHEMBL5188707	952.25	CC[C@H]1OC(=O)C[C@@H](O)[C@H](C)[C@@H](O[C@@H]2O[C@H](C)[C@@H](O)[C@H](N(C)C)[C@H]2O)[C@@H](CCN(Cc2ccccc2)Cc2cn(-c3cnc4ccccc4c3)nn2)C[C@@H](C)C(=O)/C=C/C(C)=C/[C@@H]1CN(CC)CC	262.536	1	S. aureus (ATCC 25923)	0.293207	Training	0.341512	-0.160165	1.33893	0.59161	-0.37136	-0.0571497	0.195552	-0.342764	0.770346	0.908638	-0.0436814	-0.242794	-0.368413	-0.42304	-0.126246	0.201504	-0.0370352	-0.12243	0.107262	-0.274485	0.234387
CHEMBL1668178	946.23	CC[C@H]1OC(=O)[C@H](C)[C@@H](O[C@H]2C[C@@](C)(OC)[C@@H](OC(=O)NCCCCCC(=O)NC(C)C)[C@H](C)O2)[C@H](C)[C@@H](O[C@@H]2O[C@H](C)C[C@H](N(C)C)[C@H]2O)[C@](C)(OC)C[C@@H](C)C(=O)[C@H](C)[C@@H](O)[C@]1(C)O	264.206	1	S. aureus (ATCC 25923)	0.293207	Training	0.829982	-0.0624299	0.338514	1.4459	-0.37136	-0.0571497	-0.559498	1.13455	-0.632125	0.972438	0.605678	0.326228	-0.497491	0.163088	-0.646957	1.30354	-0.0342695	-0.579639	0.618664	-0.552543	-0.00880409
CHEMBL1668180	944.21	CC/C=N/C(=O)CCCCCNC(=O)O[C@H]1[C@H](C)O[C@@H](O[C@H]2[C@H](C)[C@@H](O[C@@H]3O[C@H](C)C[C@H](N(C)C)[C@H]3O)[C@](C)(OC)C[C@@H](C)C(=O)[C@H](C)[C@@H](O)[C@](C)(O)[C@@H](CC)OC(=O)[C@@H]2C)C[C@@]1(C)OC	264.772	1	S. aureus (ATCC 25923)	0.293207	Test	0.832952	-0.0623683	0.394818	1.28403	-0.37136	-0.0571497	-0.559498	1.13455	-0.632125	0.953086	0.528054	0.31046	-0.502474	0.135782	-0.611952	1.21937	-0.0342504	-0.679455	0.495384	-0.552543	0.156086
CHEMBL5197838	942.12	CC[C@H]1OC(=O)C[C@@H](O)[C@H](C)[C@@H](O[C@@H]2O[C@H](C)[C@@H](O)[C@H](N(C)C)[C@H]2O)[C@@H](CCN(Cc2ccc([N+](=O)[O-])cc2)Cc2cn(-c3cnc4ccccc4c3)nn2)C[C@@H](C)C(=O)/C=C/C(C)=C/[C@@H]1CO	265.359	1	S. aureus (ATCC 25923)	0.293207	Training	0.882726	0.337133	1.2979	0.708923	-0.37136	-0.0571497	0.195552	-0.342764	0.515856	0.777017	-0.0709237	-0.212878	-0.595366	-0.380147	-0.111664	0.057324	-0.0358572	-0.112165	-0.00622038	-0.295032	0.0683673
CHEMBL5206487	940.2	CC[C@H]1OC(=O)C[C@@H](O)[C@H](C)[C@@H](O[C@@H]2O[C@H](C)[C@@H](O)[C@H](N(C)C)[C@H]2O)[C@@H](CCN(Cc2ccc(N(C)C)cc2)Cc2cn(-c3cnc4ccccc4c3)nn2)C[C@@H](C)C(=O)/C=C/C(C)=C/[C@@H]1CO	265.901	1	S. aureus (ATCC 25923)	0.293207	Training	0.523597	-0.0359903	1.35751	0.708923	-0.37136	-0.0571497	0.195552	-0.342764	0.515856	0.812319	0.0189501	-0.23327	-0.559478	-0.378915	-0.0677973	0.19412	-0.0365329	-0.0093495	0.114043	-0.295032	0.0683673
CHEMBL1085494	939.15	CC[C@H]1OC(=O)[C@H](C)[C@@H](O[C@H]2C[C@@](C)(OC)[C@@H](OC(=O)NCCc3ccc4c(c3)OCO4)[C@H](C)O2)[C@H](C)[C@@H](O[C@@H]2O[C@H](C)C[C@H](N(C)C)[C@H]2O)[C@](C)(OC)C[C@@H](C)C(=O)[C@H](C)[C@@H](O)[C@]1(C)O	266.198	1	S. aureus (ATCC 25923)	0.293207	Training	0.734214	-0.117592	0.573037	1.38267	-0.37136	-0.0571497	0.241354	1.13455	-0.272222	0.600578	0.682098	0.260698	-0.435556	0.225279	-0.534582	0.918217	-0.0352286	-0.667803	0.383031	-0.386801	-0.21142
CHEMBL1668170	932.2	CCCCNC(=O)CCCNC(=O)O[C@H]1[C@H](C)O[C@@H](O[C@H]2[C@H](C)[C@@H](O[C@@H]3O[C@H](C)C[C@H](N(C)C)[C@H]3O)[C@](C)(OC)C[C@@H](C)C(=O)[C@H](C)[C@@H](O)[C@](C)(O)[C@@H](CC)OC(=O)[C@@H]2C)C[C@@]1(C)OC	268.183	1	S. aureus (ATCC 25923)	0.293207	Test	0.829982	-0.0624915	0.316629	1.28403	-0.37136	-0.0571497	-0.559498	1.13455	-0.632125	0.90547	0.555195	0.32069	-0.515043	0.156209	-0.642377	1.25543	-0.034171	-0.558534	0.531334	-0.545707	0.120632
CHEMBL5201675	927.15	CC[C@H]1OC(=O)C[C@@H](O)[C@H](C)[C@@H](O[C@@H]2O[C@H](C)[C@@H](O)[C@H](N(C)C)[C@H]2O)[C@@H](CCN(Cc2ccc(OC)cc2)Cc2cn(-c3cnc4ccccc4c3)nn2)C[C@@H](C)C(=O)/C=C/C(C)=C/[C@@H]1CO	269.644	1	S. aureus (ATCC 25923)	0.293207	Training	0.577511	-0.0357268	1.27265	0.59161	-0.37136	-0.0571497	0.195552	-0.342764	0.515856	0.777979	-0.0308381	-0.230175	-0.589069	-0.407768	-0.100954	0.105086	-0.036364	-0.0688916	0.0282594	-0.285094	0.170577
CHEMBL8	331.35	O=C(O)c1cn(C2CC2)c2cc(N3CCNCC3)c(F)cc2c1=O	271.616	1	S. aureus (ATCC 25923)	0.293207	Training	-0.569992	-0.427774	-0.796736	-0.618738	1.55774	-0.0571497	-0.559498	-0.342764	0.125078	-0.694007	0.281992	-0.167748	0.129059	0.141594	-0.164904	-0.475625	-0.0354557	0.0709821	-0.27691	0.779343	-0.371378
CHEMBL1668168	918.18	CCCNC(=O)CCCNC(=O)O[C@H]1[C@H](C)O[C@@H](O[C@H]2[C@H](C)[C@@H](O[C@@H]3O[C@H](C)C[C@H](N(C)C)[C@H]3O)[C@](C)(OC)C[C@@H](C)C(=O)[C@H](C)[C@@H](O)[C@](C)(O)[C@@H](CC)OC(=O)[C@@H]2C)C[C@@]1(C)OC	272.278	1	S. aureus (ATCC 25923)	0.293207	Training	0.829982	-0.0624915	0.288923	1.28403	-0.37136	-0.0571497	-0.559498	1.13455	-0.632125	0.840405	0.580973	0.335728	-0.554665	0.175131	-0.635203	1.27559	-0.0340892	-0.575545	0.519055	-0.538663	0.0841035
CHEMBL1668167	918.18	CC[C@H]1OC(=O)[C@H](C)[C@@H](O[C@H]2C[C@@](C)(OC)[C@@H](OC(=O)NCCCC(=O)NC(C)C)[C@H](C)O2)[C@H](C)[C@@H](O[C@@H]2O[C@H](C)C[C@H](N(C)C)[C@H]2O)[C@](C)(OC)C[C@@H](C)C(=O)[C@H](C)[C@@H](O)[C@]1(C)O	272.278	1	S. aureus (ATCC 25923)	0.293207	Test	0.829982	-0.0624299	0.283102	1.4459	-0.37136	-0.0571497	-0.559498	1.13455	-0.632125	0.840405	0.658764	0.356443	-0.576203	0.201606	-0.632749	1.34534	-0.0341088	-0.614301	0.596752	-0.538663	-0.0857841
CHEMBL1668169	916.16	CC/C=N/C(=O)CCCNC(=O)O[C@H]1[C@H](C)O[C@@H](O[C@H]2[C@H](C)[C@@H](O[C@@H]3O[C@H](C)C[C@H](N(C)C)[C@H]3O)[C@](C)(OC)C[C@@H](C)C(=O)[C@H](C)[C@@H](O)[C@](C)(O)[C@@H](CC)OC(=O)[C@@H]2C)C[C@@]1(C)OC	272.878	1	S. aureus (ATCC 25923)	0.293207	Training	0.832952	-0.0623683	0.339407	1.28403	-0.37136	-0.0571497	-0.559498	1.13455	-0.632125	0.821541	0.578788	0.340197	-0.581337	0.173472	-0.596683	1.25862	-0.0340892	-0.717142	0.469737	-0.538663	0.0841035
CHEMBL1085491	911.14	CC[C@H]1OC(=O)[C@H](C)[C@@H](O[C@H]2C[C@@](C)(OC)[C@@H](OC(=O)NCCc3ccc(O)cc3)[C@H](C)O2)[C@H](C)[C@@H](O[C@@H]2O[C@H](C)C[C@H](N(C)C)[C@H]2O)[C@](C)(OC)C[C@@H](C)C(=O)[C@H](C)[C@@H](O)[C@]1(C)O	274.382	1	S. aureus (ATCC 25923)	0.293207	Training	0.750145	0.00760181	0.463374	1.36497	-0.37136	-0.0571497	-0.559498	1.13455	-0.123145	0.665939	0.664618	0.280765	-0.470514	0.219564	-0.528543	1.08457	-0.0346184	-0.589846	0.451024	-0.329964	-0.149476
CHEMBL5191707	904.21	CCCN(CCC)C[C@H]1/C=C(C)/C=C/C(=O)[C@H](C)C[C@H](CCN(C)Cc2cn(-c3cnc4ccccc4c3)nn2)[C@H](O[C@@H]2O[C@H](C)[C@@H](O)[C@H](N(C)C)[C@H]2O)[C@@H](C)[C@H](O)CC(=O)O[C@@H]1CC	276.484	1	S. aureus (ATCC 25923)	0.293207	Training	0.341512	-0.160169	1.01013	0.544201	-0.37136	-0.0571497	0.195552	-0.342764	0.00688498	0.887812	-0.00786003	-0.218687	-0.451942	-0.424283	-0.188016	0.407477	-0.0365249	-0.115929	0.242214	-0.463041	0.267483
CHEMBL5186913	903.16	CC[C@H]1OC(=O)C[C@@H](O)[C@H](C)[C@@H](O[C@@H]2O[C@H](C)[C@@H](O)[C@H](N(C)C)[C@H]2O)[C@@H](CCN(Cc2ccsc2)Cc2cn(-c3cnc4ccccc4c3)nn2)C[C@@H](C)C(=O)/C=C/C(C)=C/[C@@H]1CO	276.806	1	S. aureus (ATCC 25923)	0.293207	Test	0.748615	0.00772125	1.13675	0.510677	-0.37136	-0.0571497	1.32814	-0.342764	0.00688498	0.68883	-0.14148	-0.215985	-0.667896	-0.412305	-0.0749044	0.0601191	-0.0351593	-0.0035763	0.208227	-0.463041	0.104982
CHEMBL3323554	900.08	CO[C@H]1/C=C/O[C@@]2(C)Oc3c(C)c(O)c4c(O)c(c(CNC5CCN(Cc6ccccc6)CC5)c(O)c4c3C2=O)NC(=O)/C(C)=C\C=C\[C@H](C)[C@H](O)[C@@H](C)[C@@H](O)[C@@H](C)[C@H](OC(C)=O)[C@@H]1C	277.753	1	S. aureus (ATCC 25923)	0.293207	Training	0.708202	0.130779	1.1981	0.847545	-0.37136	-0.0571497	-0.249327	0.0631511	0.475005	0.367404	0.368969	0.0191234	-0.219028	0.0406302	-0.132417	0.407865	-0.035727	-0.0361741	0.0332338	-0.0599662	-0.166297
CHEMBL5199514	897.13	CC[C@H]1OC(=O)C[C@@H](O)[C@H](C)[C@@H](O[C@@H]2O[C@H](C)[C@@H](O)[C@H](N(C)C)[C@H]2O)[C@@H](CCN(Cc2ccccc2)Cc2cn(-c3cnc4ccccc4c3)nn2)C[C@@H](C)C(=O)/C=C/C(C)=C/[C@@H]1CO	278.666	1	S. aureus (ATCC 25923)	0.293207	Training	0.494434	-0.0360083	1.17576	0.510677	-0.37136	-0.0571497	0.195552	-0.342764	0.770346	0.712839	-0.0377282	-0.224308	-0.57133	-0.417445	-0.101987	0.0466212	-0.0366675	-0.0610161	0.0585508	-0.232423	0.139647
CHEMBL1085488	881.11	CC[C@H]1OC(=O)[C@H](C)[C@@H](O[C@H]2C[C@@](C)(OC)[C@@H](OC(=O)NCc3ccccc3)[C@H](C)O2)[C@H](C)[C@@H](O[C@@H]2O[C@H](C)C[C@H](N(C)C)[C@H]2O)[C@](C)(OC)C[C@@H](C)C(=O)[C@H](C)[C@@H](O)[C@]1(C)O	283.733	1	S. aureus (ATCC 25923)	0.293207	Training	0.56806	-0.118237	0.386444	1.25051	-0.37136	-0.0571497	-0.559498	1.13455	0.131345	0.574391	0.666753	0.30524	-0.461876	0.235738	-0.526668	1.09896	-0.0348957	-0.681968	0.466645	-0.274622	-0.12605
CHEMBL1668685	434.47	C=C1C[C@@H](C(=O)Nc2ccc(F)c[n+]2[O-])N(C(=O)[C@H](CC2CCCC2)CN(O)C=O)C1	287.707	1	S. aureus (ATCC 25923)	0.293207	Test	-0.17963	0.000222795	-0.756409	-0.395009	-0.37136	-0.0571497	1.10699	-0.342764	-0.723833	-0.280997	-0.425146	-0.141774	-0.606756	-0.416132	-0.469724	-0.221886	-0.0332572	-0.0504625	-0.0662656	-0.67127	0.161181
CHEMBL1668165	861.12	CCCCCNC(=O)O[C@H]1[C@H](C)O[C@@H](O[C@H]2[C@H](C)[C@@H](O[C@@H]3O[C@H](C)C[C@H](N(C)C)[C@H]3O)[C@](C)(OC)C[C@@H](C)C(=O)[C@H](C)[C@@H](O)[C@](C)(O)[C@@H](CC)OC(=O)[C@@H]2C)C[C@@]1(C)OC	290.32	1	S. aureus (ATCC 25923)	0.293207	Training	0.56806	-0.11824	0.108553	1.16958	-0.37136	-0.0571497	-0.559498	1.13455	-0.632125	0.638198	0.698634	0.346866	-0.434543	0.251687	-0.653318	1.39353	-0.0342351	-0.679658	0.614354	-0.508218	0.0372484
CHEMBL1087833	428.42	O=C(O)c1cn(C2CC2)c2nc(N3CCC(n4cc(CO)nn4)CC3)c(F)cc2c1=O	291.77	1	S. aureus (ATCC 25923)	0.293207	Training	-0.103754	-0.28651	-0.427499	-0.40564	1.55774	-0.0571497	0.195552	-0.342764	-0.129403	-0.569658	0.0234482	-0.234766	-0.389984	0.0967148	-0.0230746	-0.574267	-0.035375	0.271867	-0.361534	0.428993	-0.3313
CHEMBL1088369	426.41	O=Cc1cn(C2CCN(c3nc4c(cc3F)c(=O)c(C(=O)O)cn4C3CC3)CC2)nn1	293.145	1	S. aureus (ATCC 25923)	0.293207	Training	-0.132196	-0.357304	-0.38429	-0.40564	1.55774	-0.0571497	0.195552	-0.342764	-0.129403	-0.58237	-0.0140192	-0.1907	-0.270267	0.101589	0.0455804	-0.604928	-0.035375	0.205515	-0.403543	0.428993	-0.3313
CHEMBL1831254	442.27	CN(C)CCOC(=O)c1c2c(n3cc(Br)ccc13)C(=O)c1ncccc1C2=O	293.938	1	S. aureus (ATCC 25923)	0.293207	Test	-0.512297	-0.500664	-0.388209	-0.452228	-0.37136	-0.0571497	-0.259177	-0.342764	-0.0408377	-0.66099	0.257244	0.189403	0.126107	0.197469	0.509061	-0.105949	0.332629	0.24428	-0.135977	-0.0259301	-0.306437
CHEMBL1753	424.99	CCC[C@@H]1C[C@@H](C(=O)N[C@@H]([C@H]2O[C@H](SC)[C@H](O)[C@@H](O)[C@H]2O)[C@H](C)Cl)N(C)C1	294.125	1	S. aureus (ATCC 25923)	0.293207	Training	-0.0930432	-0.206098	-0.826259	-0.465734	-0.37136	-0.0571497	-0.0255903	-0.342764	-0.892873	-0.34939	0.729237	0.593008	-0.691637	-0.305564	-0.047529	0.942083	-0.00880154	0.451211	1.14053	-0.523855	0.287314
CHEMBL5189248	848.1	CC[C@H]1OC(=O)C[C@@H](O)[C@H](C)[C@@H](O[C@@H]2O[C@H](C)[C@@H](O)[C@H](N(C)C)[C@H]2O)[C@@H](CCN(C)Cc2cn(-c3cnc4ccccc4c3)nn2)C[C@@H](C)C(=O)/C=C/C(C)=C/[C@@H]1CN(C)C	294.777	1	S. aureus (ATCC 25923)	0.293207	Training	0.341512	-0.160173	0.908333	0.625134	-0.37136	-0.0571497	0.195552	-0.342764	0.00688498	0.687539	0.0557075	-0.194791	-0.695188	-0.402351	-0.113801	0.378334	-0.0364725	-0.157783	0.254203	-0.429347	-0.00500863
CHEMBL1668164	847.1	CCCCNC(=O)O[C@H]1[C@H](C)O[C@@H](O[C@H]2[C@H](C)[C@@H](O[C@@H]3O[C@H](C)C[C@H](N(C)C)[C@H]3O)[C@](C)(OC)C[C@@H](C)C(=O)[C@H](C)[C@@H](O)[C@](C)(O)[C@@H](CC)OC(=O)[C@@H]2C)C[C@@]1(C)OC	295.125	1	S. aureus (ATCC 25923)	0.293207	Training	0.56806	-0.11824	0.0808476	1.16958	-0.37136	-0.0571497	-0.559498	1.13455	-0.632125	0.575321	0.728877	0.36355	-0.476093	0.273809	-0.645736	1.41762	-0.0341476	-0.700049	0.60243	-0.499983	-0.00364152
CHEMBL1668162	833.07	CCCNC(=O)O[C@H]1[C@H](C)O[C@@H](O[C@H]2[C@H](C)[C@@H](O[C@@H]3O[C@H](C)C[C@H](N(C)C)[C@H]3O)[C@](C)(OC)C[C@@H](C)C(=O)[C@H](C)[C@@H](O)[C@](C)(O)[C@@H](CC)OC(=O)[C@@H]2C)C[C@@]1(C)OC	300.095	1	S. aureus (ATCC 25923)	0.293207	Test	0.56806	-0.11824	0.0531418	1.16958	-0.37136	-0.0571497	-0.559498	1.13455	-0.632125	0.51444	0.760128	0.380806	-0.519027	0.296583	-0.637901	1.4425	-0.0340572	-0.72112	0.590107	-0.491473	-0.0458945
CHEMBL1668163	831.05	CC/C=N\C(=O)O[C@H]1[C@H](C)O[C@@H](O[C@H]2[C@H](C)[C@@H](O[C@@H]3O[C@H](C)C[C@H](N(C)C)[C@H]3O)[C@](C)(OC)C[C@@H](C)C(=O)[C@H](C)[C@@H](O)[C@](C)(O)[C@@H](CC)OC(=O)[C@@H]2C)C[C@@]1(C)OC	300.824	1	S. aureus (ATCC 25923)	0.293207	Training	0.571031	-0.118114	0.103625	1.16958	-0.37136	-0.0571497	-0.559498	1.13455	-0.632125	0.496803	0.757724	0.385751	-0.592857	0.290589	-0.595528	1.42383	-0.0340572	-0.876877	0.537669	-0.491473	-0.0458945
CHEMBL5265758	761.95	C=C[C@]1(C)C[C@@H](OC(=O)CSc2nc(N)nc3c2ncn3C(=O)Nc2cccc(NC(=O)OC(C)(C)C)c2)[C@@]2(C)C3C(=O)CC[C@@]3(CC[C@H]2C)[C@@H](C)[C@@H]1O	328.106	1	S. aureus (ATCC 25923)	0.293207	Training	0.792539	0.153039	0.569234	1.28218	-0.37136	-0.0571497	0.445438	1.46292	-0.153003	-0.05077	0.85438	0.63988	-0.344759	0.832542	-0.0850605	0.554016	-0.0352555	0.0102883	0.60564	-0.287837	-0.63762
CHEMBL4633317	727.82	CCn1cc(C(=O)O)c(=O)c2cc(F)c(N3CCN(Cn4nc(CN5CCN(c6ccc([N+](=O)[O-])cc6)CC5)n(-c5ccccc5)c4=S)CC3)cc21	329.752	1	S. aureus (ATCC 25923)	0.293207	Training	0.291108	1.19206	0.962109	0.138191	-0.37136	-0.0571497	-0.159067	-0.342764	1.65201	-0.0699838	-0.154606	-0.294989	0.0959908	-0.0922992	0.321122	-0.421877	-0.0301982	0.227826	-0.362341	0.755309	-0.16847
CHEMBL4642778	725.78	CCn1cc(C(=O)O)c(=O)c2cc(F)c(N3CCN(Cn4nc(CN5CCN(c6ccc([N+](=O)[O-])cc6)CC5)n(Cc5ccccc5)c4=O)CC3)cc21	330.679	1	S. aureus (ATCC 25923)	0.293207	Test	0.155917	0.00167497	0.878611	0.162944	-0.37136	-0.0571497	-0.159067	-0.342764	1.65201	-0.0231257	-0.139815	-0.32976	0.010052	-0.151306	-0.0175242	-0.477085	-0.0364036	0.0275921	-0.414603	0.725379	-0.146272
CHEMBL1240638	750.97	CC[C@H]1OC(=O)[C@H](C)[C@@H](OC(=O)NCc2ccc(C)cc2)[C@H](C)[C@@H](O[C@@H]2O[C@H](C)C[C@H](N(C)C)[C@H]2O)[C@](C)(OC)C[C@@H](C)C(=O)[C@@H](C)[C@@H](OC)[C@]1(C)O	332.903	1	S. aureus (ATCC 25923)	0.293207	Training	0.219822	-0.244865	0.0958214	0.806277	-0.37136	-0.0571497	-0.559498	0.726201	-0.320275	0.388697	0.541946	0.25303	-0.368389	0.133885	-0.469943	1.22154	-0.0346085	-0.675394	0.482517	-0.444283	0.00357026
CHEMBL4634150	711.76	CCn1cc(C(=O)O)c(=O)c2cc(F)c(N3CCN(Cn4nc(CN5CCN(c6ccc([N+](=O)[O-])cc6)CC5)n(-c5ccccc5)c4=O)CC3)cc21	337.192	1	S. aureus (ATCC 25923)	0.293207	Training	0.155917	0.00168075	0.816161	0.138191	-0.37136	-0.0571497	-0.159067	-0.342764	1.65201	-0.0904547	-0.119978	-0.327891	0.0774671	-0.0938791	-0.0258073	-0.472172	-0.0363365	0.0183402	-0.456103	0.755309	-0.16847
CHEMBL1082326	360.41	CCCC[C@H](CN(O)C=O)C(=O)N1CC=C[C@H]1C(=O)Nc1ccccn1	346.827	1	S. aureus (ATCC 25923)	0.293207	Training	-0.315541	-0.33773	-0.784522	-0.78346	-0.37136	-0.0571497	0.241354	-0.342764	-0.320275	-0.3135	-0.84688	-0.0770957	-0.701978	-0.65105	-0.13929	-0.177072	-0.0343395	0.284974	-0.398792	-0.531731	1.01818
CHEMBL5269181	714.81	C=C[C@]1(C)C[C@@H](OC(=O)CSc2nc(N)nc3c2ncn3C(=O)Nc2cccc(C(F)(F)F)c2)[C@@]2(C)C3C(=O)CC[C@@]3(CC[C@H]2C)[C@@H](C)[C@@H]1O	349.743	1	S. aureus (ATCC 25923)	0.293207	Test	0.447541	0.0964481	0.383006	1.06685	-0.37136	-0.0571497	0.445438	1.97319	-0.153003	-0.237441	0.969793	0.862194	-0.27733	0.980717	-0.0696177	0.413541	-0.0331855	-0.267227	0.373046	-0.235275	-0.705801
CHEMBL2313965	681.58	O=C(O)c1cn(C2CC2)c2cc(N3CCN(Cn4nc(-c5cccc(O)c5)n(-c5ccc(Cl)cc5Cl)c4=S)CC3)c(F)cc2c1=O	350	1	S. aureus (ATCC 25923)	0.293207	Training	0.0265765	0.944742	0.77339	0.145002	1.55774	-0.0571497	-0.159067	-0.342764	0.739472	-0.2455	0.21445	-0.219184	0.271945	0.136959	0.57509	-0.393478	-0.00887632	0.477039	-0.143848	0.378464	-0.536501
CHEMBL1086551	454.55	Cc1c(N2CCC3=C(C2)/C(=N/O)C(C)CS3)c(N)cc2c(=O)c(C(=O)O)cn(C3CC3)c12	351.996	1	S. aureus (ATCC 25923)	0.293207	Training	0.0769806	0.505934	-0.253694	-0.294787	1.55774	-0.0571497	-0.559498	-0.342764	-0.0721794	-0.586437	0.365226	0.413775	-0.242765	0.18481	0.116425	-0.0280765	-0.0337623	0.45918	0.34648	1.00714	-0.479782
CHEMBL1086550	454.55	CO/N=C1\CCSC2=C1CN(c1c(N)cc3c(=O)c(C(=O)O)cn(C4CC4)c3c1C)CC2	351.996	1	S. aureus (ATCC 25923)	0.293207	Training	-0.0220274	0.0426981	-0.237066	-0.376115	1.55774	-0.0571497	-0.559498	-0.342764	0.0396284	-0.559347	0.189521	0.320504	-0.173435	0.105347	0.126202	-0.143601	-0.0345247	0.37753	0.232727	1.22116	-0.32716
CHEMBL3423313	656.74	COc1ccc(Cn2c(-c3ccccc3O)nn(CN3CCN(c4cc5c(cc4F)c(=O)c(C(=O)O)cn5C4CC4)CC3)c2=S)cc1	360	1	S. aureus (ATCC 25923)	0.293207	Test	0.109653	0.945017	0.728685	0.0217729	1.55774	-0.0571497	-0.159067	-0.342764	0.919423	-0.211887	0.0051358	-0.248867	-0.0140066	-0.0281441	0.387109	-0.452493	-0.0298332	0.3068	-0.322641	0.38879	-0.293288
CHEMBL4640156	679.78	CCn1c(CN2CCN(c3ccc([N+](=O)[O-])cc3)CC2)nn(CN2CCN(c3cc4c(cc3F)c(=O)c(C(=O)O)cn4CC)CC2)c1=S	367.766	1	S. aureus (ATCC 25923)	0.293207	Training	0.291108	1.19205	0.663551	0.0820102	-0.37136	-0.0571497	-0.159067	-0.342764	0.888549	-0.118522	-0.120173	-0.262731	-0.0180609	-0.085745	0.306349	-0.189383	-0.0288196	0.269333	-0.304502	0.606981	-0.107962
CHEMBL5283972	676.84	C=C[C@]1(C)C[C@@H](OC(=O)CSc2nc(N)nc3c2ncn3C(=O)Nc2ccccc2OC)[C@@]2(C)C3C(=O)CC[C@@]3(CC[C@H]2C)[C@@H](C)[C@@H]1O	369.364	1	S. aureus (ATCC 25923)	0.293207	Training	0.530617	0.0967186	0.355351	0.519232	-0.37136	-0.0571497	0.445438	1.46292	-0.122128	-0.300832	0.810712	0.622482	-0.412884	0.720625	-0.0256204	0.393178	-0.0351151	0.0538439	0.421956	-0.206019	-0.395135
CHEMBL3423317	644.7	O=C(O)c1cn(C2CC2)c2cc(N3CCN(Cn4nc(-c5cccc(O)c5)n(Cc5ccc(F)cc5)c4=S)CC3)c(F)cc2c1=O	370	1	S. aureus (ATCC 25923)	0.293207	Training	0.0265765	0.944733	0.664036	0.0884262	1.55774	-0.0571497	-0.159067	-0.342764	0.888549	-0.226108	0.0465264	-0.236646	0.0413347	-0.0124262	0.381348	-0.536427	-0.029122	0.230869	-0.310905	0.415701	-0.457576
CHEMBL3609679	336.29	O=C(O)c1cn2c3c(c(N4CCC4)c(F)cc3c1=O)OC[C@@H]2CF	371.703	1	S. aureus (ATCC 25923)	0.293207	Test	-0.595194	-0.428286	-0.785347	-0.584584	-0.37136	5.73512	-0.559498	-0.342764	-0.432083	-0.782539	0.399351	-0.129964	0.219968	0.238478	-0.146946	-0.385601	-0.0323579	-0.217803	-0.479442	0.00731122	-0.363089
CHEMBL5281698	664.8	C=C[C@]1(C)C[C@@H](OC(=O)CSc2nc(N)nc3c2ncn3C(=O)Nc2cccc(F)c2)[C@@]2(C)C3C(=O)CC[C@@]3(CC[C@H]2C)[C@@H](C)[C@@H]1O	376.053	1	S. aureus (ATCC 25923)	0.293207	Training	0.447541	0.0964362	0.290701	0.582459	-0.37136	-0.0571497	0.445438	1.46292	-0.153003	-0.317157	0.859492	0.646022	-0.365213	0.753064	-0.0397474	0.325507	-0.0345057	-0.0269523	0.447612	-0.190547	-0.561382
CHEMBL5275827	661.83	C=C[C@]1(C)C[C@@H](OC(=O)CSc2nc(N)nc3c2ncn3C(=O)c2ccc(OC)cc2)[C@@]2(C)C3C(=O)CC[C@@]3(CC[C@H]2C)[C@@H](C)[C@@H]1O	377.741	1	S. aureus (ATCC 25923)	0.293207	Training	0.422339	0.0952925	0.315157	0.516934	-0.37136	-0.0571497	0.445438	1.46292	-0.153003	-0.340668	0.884633	0.688873	-0.272238	0.801957	-0.0118174	0.441695	-0.0350745	-0.0450753	0.472289	-0.190547	-0.451417
CHEMBL5279658	659.85	C=C[C@]1(C)C[C@@H](OC(=O)CSc2nc(N)nc3c2ncn3C(=O)CCc2ccccc2)[C@@]2(C)C3C(=O)CC[C@@]3(CC[C@H]2C)[C@@H](C)[C@@H]1O	378.874	1	S. aureus (ATCC 25923)	0.293207	Training	0.339262	0.0950068	0.273675	0.468001	-0.37136	-0.0571497	0.445438	1.46292	0.101487	-0.298788	0.829687	0.650645	-0.261272	0.731751	-0.0552435	0.34411	-0.035626	-0.0101238	0.563864	-0.147537	-0.428984
CHEMBL3423307	626.71	O=C(O)c1cn(C2CC2)c2cc(N3CCN(Cn4nc(-c5ccccc5O)n(Cc5ccccc5)c4=S)CC3)c(F)cc2c1=O	380	1	S. aureus (ATCC 25923)	0.293207	Test	0.0265765	0.944736	0.631792	-0.0591612	1.55774	-0.0571497	-0.159067	-0.342764	1.17391	-0.2702	0.00535087	-0.234337	0.0328926	-0.0265395	0.404831	-0.554604	-0.0299937	0.332343	-0.294825	0.48752	-0.353932
CHEMBL3423315	626.71	O=C(O)c1cn(C2CC2)c2cc(N3CCN(Cn4nc(-c5cccc(O)c5)n(Cc5ccccc5)c4=S)CC3)c(F)cc2c1=O	380	1	S. aureus (ATCC 25923)	0.293207	Training	0.0265765	0.944731	0.631792	-0.0260314	1.55774	-0.0571497	-0.159067	-0.342764	1.14304	-0.253616	0.00535087	-0.241076	0.0328926	-0.0383591	0.404632	-0.563755	-0.0300136	0.332343	-0.285863	0.48752	-0.381193
CHEMBL4636486	652.71	CCn1cc(C(=O)O)c(=O)c2cc(F)c(N3CCN(Cn4nc(CN5CCN(c6ccc([N+](=O)[O-])cc6)CC5)oc4=S)CC3)cc21	383.018	1	S. aureus (ATCC 25923)	0.293207	Training	0.365004	1.19469	0.582453	0.0600551	-0.37136	-0.0571497	-0.0255903	-0.342764	0.888549	-0.14287	-0.328542	-0.268094	-0.0743833	-0.140053	0.335741	-0.390077	-0.0286029	0.118302	-0.36675	0.670414	-0.21586
CHEMBL5273738	599.75	C=C[C@]1(C)C[C@@H](OC(=O)CSc2nc(N)nc3c2ncn3C(=O)OCC)[C@@]2(C)C3C(=O)CC[C@@]3(CC[C@H]2C)[C@@H](C)[C@@H]1O	416.84	1	S. aureus (ATCC 25923)	0.293207	Training	0.422339	0.0956542	-0.0555362	0.387067	-0.37136	-0.0571497	0.445438	1.46292	-0.661983	-0.408296	0.980963	0.823064	-0.390497	0.89601	-0.0953422	0.660882	-0.0343758	-0.0345505	0.594434	-0.39781	-0.42172
CHEMBL4854448	578.02	COC(=O)CO/N=C(\CN1CCN(c2c(F)cc3c(=O)c(C(=O)O)cn(C4CC4)c3c2Cl)CC1)c1nccs1	432.511	1	S. aureus (ATCC 25923)	0.293207	Test	0.152137	-0.320936	0.105948	-0.234679	1.55774	-0.0571497	0.573081	-0.342764	-0.19303	-0.248768	-0.231638	-0.15072	-0.0926006	-0.0379243	0.0992735	-0.406906	-0.0207531	-0.217996	-0.133923	0.00814399	-0.0542333
CHEMBL1688852	564.83	C=C[C@]1(C)C[C@@H](OC(=O)CSC(C)(C)CNC(=O)[C@H](N)C(C)C)[C@]2(C)[C@H](C)CC[C@]3(CCC(=O)[C@H]32)[C@@H](C)[C@@H]1O	442.611	1	S. aureus (ATCC 25923)	0.293207	Training	0.0551088	0.0904825	-0.480591	0.731739	-0.37136	-0.0571497	-0.120847	1.46292	-0.916473	-0.267185	1.33299	1.43501	-0.0757904	1.30059	-0.358216	1.61767	-0.0333381	-0.204435	1.82007	-0.481733	-0.551592
CHEMBL4866660	549.63	CCn1cc(C(=O)O)c(=O)c2cc(F)c(N3CCN(C/C(=N\OCc4ccccc4)c4nccs4)CC3)cc21	454.851	1	S. aureus (ATCC 25923)	0.293207	Training	-0.0845825	-0.375967	0.163538	-0.378662	-0.37136	-0.0571497	0.573081	-0.342764	0.634059	-0.243795	-0.495657	-0.302297	0.137843	-0.242208	0.0871059	-0.553137	-0.0346987	-0.0270125	-0.277434	0.430077	0.168987
CHEMBL4852796	546.02	C=CCO/N=C(\CN1CCN(c2c(F)cc3c(=O)c(C(=O)O)cn(C4CC4)c3c2Cl)CC1)c1nccs1	457.859	1	S. aureus (ATCC 25923)	0.293207	Training	-0.0845825	-0.375955	0.0564021	-0.349137	1.55774	-0.0571497	0.573081	-0.342764	-0.19303	-0.326542	-0.235541	-0.228077	0.128604	-0.00598997	0.191981	-0.427446	-0.0208938	-0.00304093	-0.0574103	0.0578371	-0.0124493
CHEMBL4877142	543.58	COC(=O)CO/N=C(\CN1CCN(c2cc3c(cc2F)c(=O)c(C(=O)O)cn3C2CC2)CC1)c1nccs1	459.914	1	S. aureus (ATCC 25923)	0.293207	Test	0.152137	-0.32094	0.00392419	-0.291182	1.55774	-0.0571497	0.573081	-0.342764	-0.129403	-0.253208	-0.356933	-0.172943	-0.196753	-0.134646	-0.0153703	-0.522889	-0.0335304	-0.323433	-0.218733	0.0669786	-0.0180832
CHEMBL520642	534.58	Nc1nc(/C(=N/O)C(=O)N[C@@H]2C(=O)N3C(C(=O)O)=C(/C=C4\CCN([C@@H]5CCNC5)C4=O)CS[C@H]23)ns1	467.657	1	S. aureus (ATCC 25923)	0.293207	Training	1.07183	0.784065	0.0364403	-0.261657	-0.37136	2.11495	1.89443	-0.342764	-0.813809	-0.455261	-0.075448	0.721035	-1.22419	-0.136358	0.298389	-0.518404	-0.0306044	0.357212	0.105082	-0.243987	-0.213409
CHEMBL4872784	531.57	CCn1cc(C(=O)O)c(=O)c2cc(F)c(N3CCN(C/C(=N\OCC(=O)OC)c4nccs4)CC3)cc21	470.305	1	S. aureus (ATCC 25923)	0.293207	Training	0.152137	-0.320951	-0.0334446	-0.345138	-0.37136	-0.0571497	0.573081	-0.342764	-0.129403	-0.241552	-0.521232	-0.155312	-0.202085	-0.235609	0.0388461	-0.303434	-0.0325748	-0.263759	-0.346804	0.120856	0.27211
CHEMBL5289431	527.69	C=C[C@]1(C)C[C@@H](OC(=O)CSc2nc(N)nc3[nH]cnc23)[C@@]2(C)C3C(=O)CC[C@@]3(CC[C@H]2C)[C@@H](C)[C@@H]1O	473.763	1	S. aureus (ATCC 25923)	0.293207	Training	0.283367	0.0435925	-0.272071	0.251783	-0.37136	-0.0571497	0.680005	1.46292	-0.661983	-0.530812	1.13367	0.887159	-0.531142	0.966105	-0.0688466	0.57038	-0.0349043	0.128577	0.799572	-0.323084	-0.619412
CHEMBL213911	517.54	CC(=O)NC[C@H]1CN(c2ccc(N3CCN(C(=O)/C=C/c4ccc([N+](=O)[O-])s4)CC3)c(F)c2)C(=O)O1	483.054	1	S. aureus (ATCC 25923)	0.293207	Test	0.141066	-0.0822137	-0.116247	-0.214102	-0.37136	-0.0571497	0.72946	-0.342764	-0.214862	-0.209213	-0.571968	-0.152938	0.180082	-0.16667	-0.00196382	-0.432241	-0.032896	-0.00940467	-0.19051	-0.022455	-0.0790637
CHEMBL4872389	511.58	C=CCO/N=C(\CN1CCN(c2cc3c(cc2F)c(=O)c(C(=O)O)cn3C2CC2)CC1)c1nccs1	488.682	1	S. aureus (ATCC 25923)	0.293207	Training	-0.0845825	-0.375959	-0.045622	-0.40564	1.55774	-0.0571497	0.573081	-0.342764	-0.129403	-0.332547	-0.367198	-0.253346	0.024774	-0.10675	0.073923	-0.549741	-0.0343134	-0.108376	-0.144548	0.120856	0.0265536
CHEMBL5209845	508.52	CC1CC(C)CN(S(=O)(=O)c2ccc(C(=O)Nc3nnc(-c4ccc(C(F)(F)F)cc4)o3)cc2)C1	491.623	1	S. aureus (ATCC 25923)	0.293207	Training	-0.217073	-0.392981	-0.221773	0.35333	-0.37136	-0.0571497	0.195552	0.95799	0.273533	-0.308015	-0.260424	0.633154	0.33965	0.476333	0.0428206	-0.0549409	-0.0313469	-0.738676	0.397127	0.471933	-0.566671
CHEMBL4173575	484.59	CCCc1c(O)c(C(=O)C(C)CC)c2oc3c(C(=O)C(C)CC)c(O)c(CCC)c(O)c3c2c1O	500	1	S. aureus (ATCC 25923)	0.293207	Training	-0.0872827	-0.0521765	-0.350262	-0.285823	-0.37136	-0.0571497	-0.159067	-0.342764	-0.797437	-0.485577	0.177922	-0.0917511	0.248964	0.179424	-0.169538	1.08176	-0.0335932	0.656986	-0.00693669	-0.571066	0.288889
CHEMBL4169733	538.64	C=C(C)C(O)c1c(O)c(C(=O)C(C)CC)c(O)c2c1oc1c(C(=O)C(C)CC)c(O)c(CC=C(C)C)c(O)c12	500	1	S. aureus (ATCC 25923)	0.293207	Test	0.094802	0.0736749	-0.0631855	0.0746128	-0.37136	-0.0571497	-0.159067	-0.342764	-0.797437	-0.376988	0.249908	-0.0743778	-0.127191	0.164232	-0.0383684	1.12641	-0.0334751	0.623307	0.0424599	-0.613944	-0.13937
CHEMBL2146933	414.45	CC[C@H](C)C(=O)c1c(O)c(C)c2oc3c(C)c(O)c(C(=O)C(C)C)c(O)c3c2c1O	500	1	S. aureus (ATCC 25923)	0.293207	Training	-0.0872827	-0.0521776	-0.488791	-0.202415	-0.37136	-0.0571497	-0.159067	-0.342764	-0.797437	-0.652334	0.384811	0.0198233	0.0139785	0.369327	-0.0162877	1.10427	-0.033261	0.671483	-0.0428679	-0.502394	-0.467263
CHEMBL1085498	996.25	CC[C@H]1OC(=O)[C@H](C)[C@@H](O[C@H]2C[C@@](C)(OC)[C@@H](OC(=O)NCCCC(=O)NCCc3ccc(O)cc3)[C@H](C)O2)[C@H](C)[C@@H](O[C@@H]2O[C@H](C)C[C@H](N(C)C)[C@H]2O)[C@](C)(OC)C[C@@H](C)C(=O)[C@H](C)[C@@H](O)[C@]1(C)O	501.882	1	S. aureus (ATCC 25923)	0.293207	Training	1.01207	0.0633504	0.699155	1.47942	-0.37136	-0.0571497	-0.559498	1.13455	-0.123145	0.990916	0.516264	0.260413	-0.506721	0.11609	-0.535092	0.963083	-0.0346012	-0.46902	0.398216	-0.385904	-0.0234304
CHEMBL5185873	995.32	CC[C@H]1OC(=O)C[C@@H](O)[C@H](C)[C@@H](O[C@@H]2O[C@H](C)[C@@H](O)[C@H](N(C)C)[C@H]2O)[C@@H](CCN(Cc2ccc(N(C)C)cc2)Cc2cn(-c3cnc4ccccc4c3)nn2)C[C@@H](C)C(=O)/C=C/C(C)=C/[C@@H]1CN(CC)CC	502.351	1	S. aureus (ATCC 25923)	0.293207	Training	0.370674	-0.160147	1.52068	0.789857	-0.37136	-0.0571497	0.195552	-0.342764	0.515856	1.00844	0.0102846	-0.25057	-0.365083	-0.386293	-0.0928873	0.335307	-0.0368933	-0.0710549	0.157973	-0.332203	0.163119
CHEMBL5185649	994.29	CC[C@H]1OC(=O)C[C@@H](O)[C@H](C)[C@@H](O[C@@H]2O[C@H](C)[C@@H](O)[C@H](N(C)C)[C@H]2O)[C@@H](CCN(Cc2ccc(OC)cc2)Cc2cn(-c3cnc4ccccc4c3)nn2)C[C@@H](C)C(=O)/C=C/C(C)=C/[C@@H]1CN1CCCCC1	502.871	1	S. aureus (ATCC 25923)	0.293207	Test	0.424589	-0.159883	1.47901	0.672544	-0.37136	-0.0571497	0.195552	-0.342764	1.27932	0.947719	-0.00501602	-0.256191	-0.400655	-0.424709	-0.151957	0.0149261	-0.0373121	-0.131087	0.13943	0.186519	0.120173
CHEMBL1668172	994.27	CC[C@H]1OC(=O)[C@H](C)[C@@H](O[C@H]2C[C@@](C)(OC)[C@@H](OC(=O)NCCCCCC(=O)NCc3ccccc3)[C@H](C)O2)[C@H](C)[C@@H](O[C@@H]2O[C@H](C)C[C@H](N(C)C)[C@H]2O)[C@](C)(OC)C[C@@H](C)C(=O)[C@H](C)[C@@H](O)[C@]1(C)O	502.882	1	S. aureus (ATCC 25923)	0.293207	Training	0.829982	-0.0624882	0.677638	1.36497	-0.37136	-0.0571497	-0.559498	1.13455	0.131345	1.02473	0.468554	0.256133	-0.428605	0.0941868	-0.549513	0.944107	-0.0349838	-0.519429	0.436529	-0.355273	0.0708803
CHEMBL5176439	987.2	CC[C@H]1OC(=O)C[C@@H](O)[C@H](C)[C@@H](O[C@@H]2O[C@H](C)[C@@H](O)[C@H](N(C)C)[C@H]2O)[C@@H](CCN(Cc2cn(-c3cnc4ccccc4c3)nn2)Cc2c(OC)cc(OC)cc2OC)C[C@@H](C)C(=O)/C=C/C(C)=C/[C@@H]1CO	506.483	1	S. aureus (ATCC 25923)	0.293207	Training	0.743665	-0.0351605	1.46644	0.696797	-0.37136	-0.0571497	0.195552	-0.342764	0.261366	0.850464	-0.0181457	-0.230658	-0.621746	-0.37182	-0.0987844	0.225065	-0.0357776	-0.0833992	-0.038879	-0.370829	0.264141
CHEMBL5183711	982.28	CC[C@H]1OC(=O)C[C@@H](O)[C@H](C)[C@@H](O[C@@H]2O[C@H](C)[C@@H](O)[C@H](N(C)C)[C@H]2O)[C@@H](CCN(Cc2ccc(OC)cc2)Cc2cn(-c3cnc4ccccc4c3)nn2)C[C@@H](C)C(=O)/C=C/C(C)=C/[C@@H]1CN(CC)CC	509.02	1	S. aureus (ATCC 25923)	0.293207	Training	0.424589	-0.159883	1.43582	0.672544	-0.37136	-0.0571497	0.195552	-0.342764	0.515856	0.97398	-0.0369972	-0.247866	-0.390559	-0.413725	-0.124629	0.252816	-0.036738	-0.128275	0.0772827	-0.323277	0.261196
CHEMBL1796201	978.19	CCc1nc2cc(C(=O)NNC(=O)O[C@H]3[C@H](C)O[C@@H](O[C@H]4[C@H](C)[C@@H](O[C@@H]5O[C@H](C)C[C@H](N(C)C)[C@H]5O)[C@](C)(OC)C[C@@H](C)C(=O)[C@H](C)[C@@H](O)[C@](C)(O)[C@@H](CC)OC(=O)[C@@H]4C)C[C@@]3(C)OC)ccc2[nH]1	511.148	1	S. aureus (ATCC 25923)	0.293207	Test	1.08812	-0.0487029	0.740722	1.54221	-0.37136	-0.0571497	-0.0255903	1.13455	-0.272222	0.636995	0.610715	0.278511	-0.607027	0.206844	-0.475968	0.975146	-0.0349203	-0.444738	0.313559	-0.412435	-0.208986
CHEMBL1668182	974.28	CCCCCNC(=O)CCCCCNC(=O)O[C@H]1[C@H](C)O[C@@H](O[C@H]2[C@H](C)[C@@H](O[C@@H]3O[C@H](C)C[C@H](N(C)C)[C@H]3O)[C@](C)(OC)C[C@@H](C)C(=O)[C@H](C)[C@@H](O)[C@](C)(O)[C@@H](CC)OC(=O)[C@@H]2C)C[C@@]1(C)OC	513.199	1	S. aureus (ATCC 25923)	0.293207	Training	0.829982	-0.0624915	0.399747	1.28403	-0.37136	-0.0571497	-0.559498	1.13455	-0.632125	1.10778	0.48228	0.278194	-0.402971	0.102175	-0.662668	1.19838	-0.0344025	-0.510416	0.566066	-0.565629	0.223956
CHEMBL4847142	485.54	CO/N=C(\CN1CCN(c2cc3c(cc2F)c(=O)c(C(=O)O)cn3C2CC2)CC1)c1nccs1	514.891	1	S. aureus (ATCC 25923)	0.293207	Training	-0.0845825	-0.375982	-0.183297	-0.40564	1.55774	-0.0571497	0.573081	-0.342764	-0.129403	-0.421028	-0.275599	-0.230857	-0.0624813	-0.0500398	0.00535112	-0.505581	-0.0338106	-0.112185	-0.112123	0.180404	-0.105288
CHEMBL1831256	484.31	O=C1c2cccnc2C(=O)c2c1c(C(=O)OCCN1CCOCC1)c1ccc(Br)cn21	516.198	1	S. aureus (ATCC 25923)	0.293207	Training	-0.42922	-0.500391	-0.260618	-0.533162	-0.37136	-0.0571497	-0.259177	-0.342764	0.722633	-0.605936	0.187517	0.105498	0.177903	0.0923664	0.336179	-0.590241	0.289466	0.190449	-0.267582	0.540158	-0.178803
CHEMBL1796199	964.16	CC[C@H]1OC(=O)[C@H](C)[C@@H](O[C@H]2C[C@@](C)(OC)[C@@H](OC(=O)NNC(=O)c3ccc4[nH]c(C)nc4c3)[C@H](C)O2)[C@H](C)[C@@H](O[C@@H]2O[C@H](C)C[C@H](N(C)C)[C@H]2O)[C@](C)(OC)C[C@@H](C)C(=O)[C@H](C)[C@@H](O)[C@]1(C)O	518.586	1	S. aureus (ATCC 25923)	0.293207	Test	1.08812	-0.0487059	0.713016	1.57573	-0.37136	-0.0571497	-0.0255903	1.13455	-0.272222	0.604513	0.629265	0.28544	-0.632572	0.222648	-0.467559	0.965716	-0.0349445	-0.458751	0.325818	-0.404128	-0.307158
CHEMBL1668166	958.24	CC[C@H]1OC(=O)[C@H](C)[C@@H](O[C@H]2C[C@@](C)(OC)[C@@H](OC(=O)NCCCC(=O)NC3CCCCC3)[C@H](C)O2)[C@H](C)[C@@H](O[C@@H]2O[C@H](C)C[C@H](N(C)C)[C@H]2O)[C@](C)(OC)C[C@@H](C)C(=O)[C@H](C)[C@@H](O)[C@]1(C)O	521.79	1	S. aureus (ATCC 25923)	0.293207	Training	0.829982	-0.062427	0.381704	1.36497	-0.37136	-0.0571497	-0.559498	1.13455	0.131345	0.880632	0.622952	0.306235	-0.505686	0.139427	-0.661068	1.05437	-0.0347973	-0.569877	0.593279	0.193081	-0.034576
CHEMBL4	361.37	CC1COc2c(N3CCN(C)CC3)c(F)cc3c(=O)c(C(=O)O)cn1c23	525.777	1	S. aureus (ATCC 25923)	0.293207	Training	-0.566031	-0.428274	-0.67308	-0.442754	-0.37136	-0.0571497	-0.559498	-0.342764	0.0768977	-0.706671	0.437359	-0.178197	0.0994106	0.156053	-0.112839	-0.0551071	-0.0350178	-0.0915284	-0.219173	0.834297	-0.5501
CHEMBL1796198	950.14	CC[C@H]1OC(=O)[C@H](C)[C@@H](O[C@H]2C[C@@](C)(OC)[C@@H](OC(=O)NNC(=O)c3ccc4[nH]cnc4c3)[C@H](C)O2)[C@H](C)[C@@H](O[C@@H]2O[C@H](C)C[C@H](N(C)C)[C@H]2O)[C@](C)(OC)C[C@@H](C)C(=O)[C@H](C)[C@@H](O)[C@]1(C)O	526.238	1	S. aureus (ATCC 25923)	0.293207	Training	1.08812	-0.048922	0.687169	1.46128	-0.37136	-0.0571497	0.241354	1.13455	-0.272222	0.571213	0.595858	0.29501	-0.660466	0.218608	-0.462271	0.887356	-0.0349409	-0.469525	0.29868	-0.395587	-0.250172
CHEMBL1668171	946.23	CCCCCNC(=O)CCCNC(=O)O[C@H]1[C@H](C)O[C@@H](O[C@H]2[C@H](C)[C@@H](O[C@@H]3O[C@H](C)C[C@H](N(C)C)[C@H]3O)[C@](C)(OC)C[C@@H](C)C(=O)[C@H](C)[C@@H](O)[C@](C)(O)[C@@H](CC)OC(=O)[C@@H]2C)C[C@@]1(C)OC	528.413	1	S. aureus (ATCC 25923)	0.293207	Test	0.829982	-0.0624915	0.344335	1.28403	-0.37136	-0.0571497	-0.559498	1.13455	-0.632125	0.972438	0.530175	0.306108	-0.476587	0.137768	-0.649339	1.23585	-0.0342504	-0.542023	0.543252	-0.552543	0.156086
CHEMBL1668179	946.23	CCCNC(=O)CCCCCNC(=O)O[C@H]1[C@H](C)O[C@@H](O[C@H]2[C@H](C)[C@@H](O[C@@H]3O[C@H](C)C[C@H](N(C)C)[C@H]3O)[C@](C)(OC)C[C@@H](C)C(=O)[C@H](C)[C@@H](O)[C@](C)(O)[C@@H](CC)OC(=O)[C@@H]2C)C[C@@]1(C)OC	528.413	1	S. aureus (ATCC 25923)	0.293207	Training	0.829982	-0.0624915	0.344335	1.28403	-0.37136	-0.0571497	-0.559498	1.13455	-0.632125	0.972438	0.530175	0.306122	-0.476587	0.137392	-0.649339	1.23585	-0.0342504	-0.542023	0.543252	-0.552543	0.156086
CHEMBL5173138	943.15	CC[C@H]1OC(=O)C[C@@H](O)[C@H](C)[C@@H](O[C@@H]2O[C@H](C)[C@@H](O)[C@H](N(C)C)[C@H]2O)[C@@H](CCN(Cc2ccc(O)c(OC)c2)Cc2cn(-c3cnc4ccccc4c3)nn2)C[C@@H](C)C(=O)/C=C/C(C)=C/[C@@H]1CO	530.138	1	S. aureus (ATCC 25923)	0.293207	Training	0.759596	0.0901181	1.32187	0.670213	-0.37136	-0.0571497	0.195552	-0.342764	0.366779	0.780723	0.00159317	-0.227975	-0.638726	-0.390949	-0.097672	0.127979	-0.0360115	-0.00981056	0.00937476	-0.321564	0.127654
CHEMBL2417809	395.82	CCn1cc(C(=O)O)c(=O)c2cc(F)c(N3CCN(C(=O)CCl)CC3)cc21	530.544	1	S. aureus (ATCC 25923)	0.293207	Training	-0.495466	-0.374112	-0.570937	-0.513157	-0.37136	-0.0571497	-0.559498	-0.342764	-0.129403	-0.573895	0.064685	-0.104979	0.0834517	-0.0197154	0.141426	0.109417	-0.0107322	0.287983	-0.405715	0.550015	0.127298
CHEMBL5200203	939.21	CC[C@H]1OC(=O)C[C@@H](O)[C@H](C)[C@@H](O[C@@H]2O[C@H](C)[C@@H](O)[C@H](N(C)C)[C@H]2O)[C@@H](CCN(Cc2ccc(C(C)C)cc2)Cc2cn(-c3cnc4ccccc4c3)nn2)C[C@@H](C)C(=O)/C=C/C(C)=C/[C@@H]1CO	532.362	1	S. aureus (ATCC 25923)	0.293207	Test	0.494434	-0.036004	1.27893	0.708923	-0.37136	-0.0571497	0.195552	-0.342764	0.515856	0.814851	0.0380921	-0.225808	-0.49574	-0.367515	-0.125102	0.219176	-0.036614	-0.0738971	0.177335	-0.295032	0.0683673
CHEMBL1747	467.52	NC[C@H]1O[C@H](O[C@H]2[C@H](O)[C@@H](O[C@H]3O[C@H](CO)[C@@H](O)[C@H](N)[C@H]3O)[C@H](N)C[C@@H]2N)[C@H](N)C[C@@H]1O	534.736	1	S. aureus (ATCC 25923)	0.293207	Training	1.17255	2.15205	-0.800855	-0.271327	-0.37136	-0.0571497	-0.559498	-0.342764	-0.44752	-0.341653	0.704288	-0.084332	-2.49919	-0.44005	-0.591088	0.105268	-0.0324783	0.571131	0.0307306	0.575406	-0.0448285
CHEMBL5209459	932.26	CCCCN(CCCC)C[C@H]1/C=C(C)/C=C/C(=O)[C@H](C)C[C@H](CCN(C)Cc2cn(-c3cnc4ccccc4c3)nn2)[C@H](O[C@@H]2O[C@H](C)[C@@H](O)[C@H](N(C)C)[C@H]2O)[C@@H](C)[C@H](O)CC(=O)O[C@@H]1CC	536.331	1	S. aureus (ATCC 25923)	0.293207	Training	0.341512	-0.160169	1.06555	0.544201	-0.37136	-0.0571497	0.195552	-0.342764	0.00688498	1.02357	-0.0399249	-0.231451	-0.380057	-0.443175	-0.214151	0.393868	-0.0366107	-0.0967701	0.273187	-0.478464	0.331259
CHEMBL5188035	925.18	CCc1ccc(CN(CC[C@H]2C[C@@H](C)C(=O)/C=C/C(C)=C/[C@H](CO)[C@@H](CC)OC(=O)C[C@@H](O)[C@H](C)[C@H]2O[C@@H]2O[C@H](C)[C@@H](O)[C@H](N(C)C)[C@H]2O)Cc2cn(-c3cnc4ccccc4c3)nn2)cc1	540.435	1	S. aureus (ATCC 25923)	0.293207	Training	0.494434	-0.0360062	1.24789	0.59161	-0.37136	-0.0571497	0.195552	-0.342764	0.515856	0.780507	-0.0109164	-0.232626	-0.524331	-0.399059	-0.117974	0.15452	-0.0365789	-0.0472328	0.0898607	-0.285094	0.170577
CHEMBL3770952	461.5	O=C(O)c1cn(C2CC2)c2cc(N3CCN(Cc4nc5ccccc5[nH]4)CC3)c(F)cc2c1=O	541.712	1	S. aureus (ATCC 25923)	0.293207	Test	-0.390967	-0.424136	-0.159329	-0.324706	1.55774	-0.0571497	-0.0255903	-0.342764	0.410443	-0.528054	0.262759	-0.287001	-0.0292841	-0.0133386	-0.0377485	-0.674355	-0.0373708	0.170099	-0.314276	0.520501	-0.501709
CHEMBL5172132	917.11	CC[C@H]1OC(=O)C[C@@H](O)[C@H](C)[C@@H](O[C@@H]2O[C@H](C)[C@@H](O)[C@H](N(C)C)[C@H]2O)[C@@H](CCN(Cc2cn(-c3cnc4ccccc4c3)nn2)Cc2ccc(CO)o2)C[C@@H](C)C(=O)/C=C/C(C)=C/[C@@H]1CO	545.191	1	S. aureus (ATCC 25923)	0.293207	Training	0.794789	0.0895309	1.07057	0.59161	-0.37136	-0.0571497	0.950611	-0.342764	0.00688498	0.72945	-0.122211	-0.223147	-0.726	-0.393345	-0.200092	0.0648263	-0.036039	-0.060743	0.015893	-0.478464	0.137324
CHEMBL42743	916.11	CC[C@H]1OC(=O)C[C@@H](O)[C@H](C)[C@@H](O[C@@H]2O[C@H](C)[C@@H](O[C@H]3C[C@@](C)(O)[C@@H](O)[C@H](C)O3)[C@H](N(C)C)[C@H]2O)[C@@H](CC=O)C[C@@H](C)C(=O)/C=C/C(C)=C/[C@@H]1CO[C@@H]1O[C@H](C)[C@@H](O)[C@@H](OC)[C@H]1OC	545.786	1	S. aureus (ATCC 25923)	0.293207	Training	0.907028	0.130898	0.480676	0.981928	-0.37136	-0.0571497	-0.559498	0.125936	-0.50488	0.794803	0.490484	0.0921403	-0.878926	-0.220957	-0.523716	0.799231	-0.0340721	-0.431274	0.325124	-0.38802	0.0904563
CHEMBL5192724	914.16	CC[C@H]1OC(=O)C[C@@H](O)[C@H](C)[C@@H](O[C@@H]2O[C@H](C)[C@@H](O)[C@H](N(C)C)[C@H]2O)[C@@H](CCN(Cc2cn(-c3cnc4ccccc4c3)nn2)Cc2ccco2)C[C@@H](C)C(=O)/C=C/C(C)=C/[C@@H]1CN(C)C	546.95	1	S. aureus (ATCC 25923)	0.293207	Training	0.459782	-0.158882	1.11877	0.672544	-0.37136	-0.0571497	1.32814	-0.342764	0.00688498	0.790954	-0.113539	-0.225846	-0.576541	-0.413939	-0.166765	0.143691	-0.0369546	-0.211804	0.138687	-0.478464	0.0154117
CHEMBL5176998	911.15	CC[C@H]1OC(=O)C[C@@H](O)[C@H](C)[C@@H](O[C@@H]2O[C@H](C)[C@@H](O)[C@H](N(C)C)[C@H]2O)[C@@H](CCN(Cc2ccc(C)cc2)Cc2cn(-c3cnc4ccccc4c3)nn2)C[C@@H](C)C(=O)/C=C/C(C)=C/[C@@H]1CO	548.757	1	S. aureus (ATCC 25923)	0.293207	Test	0.494434	-0.0360065	1.22019	0.625134	-0.37136	-0.0571497	0.195552	-0.342764	0.515856	0.747184	0.00507299	-0.227486	-0.549071	-0.391428	-0.102664	0.1334	-0.0366269	-0.0558445	0.105037	-0.274876	0.0763681
CHEMBL1088380	455.45	CO/N=C/c1cn(C2CCN(c3nc4c(cc3F)c(=O)c(C(=O)O)cn4C3CC3)CC2)nn1	548.908	1	S. aureus (ATCC 25923)	0.293207	Training	-0.091513	-0.404052	-0.287402	-0.40564	1.55774	-0.0571497	0.195552	-0.342764	-0.129403	-0.493616	-0.230887	-0.247954	-0.114895	0.0359903	0.0265547	-0.58817	-0.0358233	-0.0925635	-0.461057	0.351179	-0.176553
CHEMBL5174513	904.14	CC[C@H]1OC(=O)C[C@@H](O)[C@H](C)[C@@H](O[C@@H]2O[C@H](C)[C@@H](O)[C@H](N(C)C)[C@H]2O)[C@@H](CCN(Cc2cn(-c3cnc4ccccc4c3)nn2)Cc2cncs2)C[C@@H](C)C(=O)/C=C/C(C)=C/[C@@H]1CO	553.012	1	S. aureus (ATCC 25923)	0.293207	Training	0.864634	0.00977329	1.13223	0.510677	-0.37136	-0.0571497	1.32814	-0.342764	0.00688498	0.684441	-0.152709	-0.215985	-0.797013	-0.420479	-0.0688806	0.0325868	-0.0353146	0.0134961	0.216711	-0.463041	0.104982
CHEMBL5208181	904.14	CC[C@H]1OC(=O)C[C@@H](O)[C@H](C)[C@@H](O[C@@H]2O[C@H](C)[C@@H](O)[C@H](N(C)C)[C@H]2O)[C@@H](CCN(Cc2cn(-c3cnc4ccccc4c3)nn2)Cc2nccs2)C[C@@H](C)C(=O)/C=C/C(C)=C/[C@@H]1CO	553.012	1	S. aureus (ATCC 25923)	0.293207	Training	0.864634	0.00987906	1.13976	0.510677	-0.37136	-0.0571497	1.32814	-0.342764	0.00688498	0.684441	-0.152709	-0.215985	-0.802762	-0.427609	-0.0636179	0.035175	-0.0353249	0.0134961	0.21012	-0.463041	0.104982
CHEMBL5204817	899.1	CC[C@H]1OC(=O)C[C@@H](O)[C@H](C)[C@@H](O[C@@H]2O[C@H](C)[C@@H](O)[C@H](N(C)C)[C@H]2O)[C@@H](CCN(Cc2cncnc2)Cc2cn(-c3cnc4ccccc4c3)nn2)C[C@@H](C)C(=O)/C=C/C(C)=C/[C@@H]1CO	556.112	1	S. aureus (ATCC 25923)	0.293207	Test	0.726473	-0.0336893	1.19392	0.510677	-0.37136	-0.0571497	0.195552	-0.342764	0.770346	0.704018	-0.0598653	-0.224308	-0.856926	-0.430513	-0.0764144	-0.00765683	-0.0365603	-0.0273592	0.011543	-0.327799	0.139647
CHEMBL5194133	898.11	CC[C@H]1OC(=O)C[C@@H](O)[C@H](C)[C@@H](O[C@@H]2O[C@H](C)[C@@H](O)[C@H](N(C)C)[C@H]2O)[C@@H](CCN(Cc2cccnc2)Cc2cn(-c3cnc4ccccc4c3)nn2)C[C@@H](C)C(=O)/C=C/C(C)=C/[C@@H]1CO	556.725	1	S. aureus (ATCC 25923)	0.293207	Training	0.610454	-0.0348973	1.17232	0.510677	-0.37136	-0.0571497	0.195552	-0.342764	0.770346	0.708426	-0.0487968	-0.224308	-0.719145	-0.426042	-0.0975291	0.0194822	-0.0366139	-0.0441876	0.0340849	-0.28617	0.139647
CHEMBL2441319	338.84	Clc1ccccc1COc1ccc(C(C2CC2)n2ccnc2)cc1	560.737	1	S. aureus (ATCC 25923)	0.293207	Training	-0.997706	-0.664296	-0.699611	-0.839834	1.55774	-0.0571497	0.573081	-0.342764	-0.0349101	-0.565363	-0.164884	-0.466962	0.63564	-0.200845	0.111253	-0.807331	-0.0200898	0.169044	-0.119661	0.0601574	0.187617
CHEMBL551714	444.46	CC(C)(C)OC(=O)N1CC2CC1CN2c1nc2c(cc1F)c(=O)c(C(=O)O)cn2C1CC1	562.48	1	S. aureus (ATCC 25923)	0.293207	Training	-0.29637	-0.372059	-0.526549	0.267501	1.55774	-0.0571497	0.508308	-0.342764	-0.383893	-0.554952	0.755641	0.0861738	0.198236	0.700288	-0.283393	0.109449	-0.0355677	-0.517495	0.224789	-0.0622252	-1.0211
CHEMBL1433	444.44	C[C@H]1c2cccc(O)c2C(=O)C2=C(O)[C@]3(O)C(=O)C(C(N)=O)=C(O)[C@@H](N(C)C)[C@@H]3[C@@H](O)[C@@H]21	562.506	1	S. aureus (ATCC 25923)	0.293207	Test	0.393536	0.570664	-0.432734	0.0213439	-0.37136	-0.0571497	-0.559498	0.536316	-0.329812	-0.708774	1.05295	0.776632	-1.35055	0.422734	-0.0958364	0.664562	-0.0328746	0.512274	-0.0681746	0.324236	-0.866227
CHEMBL5169799	888.16	CC[C@H]1OC(=O)C[C@@H](O)[C@H](C)[C@@H](O[C@@H]2O[C@H](C)[C@@H](O)[C@H](N(C)C)[C@H]2O)[C@@H](CCN(C)Cc2cn(-c3cnc4ccccc4c3)nn2)C[C@@H](C)C(=O)/C=C/C(C)=C/[C@@H]1CN1CCCCC1	562.962	1	S. aureus (ATCC 25923)	0.293207	Training	0.341512	-0.160169	0.997913	0.544201	-0.37136	-0.0571497	0.195552	-0.342764	0.770346	0.728946	0.0543362	-0.216516	-0.535544	-0.415974	-0.188053	0.148079	-0.037092	-0.13918	0.254324	0.133171	0.042259
CHEMBL3358704	443.71	C/C=C(\C)c1c(Cl)c(OC)c(C)c2c1Oc1c(Cl)c(O)c(Cl)c(C)c1C(=O)O2	563.431	1	S. aureus (ATCC 25923)	0.293207	Training	-0.656219	-0.484204	-0.336691	-0.373933	-0.37136	-0.0571497	-0.559498	-0.342764	-0.797437	-0.642972	0.640452	-0.100806	0.73414	0.482135	0.583706	0.940141	0.0193894	0.220153	-0.0845692	-0.468516	-0.20297
CHEMBL1084712	443.5	CO/N=C1\CCSC2=C1CN(c1cc3c(cc1F)c(=O)c(C(=O)O)cn3C1CC1)CC2	563.698	1	S. aureus (ATCC 25923)	0.293207	Training	-0.256226	-0.395759	-0.322931	-0.432618	1.55774	-0.0571497	-0.559498	-0.342764	0.103246	-0.561228	0.0963226	0.344769	0.0237114	0.0717799	0.0549216	-0.385989	-0.0334377	0.0282549	0.137577	1.32642	-0.291578
CHEMBL5177785	876.15	CC[C@H]1OC(=O)C[C@@H](O)[C@H](C)[C@@H](O[C@@H]2O[C@H](C)[C@@H](O)[C@H](N(C)C)[C@H]2O)[C@@H](CCN(C)Cc2cn(-c3cnc4ccccc4c3)nn2)C[C@@H](C)C(=O)/C=C/C(C)=C/[C@@H]1CN(C)C(C)C	570.679	1	S. aureus (ATCC 25923)	0.293207	Test	0.341512	-0.160166	0.953412	0.688885	-0.37136	-0.0571497	0.195552	-0.342764	0.00688498	0.755518	0.090172	-0.196118	-0.59115	-0.373382	-0.14946	0.468136	-0.0364983	-0.174409	0.29982	-0.446697	-0.0112967
CHEMBL5202876	876.15	CCCN(C)C[C@H]1/C=C(C)/C=C/C(=O)[C@H](C)C[C@H](CCN(C)Cc2cn(-c3cnc4ccccc4c3)nn2)[C@H](O[C@@H]2O[C@H](C)[C@@H](O)[C@H](N(C)C)[C@H]2O)[C@@H](C)[C@H](O)CC(=O)O[C@@H]1CC	570.679	1	S. aureus (ATCC 25923)	0.293207	Training	0.341512	-0.160171	0.959233	0.577724	-0.37136	-0.0571497	0.195552	-0.342764	0.00688498	0.787193	0.0261192	-0.206965	-0.569934	-0.414418	-0.152016	0.39334	-0.0364997	-0.136231	0.244086	-0.446697	0.135304
CHEMBL4862078	429.68	C/C=C(\C)c1c(Cl)c(O)c(C)c2c1Oc1c(Cl)c(O)c(Cl)c(C)c1C(=O)O2	581.828	1	S. aureus (ATCC 25923)	0.293207	Training	-0.557211	-0.35864	-0.384361	-0.351584	-0.37136	-0.0571497	-0.559498	-0.342764	-0.797437	-0.671412	0.728606	-0.0895293	0.697587	0.509021	0.611965	0.86935	0.0214307	0.397851	-0.0535182	-0.449825	-0.446501
CHEMBL4871583	427.28	C/C=C(\C)c1c(Cl)c(O)c(C)c(O)c1Oc1cc(O)c(Cl)c(C)c1C(=O)OC	585.096	1	S. aureus (ATCC 25923)	0.293207	Training	-0.375126	-0.23286	-0.402408	-0.376264	-0.37136	-0.0571497	-0.559498	-0.342764	-0.749723	-0.532026	0.32655	-0.158222	0.534577	0.281414	0.48756	1.06056	0.00451781	0.463231	-0.236383	-0.406455	0.0816606
CHEMBL4873394	426.47	C/C=C(\C)c1cc(O)c(C)c(O)c1C(=O)Oc1cc2c(c(O)c1C)C(=O)O[C@@]2(C)CC	586.208	1	S. aureus (ATCC 25923)	0.293207	Test	-0.221484	-0.178003	-0.39121	-0.0704732	-0.37136	-0.0571497	-0.249327	-0.0113372	-0.702001	-0.583418	0.533223	0.169972	0.230208	0.562757	0.0523893	1.01207	-0.0341181	-0.245605	-0.231719	-0.441568	-0.309755
CHEMBL1084873	425.51	Cc1c(N2CCC3=C(C2)C(=O)CCS3)c(N)cc2c(=O)c(C(=O)O)cn(C3CC3)c12	587.53	1	S. aureus (ATCC 25923)	0.293207	Training	-0.0627107	0.0904022	-0.333953	-0.348743	1.55774	-0.0571497	-0.559498	-0.342764	0.0396284	-0.627301	0.462282	0.523536	-0.33682	0.144635	0.150102	-0.165165	-0.0343862	0.712028	0.333493	1.35244	-0.622609
CHEMBL4568849	849.36	CCNC(=N)NCCCCCCCCN(CCCCCCCCNC(=N)NCC)C(=O)N(CCCCCCCCNC(=N)NCC)CCCCCCCCNC(=N)NCC	588.679	1	S. aureus (ATCC 25923)	0.293207	Training	0.695691	0.540916	0.241012	-0.656305	-0.37136	-0.0571497	-0.559498	-0.342764	-1.08374	4.30779	-1.13492	-0.557043	1.03036	-0.938214	-0.584004	0.223528	-0.036487	0.0321558	0.223556	-1.01057	2.17194
CHEMBL4861884	424.45	C/C=C(\C)c1cc(O)c(C)c2c1C(=O)Oc1c(C)c(O)c(C(=O)O)c(/C(C)=C/C)c1O2	588.998	1	S. aureus (ATCC 25923)	0.293207	Training	-0.221484	-0.175948	-0.316312	-0.239721	-0.37136	-0.0571497	-0.559498	-0.342764	-0.749723	-0.594558	0.301057	-0.0202677	0.188636	0.24629	0.136338	0.860253	-0.0340318	-0.134435	-0.441905	-0.47968	-0.163006
CHEMBL4438023	845.33	N=C(N)NCCCCCCCCN(CCCCCCCCNC(=N)NCC1CC1)C(=O)N(CCCCCCCCNC(=N)N)CCCCCCCCNC(=N)NCC1CC1	591.485	1	S. aureus (ATCC 25923)	0.293207	Test	0.947531	1.42779	0.259936	-0.399618	3.48685	-0.0571497	-0.559498	-0.342764	-1.08374	3.9953	-0.824152	-0.502055	0.73946	-0.799541	-0.591237	-0.246763	-0.0374732	0.0569566	0.46289	-1.01057	1.44848
CHEMBL2062957	843.84	CC[C@H]1C[C@@]23OC(=O)C(=C2O)C(=O)[C@]2(CC)[C@@H](C=C[C@@H]4[C@@H](O[C@H]5C[C@@H](O)[C@H](NC(=O)c6[nH]c(Cl)cc6Cl)[C@@H](C)O5)[C@@H](C)CC[C@@H]42)CCCC/C=C/[C@@]3(C)C=C1C(=O)O	592.529	1	S. aureus (ATCC 25923)	0.293207	Training	0.419278	-0.0622116	0.522034	0.836638	-0.37136	-0.0571497	0.284571	2.12263	-0.187542	-0.0769803	0.932873	0.617801	-0.0860989	0.555859	-0.304055	0.469704	-0.0192732	-0.242513	0.447162	0.20228	-0.423207
CHEMBL4846212	414.89	C/C=C(\C)c1cc(O)c(C)c2c1C(=O)Oc1c(C)c(O)c(Cl)c(/C(C)=C/C)c1O2	602.569	1	S. aureus (ATCC 25923)	0.293207	Training	-0.557211	-0.358644	-0.372943	-0.339634	-0.37136	-0.0571497	-0.559498	-0.342764	-0.749723	-0.623535	0.414684	-0.145054	0.524667	0.31143	0.283507	0.964529	-0.0176605	0.134985	-0.223898	-0.44543	-0.159609
CHEMBL4545346	414.44	[N-]=[N+]=NCCCN1CCN(c2cc3c(cc2F)c(=O)c(C(=O)O)cn3C2CC2)CC1	603.224	1	S. aureus (ATCC 25923)	0.293207	Training	-0.537859	-0.427655	-0.524332	-0.537804	1.55774	-0.0571497	-0.559498	-0.342764	-0.129403	-0.477916	-0.0920744	-0.24688	0.0501434	-0.0296036	-0.190662	-0.481121	-0.0350643	-0.565176	-0.28385	0.360854	0.0789448
CHEMBL3613676	824.96	CO[C@H]1/C=C/O[C@@]2(C)Oc3c(C)c(O)c4c(O)c(c(CNCC5CCOCC5)c(O)c4c3C2=O)NC(=O)/C(C)=C\C=C\[C@H](C)[C@H](O)[C@@H](C)[C@@H](O)[C@@H](C)[C@H](OC(C)=O)[C@@H]1C	606.09	1	S. aureus (ATCC 25923)	0.293207	Test	0.762116	0.130967	0.78165	0.685677	-0.37136	-0.0571497	-0.249327	0.0631511	-0.0339756	0.23759	0.406759	0.0865567	-0.316391	0.0972189	-0.196454	0.544906	-0.034956	-0.0166922	0.050654	-0.26573	-0.138213
CHEMBL3613675	810.94	CO[C@H]1/C=C/O[C@@]2(C)Oc3c(C)c(O)c4c(O)c(c(CNC5CCOCC5)c(O)c4c3C2=O)NC(=O)/C(C)=C\C=C\[C@H](C)[C@H](O)[C@@H](C)[C@@H](O)[C@@H](C)[C@H](OC(C)=O)[C@@H]1C	616.568	1	S. aureus (ATCC 25923)	0.293207	Training	0.762116	0.131028	0.744788	0.685677	-0.37136	-0.0571497	-0.249327	0.0631511	-0.0339756	0.185249	0.431806	0.0961557	-0.370161	0.106384	-0.187708	0.558618	-0.0348931	-0.0260615	0.0152661	-0.253717	-0.181274
CHEMBL1098600	484.56	c1cc2cc(-c3ccc4cc(-c5ccc6oc(C7=NCCN7)cc6c5)[nH]c4c3)[nH]c2cc1C1=NCCN1	619.118	1	S. aureus (ATCC 25923)	0.293207	Training	-0.399608	-0.654393	0.127945	-0.397455	-0.37136	-0.0571497	3.30738	-0.342764	-0.00403562	-0.583902	-0.0113273	-0.473561	0.383977	-0.0242163	-0.011352	-1.12126	-0.0412468	-0.0296394	-0.508144	-0.157057	-0.533158
CHEMBL221667	396.42	CCCC[C@H](CN(O)C=O)C(=O)N1CCC[C@H]1C(=O)Nc1ccc(F)c[n+]1[O-]	630.644	1	S. aureus (ATCC 25923)	0.293207	Training	-0.17963	0.000218255	-0.929943	-0.5904	-0.37136	-0.0571497	0.241354	-0.342764	-0.723833	-0.27052	-0.712898	-0.0820341	-0.463998	-0.474834	-0.536937	0.00460686	-0.0316576	0.0585738	-0.296644	-0.624471	0.695682
CHEMBL4864879	395.24	C/C=C(\C)c1c(Cl)c(O)c(C)c2c1Oc1cc(O)c(Cl)c(C)c1C(=O)O2	632.527	1	S. aureus (ATCC 25923)	0.293207	Test	-0.557211	-0.358648	-0.486385	-0.398613	-0.37136	-0.0571497	-0.559498	-0.342764	-0.749723	-0.684348	0.574958	-0.123235	0.569579	0.390456	0.458309	0.740957	0.00377232	0.26169	-0.178603	-0.38488	-0.406284
CHEMBL4848494	392.83	C/C=C(\C)c1cc(O)c(C)c(O)c1Oc1cc(O)c(Cl)c(C)c1C(=O)OC	636.408	1	S. aureus (ATCC 25923)	0.293207	Training	-0.375126	-0.232867	-0.504432	-0.425519	-0.37136	-0.0571497	-0.559498	-0.342764	-0.702001	-0.540399	0.158543	-0.196813	0.400748	0.141197	0.330258	0.938992	-0.0137449	0.329404	-0.366253	-0.339961	0.140739
CHEMBL4637649	745.81	CCn1cc(C(=O)O)c(=O)c2cc(F)c(N3CCN(Cn4nc(CN5CCN(c6ccc([N+](=O)[O-])cc6)CC5)n(-c5ccc(F)cc5)c4=S)CC3)cc21	643.596	1	S. aureus (ATCC 25923)	0.293207	Training	0.291108	1.19206	0.994353	0.252649	-0.37136	-0.0571497	-0.159067	-0.342764	1.39752	-0.0430132	-0.115604	-0.290172	0.102362	-0.0685061	0.302015	-0.400196	-0.0294093	0.140162	-0.383116	0.687472	-0.239397
CHEMBL4475091	765.2	CNC(=N)NCCCCCCCCN(CCCCCCCCNC(=N)N)C(=O)N(CCCCCCCCNC(=N)N)CCCCCCCCNC(=N)NC	653.424	1	S. aureus (ATCC 25923)	0.293207	Training	0.947531	1.42769	0.0650834	-0.561485	-0.37136	-0.0571497	-0.559498	-0.342764	-1.08374	3.87439	-1.11491	-0.546552	0.665083	-0.946888	-0.508526	0.0904883	-0.0359908	0.137457	0.247027	-1.01057	1.96791
CHEMBL454588	382.46	C/C=C(\C)c1cc(O)c(C)c(OC(=O)c2c(/C(C)=C/C)cc(O)c(C)c2O)c1	653.663	1	S. aureus (ATCC 25923)	0.293207	Test	-0.458203	-0.233149	-0.487883	-0.396243	-0.37136	-0.0571497	-0.559498	-0.342764	-0.638383	-0.492377	0.0267221	-0.221165	0.481286	0.05473	0.182425	1.0417	-0.0340875	0.233435	-0.32543	-0.312986	0.175239
CHEMBL4878287	380.44	C/C=C(\C)c1cc(O)c(C)c2c1Oc1c(C)c(O)cc(/C(C)=C/C)c1C(=O)O2	657.134	1	S. aureus (ATCC 25923)	0.293207	Training	-0.557211	-0.358651	-0.474967	-0.38889	-0.37136	-0.0571497	-0.559498	-0.342764	-0.702001	-0.635454	0.260815	-0.180633	0.39943	0.181562	0.129891	0.847868	-0.0354449	-0.000860985	-0.344694	-0.384668	-0.11251
CHEMBL4641902	729.75	CCn1cc(C(=O)O)c(=O)c2cc(F)c(N3CCN(Cn4nc(CN5CCN(c6ccc([N+](=O)[O-])cc6)CC5)n(-c5ccc(F)cc5)c4=O)CC3)cc21	657.76	1	S. aureus (ATCC 25923)	0.293207	Training	0.155917	0.00168256	0.848404	0.252649	-0.37136	-0.0571497	-0.159067	-0.342764	1.39752	-0.063593	-0.0815636	-0.322516	0.084152	-0.0700592	-0.0390334	-0.449639	-0.0354435	-0.0657726	-0.475288	0.687472	-0.239397
CHEMBL2313964	738.58	O=C(O)c1cn(C2CC2)c2cc(N3CCN(Cn4nc(-c5cccc(O)c5)n(-c5cccc(I)c5)c4=S)CC3)c(F)cc2c1=O	660	1	S. aureus (ATCC 25923)	0.293207	Training	0.0265765	0.944739	0.830066	0.0636735	1.55774	-0.0571497	-0.159067	-0.342764	0.888549	-0.252742	0.185489	-0.235579	0.265594	0.109603	1.11068	-0.431486	1.301	0.606438	-0.0143155	0.443667	-0.488926
CHEMBL4856066	372.37	C/C=C(\C)c1cc(OC(=O)c2c(C)cc(O)cc2O)c(C)c(O)c1C(=O)O	671.375	1	S. aureus (ATCC 25923)	0.293207	Test	-0.122476	-0.0504584	-0.544694	-0.341408	-0.37136	-0.0571497	-0.559498	-0.342764	-0.638383	-0.531689	0.0392228	-0.0498397	0.128611	0.0511751	0.180167	0.697988	-0.0325351	0.0461252	-0.530443	-0.288073	-0.063482
CHEMBL4855584	370.36	C/C=C(\C)c1c2c(c(C)c(O)c1C(=O)O)OC(=O)c1c(C)cc(O)cc1O2	675.019	1	S. aureus (ATCC 25923)	0.293207	Training	-0.221484	-0.175958	-0.531778	-0.336852	-0.37136	-0.0571497	-0.559498	-0.342764	-0.686096	-0.6696	0.280957	-0.0137315	0.0560934	0.17919	0.125899	0.509324	-0.0339933	-0.189791	-0.542596	-0.356374	-0.352921
CHEMBL3323549	725.79	CO[C@H]1/C=C/O[C@@]2(C)Oc3c(C)c(O)c4c(O)c(c(C=O)c(O)c4c3C2=O)NC(=O)/C(C)=C\C=C\[C@H](C)[C@H](O)[C@@H](C)[C@@H](O)[C@@H](C)[C@H](OC(C)=O)[C@@H]1C	688.905	1	S. aureus (ATCC 25923)	0.293207	Training	0.724403	0.183253	0.548505	0.604743	-0.37136	-0.0571497	-0.249327	0.0631511	-0.797437	-0.0359509	0.469471	0.205407	-0.415722	0.230434	-0.06151	0.79776	-0.0334713	0.0181433	-0.0883648	-0.714902	-0.197499
CHEMBL1987445	360.79	C/C=C(\C)c1cc(O)c(C)c2c1Oc1cc(O)c(Cl)c(C)c1C(=O)O2	692.924	1	S. aureus (ATCC 25923)	0.293207	Training	-0.557211	-0.358655	-0.588409	-0.447868	-0.37136	-0.0571497	-0.559498	-0.342764	-0.702001	-0.698529	0.409929	-0.161959	0.432089	0.249085	0.294098	0.603053	-0.0151944	0.115442	-0.311143	-0.315124	-0.363089
CHEMBL1085650	443.5	CC1CSC2=C(CN(c3cc4c(cc3F)c(=O)c(C(=O)O)cn4C3CC3)CC2)/C1=N/O	698.985	1	S. aureus (ATCC 25923)	0.293207	Test	-0.157218	0.0674762	-0.339559	-0.35129	1.55774	-0.0571497	-0.559498	-0.342764	-0.00855227	-0.589713	0.26501	0.431816	-0.0475991	0.153514	0.0448657	-0.267164	-0.0326535	0.112237	0.254581	1.10629	-0.44856
CHEMBL1084627	440.53	Cc1c(N2CCC3=C(C2)/C(=N/O)CCS3)c(N)cc2c(=O)c(C(=O)O)cn(C3CC3)c12	703.698	1	S. aureus (ATCC 25923)	0.293207	Training	0.0769806	0.505928	-0.284735	-0.376115	1.55774	-0.0571497	-0.559498	-0.342764	0.0396284	-0.601854	0.273755	0.394518	-0.294352	0.137972	0.13796	-0.214069	-0.0337904	0.529263	0.271763	1.28492	-0.408837
CHEMBL2313966	681.58	O=C(O)c1cn(C2CC2)c2cc(N3CCN(Cn4nc(-c5cccc(O)c5)n(-c5cc(Cl)cc(Cl)c5)c4=S)CC3)c(F)cc2c1=O	720	1	S. aureus (ATCC 25923)	0.293207	Training	0.0265765	0.944741	0.77339	0.178131	1.55774	-0.0571497	-0.159067	-0.342764	0.718886	-0.229175	0.21445	-0.225362	0.271945	0.121488	0.574467	-0.402453	-0.00889504	0.477039	-0.127021	0.378464	-0.563238
CHEMBL1085877	428.49	CC1CSC2=C(CN(c3cc4c(cc3F)c(=O)c(C(=O)O)cn4C3CC3)CC2)C1=O	723.471	1	S. aureus (ATCC 25923)	0.293207	Training	-0.29691	-0.348047	-0.388777	-0.32894	1.55774	-0.0571497	-0.559498	-0.342764	-0.00855227	-0.615496	0.453279	0.582995	-0.0828098	0.155332	0.0542696	-0.219821	-0.0332163	0.282737	0.31683	1.16855	-0.6635
CHEMBL429961	345.37	CN1CCN(c2cc3c(cc2F)c(=O)c(C(=O)O)cn3C2CC2)CC1	723.861	1	S. aureus (ATCC 25923)	0.293207	Test	-0.649108	-0.428579	-0.737757	-0.50428	1.55774	-0.0571497	-0.559498	-0.342764	-0.129403	-0.665724	0.381571	-0.170477	0.164325	0.15522	-0.133246	-0.220538	-0.0353791	-0.0500375	-0.120842	0.60575	-0.513585
CHEMBL4648702	344.39	O=C(O)c1cn(C2CC2)c2cc(N3CCCCCC3)c(F)cc2c1=O	725.921	1	S. aureus (ATCC 25923)	0.293207	Training	-0.678271	-0.428593	-0.817172	-0.618738	1.55774	-0.0571497	-0.559498	-0.342764	-0.638383	-0.648118	0.26645	-0.182823	0.468635	0.107255	-0.268815	-0.375823	-0.0357368	0.0609503	-0.0662635	-0.323476	-0.267702
CHEMBL2313974	667.11	O=C(O)c1cn(C2CC2)c2cc(N3CCN(Cn4nc(-c5cccc(Cl)c5)n(-c5ccc(F)cc5F)c4=S)CC3)c(F)cc2c1=O	730	1	S. aureus (ATCC 25923)	0.293207	Training	-0.155508	0.818904	0.68663	0.145002	1.55774	-0.0571497	-0.159067	-0.342764	0.739472	-0.26331	0.155326	-0.21284	0.288792	0.134619	0.448783	-0.453593	-0.0179062	0.124288	-0.271063	0.378464	-0.536501
CHEMBL3094508	424.46	N/C(=N\O)c1ccc2cc(-c3ccc(-c4cc5ccc(/C(N)=N\O)cc5[nH]4)cc3)[nH]c2c1	730.34	1	S. aureus (ATCC 25923)	0.293207	Training	0.0981323	1.15905	-0.158666	-0.474875	-0.37136	-0.0571497	0.508308	-0.342764	0.145041	-0.571562	-0.304656	-0.466576	0.32909	-0.0493768	0.125319	-0.757087	-0.0370723	0.530545	-0.65184	0.0863974	-0.0561747
CHEMBL3423320	642.71	COc1ccc(-n2c(-c3cccc(O)c3)nn(CN3CCN(c4cc5c(cc4F)c(=O)c(C(=O)O)cn5C4CC4)CC3)c2=S)cc1	740	1	S. aureus (ATCC 25923)	0.293207	Test	0.109653	0.945019	0.666235	0.0301497	1.55774	-0.0571497	-0.159067	-0.342764	0.888549	-0.257862	0.029048	-0.244709	0.0607244	0.0269693	0.385457	-0.455515	-0.0296516	0.30185	-0.35837	0.415701	-0.347611
CHEMBL3423311	661.16	O=C(O)c1cn(C2CC2)c2cc(N3CCN(Cn4nc(-c5ccccc5O)n(Cc5ccc(Cl)cc5)c4=S)CC3)c(F)cc2c1=O	740	1	S. aureus (ATCC 25923)	0.293207	Training	0.0265765	0.944738	0.733816	0.0552968	1.55774	-0.0571497	-0.159067	-0.342764	0.919423	-0.226059	0.101993	-0.229144	0.114602	0.019522	0.490305	-0.476036	-0.0195338	0.40692	-0.194698	0.415701	-0.43084
CHEMBL2313963	657.68	O=C(O)c1cn(C2CC2)c2cc(N3CCN(Cn4nc(-c5cccc(O)c5)n(-c5cccc([N+](=O)[O-])c5)c4=S)CC3)c(F)cc2c1=O	740	1	S. aureus (ATCC 25923)	0.293207	Training	0.414868	1.31788	0.691481	0.147462	1.55774	-0.0571497	-0.159067	-0.342764	0.888549	-0.254244	-0.0272941	-0.220308	0.0397904	0.05683	0.361528	-0.510723	-0.0290801	0.235253	-0.397669	0.38879	-0.478614
CHEMBL4853283	523.41	O=C(O)c1ccc(-n2cc(CNc3cc(F)cc(C(F)(F)F)c3)c(-c3ccc(C(F)(F)F)cc3)n2)cc1	745.114	1	S. aureus (ATCC 25923)	0.293207	Training	-0.636777	-0.479768	-0.0853524	0.587014	-0.37136	-0.0571497	-0.0255903	0.677769	0.273533	-0.248497	0.122363	0.364517	0.46403	0.517497	0.00501781	-0.319536	-0.0304028	-0.889498	-0.789144	0.0251213	-0.60017
CHEMBL5271870	668.86	C=C[C@]1(C)C[C@@H](OC(=O)CSc2nc(NC(=O)CNC3CCOCC3)nc3[nH]cnc23)[C@@]2(C)C3C(=O)CC[C@@]3(CC[C@H]2C)[C@@H](C)[C@@H]1O	747.541	1	S. aureus (ATCC 25923)	0.293207	Test	0.502445	-0.339779	0.128639	0.413651	-0.37136	-0.0571497	0.680005	1.46292	0.101487	-0.223813	0.795175	0.643663	-0.559428	0.587213	-0.20853	0.217305	-0.035662	-0.0293256	0.620756	0.121153	-0.350059
CHEMBL357882	330.36	O=C(O)c1cn(C2CC2)c2cc(N3CCCCC3)c(F)cc2c1=O	756.75	1	S. aureus (ATCC 25923)	0.293207	Training	-0.678271	-0.428593	-0.844877	-0.618738	1.55774	-0.0571497	-0.559498	-0.342764	0.125078	-0.692251	0.318769	-0.163875	0.408214	0.15675	-0.237444	-0.386941	-0.0355948	0.0423113	-0.118413	1.22563	-0.371378
CHEMBL3423316	630.68	O=C(O)c1cn(C2CC2)c2cc(N3CCN(Cn4nc(-c5cccc(O)c5)n(-c5ccc(F)cc5)c4=S)CC3)c(F)cc2c1=O	760	1	S. aureus (ATCC 25923)	0.293207	Training	0.0265765	0.944739	0.601586	0.0636735	1.55774	-0.0571497	-0.159067	-0.342764	0.888549	-0.289475	0.0634578	-0.232638	0.118616	0.0558396	0.379749	-0.532003	-0.028903	0.224333	-0.356067	0.443667	-0.488926
CHEMBL3423312	642.71	COc1ccc(-n2c(-c3ccccc3O)nn(CN3CCN(c4cc5c(cc4F)c(=O)c(C(=O)O)cn5C4CC4)CC3)c2=S)cc1	760	1	S. aureus (ATCC 25923)	0.293207	Training	0.109653	0.945023	0.666235	-0.00298012	1.55774	-0.0571497	-0.159067	-0.342764	0.919423	-0.273731	0.029048	-0.238099	0.0607244	0.0385617	0.385652	-0.44654	-0.0296321	0.30185	-0.36716	0.415701	-0.320875
CHEMBL3423326	642.71	COc1ccc(-n2c(-c3ccc(O)cc3)nn(CN3CCN(c4cc5c(cc4F)c(=O)c(C(=O)O)cn5C4CC4)CC3)c2=S)cc1	760	1	S. aureus (ATCC 25923)	0.293207	Test	0.109653	0.945019	0.666235	0.0301497	1.55774	-0.0571497	-0.159067	-0.342764	0.888549	-0.257862	0.029048	-0.245095	0.0607244	0.0266889	0.385457	-0.455515	-0.0296517	0.30185	-0.359286	0.415701	-0.347611
CHEMBL3423309	644.7	O=C(O)c1cn(C2CC2)c2cc(N3CCN(Cn4nc(-c5ccccc5O)n(Cc5ccc(F)cc5)c4=S)CC3)c(F)cc2c1=O	760	1	S. aureus (ATCC 25923)	0.293207	Training	0.0265765	0.944738	0.664036	0.0552968	1.55774	-0.0571497	-0.159067	-0.342764	0.919423	-0.242919	0.0465264	-0.230037	0.0413347	-0.000833855	0.381543	-0.527452	-0.0291025	0.230869	-0.319695	0.415701	-0.43084
CHEMBL3423318	647.13	O=C(O)c1cn(C2CC2)c2cc(N3CCN(Cn4nc(-c5cccc(O)c5)n(-c5ccc(Cl)cc5)c4=S)CC3)c(F)cc2c1=O	760	1	S. aureus (ATCC 25923)	0.293207	Training	0.0265765	0.944739	0.671366	0.0636735	1.55774	-0.0571497	-0.159067	-0.342764	0.888549	-0.273038	0.120012	-0.231728	0.19332	0.0765946	0.490643	-0.479579	-0.0191466	0.403836	-0.22862	0.443667	-0.488926
CHEMBL3423310	647.13	O=C(O)c1cn(C2CC2)c2cc(N3CCN(Cn4nc(-c5ccccc5O)n(-c5ccc(Cl)cc5)c4=S)CC3)c(F)cc2c1=O	760	1	S. aureus (ATCC 25923)	0.293207	Training	0.0265765	0.944743	0.671366	0.0305438	1.55774	-0.0571497	-0.159067	-0.342764	0.919423	-0.288869	0.120012	-0.224989	0.19332	0.0884142	0.490842	-0.470428	-0.0191267	0.403836	-0.237582	0.443667	-0.461665
CHEMBL3423325	647.13	O=C(O)c1cn(C2CC2)c2cc(N3CCN(Cn4nc(-c5ccc(O)cc5)n(-c5ccc(Cl)cc5)c4=S)CC3)c(F)cc2c1=O	760	1	S. aureus (ATCC 25923)	0.293207	Test	0.0265765	0.944739	0.671366	0.0636735	1.55774	-0.0571497	-0.159067	-0.342764	0.888549	-0.273038	0.120012	-0.232122	0.19332	0.0763087	0.490643	-0.479579	-0.0191467	0.403836	-0.229553	0.443667	-0.488926
CHEMBL4869366	328.36	C/C=C(\C)c1cc(O)c(C)c(OC(=O)c2c(C)cc(O)cc2O)c1	761.359	1	S. aureus (ATCC 25923)	0.293207	Training	-0.458203	-0.233162	-0.703349	-0.488352	-0.37136	-0.0571497	-0.559498	-0.342764	-0.574756	-0.562828	-0.040488	-0.244756	0.374361	-0.0502966	0.17769	0.663654	-0.0340511	0.228081	-0.422766	-0.14328	0.00905554
CHEMBL5281018	654.83	C=C[C@]1(C)C[C@@H](OC(=O)CSc2nc(NC(=O)CN3CCOCC3)nc3[nH]cnc23)[C@@]2(C)C3C(=O)CC[C@@]3(CC[C@H]2C)[C@@H](C)[C@@H]1O	763.557	1	S. aureus (ATCC 25923)	0.293207	Training	0.423329	-0.340647	0.133517	0.413651	-0.37136	-0.0571497	0.680005	1.46292	0.101487	-0.267961	0.823505	0.663759	-0.54805	0.622686	-0.16241	0.239485	-0.0356013	-0.066921	0.599738	0.00782365	-0.406561
CHEMBL5175683	653.06	N=C(N)NCCCCCCCCN(CCCCCCCCNC(=N)N)C(=O)N(CCCCCCCCN)CCCCCCCCN	765.626	1	S. aureus (ATCC 25923)	0.293207	Training	0.553479	1.72169	-0.336786	-0.790401	-0.37136	-0.0571497	-0.559498	-0.342764	-1.08374	3.28594	-1.14464	-0.544643	0.625233	-0.96739	-0.622558	0.0966354	-0.0359042	0.525808	0.451043	-1.01057	2.1737
CHEMBL4861279	326.35	C/C=C(\C)c1cc(O)c(C)c2c1Oc1cc(O)cc(C)c1C(=O)O2	766.049	1	S. aureus (ATCC 25923)	0.293207	Test	-0.557211	-0.358662	-0.690433	-0.486021	-0.37136	-0.0571497	-0.559498	-0.342764	-0.638383	-0.710514	0.232204	-0.198014	0.284024	0.0967613	0.117255	0.454542	-0.0356193	-0.0420548	-0.442048	-0.232496	-0.31657
CHEMBL130	323.13	O=C(N[C@H](CO)[C@H](O)c1ccc([N+](=O)[O-])cc1)C(Cl)Cl	773.682	1	S. aureus (ATCC 25923)	0.293207	Training	-0.226794	0.013203	-0.967849	-0.690271	-0.37136	-0.0571497	-0.559498	-0.342764	-0.574756	-0.443332	-0.381902	-0.110318	-0.462416	-0.382289	0.435272	0.234596	0.0243784	0.665173	-0.0117253	-0.287827	0.616344
CHEMBL5196355	641.59	CCOP(=O)(OCC)C(Nc1ccc(S(=O)(=O)Nc2cc(C)on2)cc1)c1cc(O)c2c(c1)C(=O)c1cccc(O)c1C2=O	779.314	1	S. aureus (ATCC 25923)	0.293207	Training	0.671929	0.0267573	0.308247	0.394025	-0.37136	-0.0571497	0.195552	0.430559	0.20461	-0.241271	-0.508297	0.30287	-0.0864863	0.191366	0.0283234	0.0169003	-0.0317406	0.0432203	0.431347	-0.0533934	-0.239898
CHEMBL1802198	354	Oc1c(Br)cc(Br)c2nc3ccccc3nc12	780	1	S. aureus (ATCC 25923)	0.293207	Training	-0.827053	-0.537397	-0.659195	-0.819316	-0.37136	-0.0571497	-0.559498	-0.342764	-0.0985281	-0.842413	0.420963	-0.537638	0.139998	-0.0435808	2.22039	-0.330428	1.16694	1.58336	0.347279	0.586688	-0.363768
CHEMBL3604979	634.07	Cc1nc(N2CCOCC2)c([N+](=O)[O-])n1CC(O)CNC1CCN(c2c(F)cc3c(=O)c(C(=O)O)cn(C4CC4)c3c2Cl)C1	788.556	1	S. aureus (ATCC 25923)	0.293207	Test	0.273016	0.0729112	0.140627	0.076824	1.55774	-0.0571497	0.595983	-0.342764	0.0614605	-0.242655	0.323832	-0.227808	0.141472	0.241443	-0.168566	-0.293018	-0.0241345	0.204965	-0.18078	-0.162866	-0.414959
CHEMBL3423306	612.69	O=C(O)c1cn(C2CC2)c2cc(N3CCN(Cn4nc(-c5ccccc5O)n(-c5ccccc5)c4=S)CC3)c(F)cc2c1=O	800	1	S. aureus (ATCC 25923)	0.293207	Training	0.0265765	0.944742	0.569342	-0.0839139	1.55774	-0.0571497	-0.159067	-0.342764	1.17391	-0.330706	0.0217973	-0.230203	0.111551	0.0427826	0.40367	-0.550455	-0.0297878	0.327706	-0.340569	0.517482	-0.383835
CHEMBL3423314	612.69	O=C(O)c1cn(C2CC2)c2cc(N3CCN(Cn4nc(-c5cccc(O)c5)n(-c5ccccc5)c4=S)CC3)c(F)cc2c1=O	800	1	S. aureus (ATCC 25923)	0.293207	Training	0.0265765	0.944737	0.569342	-0.0507841	1.55774	-0.0571497	-0.159067	-0.342764	1.14304	-0.315361	0.0217973	-0.237076	0.111551	0.0307266	0.403467	-0.559789	-0.029808	0.327706	-0.331428	0.517482	-0.411641
CHEMBL1384	484.5	NC[C@H]1O[C@H](O[C@H]2[C@H](O)[C@@H](O[C@H]3O[C@H](CO)[C@@H](O)[C@H](N)[C@H]3O)[C@H](N)C[C@@H]2N)[C@H](O)[C@@H](O)[C@@H]1O	804.954	1	S. aureus (ATCC 25923)	0.293207	Training	1.30252	1.96529	-0.772639	-0.229321	-0.37136	-0.0571497	-0.559498	-0.342764	-0.511138	-0.354699	0.756265	-0.034709	-2.67971	-0.412621	-0.60043	0.138448	-0.0314585	0.575421	-0.0690451	0.442582	-0.088478
CHEMBL1098294	368.44	c1cc2cc(-c3ccc4cc(C5=NCCN5)[nH]c4c3)[nH]c2cc1C1=NCCN1	814.244	1	S. aureus (ATCC 25923)	0.293207	Test	-0.517878	-0.65577	-0.411342	-0.661784	-0.37136	-0.0571497	2.77347	-0.342764	-0.363939	-0.700892	0.101032	-0.458988	0.197651	-0.114646	-0.0154803	-1.12121	-0.0411368	0.0511883	-0.487843	-0.251886	-0.38722
CHEMBL5202180	613.54	COP(=O)(OC)C(Nc1ccc(S(=O)(=O)Nc2cc(C)on2)cc1)c1cc(O)c2c(c1)C(=O)c1cccc(O)c1C2=O	814.943	1	S. aureus (ATCC 25923)	0.293207	Training	0.671929	0.0267142	0.261857	0.394025	-0.37136	-0.0571497	0.195552	0.430559	0.20461	-0.335709	-0.480564	0.343826	-0.303361	0.238756	0.095147	-0.0170114	-0.0310269	0.0205689	0.5319	-0.0117773	-0.360395
CHEMBL5284998	604.17	C=C[C@]1(C)C[C@@H](OC(=O)CSc2nc(NC(=O)CCl)nc3[nH]cnc23)[C@@]2(C)C3C(=O)CC[C@@]3(CC[C@H]2C)[C@@H](C)[C@@H]1O	827.582	1	S. aureus (ATCC 25923)	0.293207	Training	0.31109	-0.340932	-0.0292335	0.332717	-0.37136	-0.0571497	0.680005	1.46292	-0.661983	-0.396286	0.981999	0.831195	-0.503692	0.809185	0.0436696	0.538126	-0.020049	0.0750541	0.701425	-0.384194	-0.396145
CHEMBL44949	597.75	CC[C@H]1OC(=O)C[C@@H](O)[C@H](C)[C@@H](O[C@@H]2O[C@H](C)[C@@H](O)[C@H](N(C)C)[C@H]2O)[C@@H](CC=O)C[C@@H](C)C(=O)/C=C/C(C)=C/[C@@H]1CO	836.47	1	S. aureus (ATCC 25923)	0.293207	Training	0.226483	-0.000459886	-0.312161	0.00354616	-0.37136	-0.0571497	-0.559498	-0.342764	-0.892873	0.261101	0.211887	0.0380089	-0.843898	-0.392332	-0.421219	0.86612	-0.0328645	-0.202864	0.349305	-0.693637	0.434949
CHEMBL2313960	583.09	CCn1c(-c2cccc(Cl)c2)nn(CN2CCN(c3cc4c(cc3F)c(=O)c(C(=O)O)cn4C3CC3)CC2)c1=S	840	1	S. aureus (ATCC 25923)	0.293207	Test	-0.155508	0.818891	0.323585	-0.106965	1.55774	-0.0571497	-0.159067	-0.342764	0.379569	-0.351669	0.14182	-0.183133	0.167749	0.097757	0.500624	-0.251922	-0.0164618	0.386942	-0.127669	0.316359	-0.367394
CHEMBL2313977	569.06	Cn1c(-c2cccc(Cl)c2)nn(CN2CCN(c3cc4c(cc3F)c(=O)c(C(=O)O)cn4C3CC3)CC2)c1=S	860	1	S. aureus (ATCC 25923)	0.293207	Training	-0.155508	0.818888	0.300389	-0.0846161	1.55774	-0.0571497	-0.159067	-0.342764	0.379569	-0.382109	0.171093	-0.174641	0.142806	0.115512	0.549345	-0.299415	-0.0160371	0.382913	-0.108371	0.346516	-0.53164
CHEMBL1146	462.51	Cn1nnnc1SCC1=C(C(=O)O)N2C(=O)[C@@H](NC(=O)[C@H](O)c3ccccc3)[C@H]2SC1	864.846	1	S. aureus (ATCC 25923)	0.293207	Training	0.56923	-0.163152	-0.0710183	-0.456654	-0.37136	2.11495	0.241354	-0.342764	-0.0503474	-0.500625	-0.120187	1.09827	-1.21723	-0.194161	0.705123	-0.461679	-0.030648	0.657253	0.139716	0.382197	-0.0969194
CHEMBL4858485	562.07	CC(C)(C)O/N=C(\CN1CCN(c2c(F)cc3c(=O)c(C(=O)O)cn(C4CC4)c3c2Cl)CC1)c1nccs1	889.569	1	S. aureus (ATCC 25923)	0.293207	Training	-0.0845825	-0.375863	-0.0191453	0.269654	1.55774	-0.0571497	0.573081	-0.342764	-0.19303	-0.260506	0.125193	-0.111012	0.239886	0.355398	0.0458224	-0.0129868	-0.0213917	-0.0710063	0.39102	0.032399	-0.513584
CHEMBL2146935	428.48	CC[C@H](C)C(=O)c1c(O)c(C)c2oc3c(C)c(O)c(C(=O)CC(C)C)c(O)c3c2c1O	900	1	S. aureus (ATCC 25923)	0.293207	Test	-0.0872827	-0.0521814	-0.461085	-0.155563	-0.37136	-0.0571497	-0.159067	-0.342764	-0.797437	-0.600142	0.338417	-0.0257898	0.0781925	0.313942	-0.0492968	1.05104	-0.0334823	0.668232	0.0611391	-0.517793	-0.41852
CHEMBL3604976	548.96	Cc1ncc([N+](=O)[O-])n1CC(O)CNC1CCN(c2c(F)cc3c(=O)c(C(=O)O)cn(C4CC4)c3c2Cl)C1	910.813	1	S. aureus (ATCC 25923)	0.293207	Training	0.160777	0.0725319	-0.161041	-0.033313	1.55774	-0.0571497	0.761846	-0.342764	-0.702001	-0.369648	0.315593	-0.191783	-0.0131638	0.228302	-0.136625	-0.203249	-0.0214899	0.175277	-0.194178	-0.587086	-0.480482
CHEMBL4869618	272.25	Cc1cc(O)cc(O)c1C(=O)OC[C@@H](O)[C@@H](O)CO	918.274	1	S. aureus (ATCC 25923)	0.293207	Training	-0.0940332	0.0168115	-1.11647	-0.696821	-0.37136	-0.0571497	-0.559498	-0.342764	-0.829246	-0.52622	-0.219317	-0.132598	-0.916548	-0.369541	-0.0840627	0.356967	-0.0291187	0.561249	-0.575905	-0.439996	0.515545
CHEMBL4859463	534.01	CCO/N=C(\CN1CCN(c2c(F)cc3c(=O)c(C(=O)O)cn(C4CC4)c3c2Cl)CC1)c1nccs1	936.312	1	S. aureus (ATCC 25923)	0.293207	Training	-0.0845825	-0.375956	-0.0580776	-0.349137	1.55774	-0.0571497	0.573081	-0.342764	-0.19303	-0.363087	-0.164704	-0.216311	0.170228	0.0252606	0.0902259	-0.348772	-0.0204266	0.0127888	-0.028029	0.0845472	-0.0760489
CHEMBL4874806	519.99	CO/N=C(\CN1CCN(c2c(F)cc3c(=O)c(C(=O)O)cn(C4CC4)c3c2Cl)CC1)c1nccs1	961.557	1	S. aureus (ATCC 25923)	0.293207	Test	-0.0845825	-0.375978	-0.0812727	-0.349137	1.55774	-0.0571497	0.573081	-0.342764	-0.19303	-0.412817	-0.139538	-0.204869	0.0489105	0.0544329	0.131222	-0.378147	-0.0197156	-0.00135002	-0.0213477	0.112627	-0.14291
CHEMBL477475	517.47	CC(=O)NC[C@H]1CN(c2ccc([N+]3([O-])CCN(C(=O)/C=C/c4ccc([N+](=O)[O-])o4)CC3)c(F)c2)C(=O)O1	966.24	1	S. aureus (ATCC 25923)	0.293207	Training	0.183549	0.117579	-0.22489	0.0308062	-0.37136	-0.0571497	0.72946	-0.0113372	-0.342107	-0.260301	-0.490392	-0.0701029	0.108865	0.161296	-0.192315	-0.304081	-0.0340577	-0.356877	-0.560855	-0.0471577	-0.237469
CHEMBL4872689	499.57	CCO/N=C(\CN1CCN(c2cc3c(cc2F)c(=O)c(C(=O)O)cn3C2CC2)CC1)c1nccs1	1000.86	1	S. aureus (ATCC 25923)	0.293207	Training	-0.0845825	-0.37596	-0.160102	-0.40564	1.55774	-0.0571497	0.573081	-0.342764	-0.129403	-0.371535	-0.297921	-0.241926	0.0648036	-0.0772813	-0.0334686	-0.472185	-0.0341783	-0.0948415	-0.116648	0.149867	-0.0376767
CHEMBL4868455	499.57	C=CCO/N=C(\CN1CCN(c2cc3c(cc2F)c(=O)c(C(=O)O)cn3CC)CC1)c1nccs1	1000.86	1	S. aureus (ATCC 25923)	0.293207	Training	-0.0845825	-0.37597	-0.0829908	-0.459595	-0.37136	-0.0571497	0.573081	-0.342764	-0.129403	-0.323171	-0.56286	-0.285201	0.0308201	-0.211558	0.135693	-0.320149	-0.0333488	-0.0342424	-0.275455	0.180404	0.33437
CHEMBL5201696	992.32	CC[C@H]1OC(=O)C[C@@H](O)[C@H](C)[C@@H](O[C@@H]2O[C@H](C)[C@@H](O)[C@H](N(C)C)[C@H]2O)[C@@H](CCN(Cc2ccccc2)Cc2cn(-c3cnc4ccccc4c3)nn2)C[C@@H](C)C(=O)/C=C/C(C)=C/[C@@H]1CN1CCCCCCC1	1007.74	1	S. aureus (ATCC 25923)	0.293207	Test	0.341512	-0.160164	1.43753	0.59161	-0.37136	-0.0571497	0.195552	-0.342764	0.770346	1.01104	-0.0397976	-0.262614	-0.315785	-0.452801	-0.178907	-0.0421758	-0.0376668	-0.107787	0.200294	-0.312233	0.152952
CHEMBL3770055	495.94	O=C(O)c1cn(C2CC2)c2cc(N3CCN(Cc4nc5ccc(Cl)cc5[nH]4)CC3)c(F)cc2c1=O	1008.19	1	S. aureus (ATCC 25923)	0.293207	Training	-0.390967	-0.424135	-0.0573046	-0.210248	1.55774	-0.0571497	-0.0255903	-0.342764	0.230491	-0.486901	0.381959	-0.27847	0.078493	0.0464247	0.0844319	-0.569222	-0.0235884	0.271106	-0.182435	0.433805	-0.597995
CHEMBL5172025	982.28	CC[C@H]1OC(=O)C[C@@H](O)[C@H](C)[C@@H](O[C@@H]2O[C@H](C)[C@@H](O)[C@H](N(C)C)[C@H]2O)[C@@H](CCN(Cc2cn(-c3cnc4ccccc4c3)nn2)Cc2ccco2)C[C@@H](C)C(=O)/C=C/C(C)=C/[C@@H]1CN1CCCCCCC1	1018.04	1	S. aureus (ATCC 25923)	0.293207	Training	0.459782	-0.158878	1.26376	0.59161	-0.37136	-0.0571497	1.32814	-0.342764	0.00688498	0.960064	-0.132797	-0.255653	-0.370128	-0.445044	-0.255202	-0.0561491	-0.0375527	-0.172171	0.176045	-0.519927	0.122061
CHEMBL5193345	978.29	CC[C@H]1OC(=O)C[C@@H](O)[C@H](C)[C@@H](O[C@@H]2O[C@H](C)[C@@H](O)[C@H](N(C)C)[C@H]2O)[C@@H](CCN(Cc2ccccc2)Cc2cn(-c3cnc4ccccc4c3)nn2)C[C@@H](C)C(=O)/C=C/C(C)=C/[C@@H]1CN1CCCCCC1	1022.19	1	S. aureus (ATCC 25923)	0.293207	Training	0.341512	-0.160164	1.40982	0.59161	-0.37136	-0.0571497	0.195552	-0.342764	0.770346	0.94591	-0.0254292	-0.257225	-0.347159	-0.444393	-0.166739	-0.0417413	-0.0376421	-0.116514	0.18547	-0.303163	0.122061
CHEMBL4877488	487.56	CCO/N=C(\CN1CCN(c2cc3c(cc2F)c(=O)c(C(=O)O)cn3CC)CC1)c1nccs1	1025.51	1	S. aureus (ATCC 25923)	0.293207	Test	-0.0845825	-0.375971	-0.197471	-0.459595	-0.37136	-0.0571497	0.573081	-0.342764	-0.129403	-0.362012	-0.495126	-0.274025	0.0731769	-0.18333	0.0241654	-0.232196	-0.0331803	-0.0179725	-0.249584	0.212593	0.274987
CHEMBL5186858	968.25	CC[C@H]1OC(=O)C[C@@H](O)[C@H](C)[C@@H](O[C@@H]2O[C@H](C)[C@@H](O)[C@H](N(C)C)[C@H]2O)[C@@H](CCN(Cc2cn(-c3cnc4ccccc4c3)nn2)Cc2ccco2)C[C@@H](C)C(=O)/C=C/C(C)=C/[C@@H]1CN1CCCCCC1	1032.79	1	S. aureus (ATCC 25923)	0.293207	Training	0.459782	-0.158878	1.23606	0.59161	-0.37136	-0.0571497	1.32814	-0.342764	0.00688498	0.896523	-0.119463	-0.250101	-0.402629	-0.436423	-0.243878	-0.0558927	-0.0375261	-0.181861	0.160707	-0.513471	0.0903579
CHEMBL5181554	964.26	CC[C@H]1OC(=O)C[C@@H](O)[C@H](C)[C@@H](O[C@@H]2O[C@H](C)[C@@H](O)[C@H](N(C)C)[C@H]2O)[C@@H](CCN(Cc2ccccc2)Cc2cn(-c3cnc4ccccc4c3)nn2)C[C@@H](C)C(=O)/C=C/C(C)=C/[C@@H]1CN1CCCCC1	1037.06	1	S. aureus (ATCC 25923)	0.293207	Training	0.341512	-0.160164	1.38212	0.59161	-0.37136	-0.0571497	0.195552	-0.342764	1.53381	0.882544	-0.0106827	-0.251472	-0.379358	-0.434068	-0.154251	-0.0412952	-0.0376167	-0.12547	0.170255	0.247443	0.0903579
CHEMBL1088382	481.49	C=CCO/N=C/c1cn(C2CCN(c3nc4c(cc3F)c(=O)c(C(=O)O)cn4C3CC3)CC2)nn1	1038.44	1	S. aureus (ATCC 25923)	0.293207	Training	-0.091513	-0.404029	-0.149727	-0.40564	1.55774	-0.0571497	0.195552	-0.342764	-0.129403	-0.409376	-0.327128	-0.270143	-0.0227149	-0.026598	0.0957975	-0.629227	-0.0362358	-0.0896635	-0.476419	0.281346	-0.0376767
CHEMBL1088532	479.47	C#CCO/N=C/c1cn(C2CCN(c3nc4c(cc3F)c(=O)c(C(=O)O)cn4C3CC3)CC2)nn1	1042.82	1	S. aureus (ATCC 25923)	0.293207	Test	-0.091513	-0.404029	-0.140356	-0.40564	1.55774	-0.0571497	0.195552	-0.342764	-0.129403	-0.418323	-0.362342	-0.263377	-0.0962474	-0.0284189	0.11869	-0.640329	-0.0362358	-0.199264	-0.514171	0.281346	-0.0376767
CHEMBL5194007	954.22	CC[C@H]1OC(=O)C[C@@H](O)[C@H](C)[C@@H](O[C@@H]2O[C@H](C)[C@@H](O)[C@H](N(C)C)[C@H]2O)[C@@H](CCN(Cc2ccc(OC)cc2)Cc2cn(-c3cnc4ccccc4c3)nn2)C[C@@H](C)C(=O)/C=C/C(C)=C/[C@@H]1CN(C)C	1047.98	1	S. aureus (ATCC 25923)	0.293207	Training	0.424589	-0.159887	1.38943	0.753478	-0.37136	-0.0571497	0.195552	-0.342764	0.515856	0.906043	-0.00701972	-0.239253	-0.533591	-0.413215	-0.0847846	0.209979	-0.0367799	-0.146991	0.133113	-0.304701	0.0828652
CHEMBL1087586	474.5	O=C(O)c1cn(C2CC2)c2nc(N3CCC(n4cc(-c5ccccc5)nn4)CC3)c(F)cc2c1=O	1053.74	1	S. aureus (ATCC 25923)	0.293207	Training	-0.285839	-0.410679	-0.116753	-0.354409	1.55774	-0.0571497	0.195552	-0.342764	0.634059	-0.515465	-0.0133501	-0.267391	0.119815	0.0759521	0.0550458	-0.722696	-0.0372972	0.112918	-0.377965	0.666317	-0.391121
CHEMBL4846407	473.53	CCn1cc(C(=O)O)c(=O)c2cc(F)c(N3CCN(C/C(=N\OC)c4nccs4)CC3)cc21	1055.9	1	S. aureus (ATCC 25923)	0.293207	Training	-0.0845825	-0.375993	-0.220666	-0.459595	-0.37136	-0.0571497	0.573081	-0.342764	-0.129403	-0.414982	-0.465338	-0.242329	-0.0609468	-0.15752	0.0667427	-0.260781	-0.0327644	-0.034144	-0.248501	0.246569	0.212305
CHEMBL4877413	236.27	C/C=C(\C)c1cc(O)c(C)c(O)c1C(=O)OC	1058.11	1	S. aureus (ATCC 25923)	0.293207	Test	-0.640287	-0.359058	-1.11875	-0.791622	-0.37136	-0.0571497	-0.559498	-0.342764	-0.892873	-0.747637	-0.154064	-0.0824518	0.280826	0.0295152	0.223824	1.35776	-0.0312569	0.0969641	-0.485725	-0.458303	0.696517
CHEMBL209315	472.54	CC(=O)NC[C@H]1CN(c2ccc(N3CCN(C(=O)/C=C/c4ccsc4)CC3)c(F)c2)C(=O)O1	1058.11	1	S. aureus (ATCC 25923)	0.293207	Training	-0.247226	-0.456609	-0.204598	-0.412349	-0.37136	-0.0571497	1.10699	-0.342764	-0.214862	-0.274639	-0.549175	-0.171129	0.103883	-0.276776	0.079181	-0.493849	-0.0334199	0.098614	-0.186185	0.0598876	0.0472495
CHEMBL5191252	942.21	CC[C@H]1OC(=O)C[C@@H](O)[C@H](C)[C@@H](O[C@@H]2O[C@H](C)[C@@H](O)[C@H](N(C)C)[C@H]2O)[C@@H](CCN(Cc2cn(-c3cnc4ccccc4c3)nn2)Cc2ccco2)C[C@@H](C)C(=O)/C=C/C(C)=C/[C@@H]1CN(CC)CC	1061.33	1	S. aureus (ATCC 25923)	0.293207	Training	0.459782	-0.158878	1.16516	0.59161	-0.37136	-0.0571497	1.32814	-0.342764	0.00688498	0.858779	-0.14183	-0.23518	-0.426454	-0.41445	-0.206001	0.190103	-0.0369062	-0.190544	0.0804098	-0.493042	0.202919
CHEMBL3799042	942.07	CCOC(=O)[C@H](Cc1c[nH]c2ccccc12)NCc1c2c(O)c3c(O)c(C)c4c(c3c1O)C(=O)[C@@](C)(O/C=C/[C@H](OC)[C@@H](C)[C@@H](OC(C)=O)[C@H](C)[C@H](O)[C@H](C)[C@@H](O)[C@@H](C)/C=C/C=C(/C)C(=O)N2)O4	1061.49	1	S. aureus (ATCC 25923)	0.293207	Training	1.05788	0.188713	1.35431	0.9504	-0.37136	-0.0571497	0.316958	0.0631511	-0.257582	0.368687	0.328815	0.0193401	-0.266033	0.0842512	-0.123645	0.458777	-0.0351872	-0.0434675	-0.144798	-0.589795	-0.127627
CHEMBL1088381	469.48	CCO/N=C/c1cn(C2CCN(c3nc4c(cc3F)c(=O)c(C(=O)O)cn4C3CC3)CC2)nn1	1065.01	1	S. aureus (ATCC 25923)	0.293207	Test	-0.091513	-0.404029	-0.264207	-0.40564	1.55774	-0.0571497	0.195552	-0.342764	-0.129403	-0.445059	-0.254974	-0.258864	0.0171185	0.00577878	-0.0138446	-0.551722	-0.0361478	-0.0752802	-0.456518	0.315344	-0.105288
CHEMBL3797216	931.09	CO[C@H]1/C=C/O[C@@]2(C)Oc3c(C)c(O)c4c(O)c(c(CN[C@@H](Cc5ccccc5)C(=O)OC(C)(C)C)c(O)c4c3C2=O)NC(=O)/C(C)=C\C=C\[C@H](C)[C@H](O)[C@@H](C)[C@@H](O)[C@@H](C)[C@H](OC(C)=O)[C@@H]1C	1074.01	1	S. aureus (ATCC 25923)	0.293207	Training	0.915758	0.185897	1.22304	1.464	-0.37136	-0.0571497	-0.249327	0.0631511	-0.0339756	0.526445	0.441853	0.171298	-0.190789	0.256987	-0.135898	0.729558	-0.0349597	-0.189524	0.126594	-0.546449	-0.283071
CHEMBL399398	463.33	O=C(O)c1cn(C2CC2)c2cc(N3CCc4sc(Br)cc4C3)c(F)cc2c1=O	1079.14	1	S. aureus (ATCC 25923)	0.293207	Training	-0.42409	-0.38365	-0.399602	-0.372116	1.55774	-0.0571497	-0.0255903	-0.342764	-0.27848	-0.635409	0.304994	-0.182377	0.35308	0.261361	0.379645	-0.363494	0.323693	0.401877	0.774993	0.233421	-0.734937
CHEMBL5196925	924.2	CC[C@H]1OC(=O)C[C@@H](O)[C@H](C)[C@@H](O[C@@H]2O[C@H](C)[C@@H](O)[C@H](N(C)C)[C@H]2O)[C@@H](CCN(Cc2ccccc2)Cc2cn(-c3cnc4ccccc4c3)nn2)C[C@@H](C)C(=O)/C=C/C(C)=C/[C@@H]1CN(C)C	1082.02	1	S. aureus (ATCC 25923)	0.293207	Training	0.341512	-0.160169	1.29254	0.672544	-0.37136	-0.0571497	0.195552	-0.342764	0.770346	0.840708	-0.0130568	-0.233801	-0.514803	-0.422774	-0.0853399	0.156053	-0.0370865	-0.141503	0.165475	-0.254038	0.0503579
CHEMBL3884521	714.59	O=C(OCc1cn(-c2cccc(Cl)c2)nn1)c1cn(C2CC2)c2cc(N3CCN(Cc4cn(-c5cccc(Cl)c5)nn4)CC3)c(F)cc2c1=O	1090	1	S. aureus (ATCC 25923)	0.293207	Test	-0.195291	-0.522991	0.952394	0.0785975	1.55774	-0.0571497	0.950611	-0.342764	0.888549	-0.104723	-0.130393	-0.353954	-0.0312358	-0.111262	0.339584	-0.762977	-0.0192908	0.19929	-0.294309	0.29059	-0.364941
CHEMBL210127	456.47	CC(=O)NC[C@H]1CN(c2ccc(N3CCN(C(=O)/C=C/c4ccco4)CC3)c(F)c2)C(=O)O1	1095.36	1	S. aureus (ATCC 25923)	0.293207	Training	-0.383137	-0.499052	-0.339353	-0.412349	-0.37136	-0.0571497	1.10699	-0.342764	-0.214862	-0.297747	-0.549175	-0.171129	0.165637	-0.269239	-0.141747	-0.547141	-0.0360389	-0.147892	-0.524669	0.0598876	0.0472495
CHEMBL1730	455.47	CO/N=C(\C(=O)N[C@@H]1C(=O)N2C(C(=O)O)=C(COC(C)=O)CS[C@H]12)c1csc(N)n1	1097.77	1	S. aureus (ATCC 25923)	0.293207	Training	0.802439	0.203421	-0.385204	-0.362215	-0.37136	2.11495	0.195552	-0.342764	-0.813809	-0.442582	-0.404506	0.890045	-1.01856	-0.169936	0.221083	-0.138301	-0.0283224	-0.0177829	0.0222397	-0.0523419	0.0457488
CHEMBL3798533	905.01	COC(=O)[C@H](Cc1ccc(O)cc1)NCc1c2c(O)c3c(O)c(C)c4c(c3c1O)C(=O)[C@@](C)(O/C=C/[C@H](OC)[C@@H](C)[C@@H](OC(C)=O)[C@H](C)[C@H](O)[C@H](C)[C@@H](O)[C@@H](C)/C=C/C=C(/C)C(=O)N2)O4	1104.96	1	S. aureus (ATCC 25923)	0.293207	Training	1.09784	0.311625	1.21014	0.959671	-0.37136	-0.0571497	-0.249327	0.0631511	-0.288457	0.390591	0.327344	0.0523997	-0.375765	0.0644872	-0.08754	0.563854	-0.0342647	-0.0910518	-0.132697	-0.565403	-0.122524
CHEMBL5290874	441.29	CC1CCc2c(sc(NC(=O)c3ccccc3I)c2C(=O)O)C1	1110	1	S. aureus (ATCC 25923)	0.293207	Test	-0.389347	-0.38197	-0.602531	-0.604944	-0.37136	-0.0571497	-0.159067	-0.342764	-0.183987	-0.61038	-0.0640523	-0.0619983	0.651055	0.109086	1.5024	0.0231193	2.6813	0.588884	0.971639	0.629819	-0.164059
CHEMBL2237910	350.78	O=c1c2cc(Cl)ccc2nc(-c2ccccc2)n1-c1ccc(F)cc1	1111.81	1	S. aureus (ATCC 25923)	0.293207	Training	-0.927141	-0.60992	-0.470636	-0.667172	-0.37136	-0.0571497	-0.559498	-0.342764	0.739472	-0.690127	-0.124331	-0.443078	0.803935	-0.0257327	0.42215	-0.666561	-0.0180376	0.0529367	-0.551248	0.781151	-0.121128
CHEMBL4856781	222.24	CC[C@]1(C)OC(=O)c2c1cc(O)c(C)c2O	1124.91	1	S. aureus (ATCC 25923)	0.293207	Training	-0.640287	-0.358942	-1.23989	-0.574085	-0.37136	-0.0571497	-0.249327	-0.0113372	-0.892873	-0.886573	0.823995	0.486185	0.139844	0.902467	-0.0452698	1.19562	-0.0334779	-0.214528	-0.071933	-0.458303	-0.489329
CHEMBL4080580	886.13	CC[C@@H](C(=O)[C@@H](C)[C@@H](O)[C@H](C)[C@@H]1O[C@@H]([C@@H](CC)C(=O)ONC(=O)c2ccccc2O)CC[C@@H]1C)[C@H]1O[C@]2(C=C[C@@H](O)[C@]3(CC[C@@](C)([C@H]4CC[C@](O)(CC)[C@H](C)O4)O3)O2)[C@H](C)C[C@@H]1C	1128.5	1	S. aureus (ATCC 25923)	0.293207	Training	0.554829	0.0118649	0.390267	1.20577	-0.37136	-0.0571497	-0.134782	1.32045	0.501005	0.260012	0.84041	0.474186	-0.151842	0.429819	-0.561525	0.858357	-0.0358787	-0.40492	0.512209	0.12584	-0.270667
CHEMBL3798899	878.97	COC(=O)[C@H](Cc1cnc[nH]1)NCc1c2c(O)c3c(O)c(C)c4c(c3c1O)C(=O)[C@@](C)(O/C=C/[C@H](OC)[C@@H](C)[C@@H](OC(C)=O)[C@H](C)[C@H](O)[C@H](C)[C@@H](O)[C@@H](C)/C=C/C=C(/C)C(=O)N2)O4	1137.7	1	S. aureus (ATCC 25923)	0.293207	Test	1.1739	0.189926	1.01898	0.845214	-0.37136	-0.0571497	0.883253	0.0631511	-0.797437	0.314816	0.310696	0.0717303	-0.558956	0.0623501	-0.139104	0.525276	-0.0344218	-0.0687498	-0.152551	-0.767857	-0.0989925
CHEMBL4090098	870.13	CC[C@@H](C(=O)[C@@H](C)[C@@H](O)[C@H](C)[C@@H]1O[C@@H]([C@@H](CC)C(=O)ONC(=O)c2ccccc2)CC[C@@H]1C)[C@H]1O[C@]2(C=C[C@@H](O)[C@]3(CC[C@@](C)([C@H]4CC[C@](O)(CC)[C@H](C)O4)O3)O2)[C@H](C)C[C@@H]1C	1149.25	1	S. aureus (ATCC 25923)	0.293207	Training	0.372745	-0.113979	0.341044	1.12444	-0.37136	-0.0571497	-0.134782	1.32045	0.724612	0.250214	0.818078	0.481541	-0.0912122	0.421963	-0.571642	0.844657	-0.0362557	-0.474308	0.541448	0.176174	-0.230485
CHEMBL1436	424.39	CO/N=C(\C(=O)N[C@@H]1C(=O)N2C(C(=O)O)=C(COC(N)=O)CS[C@H]12)c1ccco1	1154.6	1	S. aureus (ATCC 25923)	0.293207	Training	0.550509	0.159227	-0.560624	-0.476672	-0.37136	2.11495	0.573081	-0.342764	-0.813809	-0.492429	-0.489373	0.923582	-0.810976	-0.143819	-0.0319201	-0.355144	-0.0307974	-0.413297	-0.408941	-0.0214314	0.187649
CHEMBL5179450	862.13	CC[C@H]1OC(=O)C[C@@H](O)[C@H](C)[C@@H](O[C@@H]2O[C@H](C)[C@@H](O)[C@H](N(C)C)[C@H]2O)[C@@H](CCN(C)Cc2cn(-c3cnc4ccccc4c3)nn2)C[C@@H](C)C(=O)/C=C/C(C)=C/[C@@H]1CN(C)CC	1159.92	1	S. aureus (ATCC 25923)	0.293207	Training	0.341512	-0.160171	0.931528	0.577724	-0.37136	-0.0571497	0.195552	-0.342764	0.00688498	0.722094	0.0374973	-0.200549	-0.610387	-0.403629	-0.136302	0.400446	-0.0364533	-0.146844	0.21622	-0.438154	0.0989977
CHEMBL4102880	857.1	CC[C@H]1OC(=O)[C@H](C)[C@@H](OC(=O)Nc2ccccc2C)[C@H](C)[C@@H](O[C@@H]2O[C@H](C)C[C@H](N(C)C)[C@H]2O)[C@](C)(O)C[C@@H](C)CN(C)[C@H](C)[C@@H](OC(=O)NCc2ccccc2)[C@]1(C)O	1166.73	1	S. aureus (ATCC 25923)	0.293207	Test	0.456271	-0.115624	0.592006	1.10225	-0.37136	-0.0571497	-0.559498	0.777478	0.47407	0.725489	0.388876	0.0672373	-0.188242	-0.0152588	-0.382513	0.80917	-0.0357725	-0.561378	0.379754	-0.263123	-0.120625
CHEMBL4850413	414.38	O=[N+]([O-])c1ccc(O)c(C(c2ccc(C(F)(F)F)cc2)N2CCc3ccccc32)c1	1180	1	S. aureus (ATCC 25923)	0.293207	Training	-0.641638	-0.166745	-0.394737	-0.0939693	-0.37136	-0.0571497	0.00679629	0.167502	0.324993	-0.559256	0.123582	0.0586041	0.655703	0.372714	0.0324003	-0.361534	-0.0334158	-0.488343	-0.567011	0.244812	-0.40758
CHEMBL3604967	421.86	O=C(O)c1cn(C2CC2)c2c(Cl)c(NC3CCN(CC4CO4)C3)c(F)cc2c1=O	1185.23	1	S. aureus (ATCC 25923)	0.293207	Training	-0.486915	-0.427312	-0.552482	-0.375615	3.48685	-0.0571497	0.195552	-0.342764	-0.702001	-0.551032	0.55903	-0.12405	0.0321118	0.149375	-0.128833	-0.436268	-0.0196726	-0.022245	0.0248591	-0.471591	-0.635953
CHEMBL5172321	839.12	CC[C@H]1OC(=O)C[C@@H](O)[C@H](C)[C@@H](O[C@@H]2O[C@H](C)[C@@H](O)[C@H](N(C)C)[C@H]2O)[C@@H](CCN2C[C@H](C)C[C@H](C)C2)C[C@@H](C)C(=O)/C=C/C(C)=C/[C@@H]1CO[C@@H]1O[C@H](C)C[C@@H](O)[C@H]1OC	1191.72	1	S. aureus (ATCC 25923)	0.293207	Training	0.351233	-0.0511749	0.291233	0.641346	-0.37136	-0.0571497	-0.559498	-0.342764	-0.299066	0.815727	0.417204	-0.0648704	-0.485463	-0.356935	-0.544299	0.730833	-0.0353141	-0.418726	0.6187	-0.0792006	0.0531035
CHEMBL3323552	838.01	CO[C@H]1/C=C/O[C@@]2(C)Oc3c(C)c(O)c4c(O)c(c(CNCCCN5CCCC5)c(O)c4c3C2=O)NC(=O)/C(C)=C\C=C\[C@H](C)[C@H](O)[C@@H](C)[C@@H](O)[C@@H](C)[C@H](OC(C)=O)[C@@H]1C	1193.3	1	S. aureus (ATCC 25923)	0.293207	Test	0.708202	0.130712	0.842914	0.685677	-0.37136	-0.0571497	0.883253	0.0631511	-0.797437	0.291775	0.383279	0.0651898	-0.267659	0.0767275	-0.19232	0.561353	-0.0351254	0.00816095	0.0791947	-0.75648	-0.0964985
CHEMBL1668684	418.47	C=C1C[C@@H](C(=O)Nc2ccc(F)cn2)N(C(=O)[C@H](CC2CCCC2)CN(O)C=O)C1	1194.83	1	S. aureus (ATCC 25923)	0.293207	Training	-0.315541	-0.337723	-0.681841	-0.473611	-0.37136	-0.0571497	1.10699	-0.342764	-0.574756	-0.281669	-0.37525	-0.136542	-0.620577	-0.478573	-0.307171	-0.30709	-0.0340699	0.00185027	-0.0427426	-0.660667	0.258807
CHEMBL3323553	834.96	CO[C@H]1/C=C/O[C@@]2(C)Oc3c(C)c(O)c4c(O)c(c(CNCCCn5ccnc5)c(O)c4c3C2=O)NC(=O)/C(C)=C\C=C\[C@H](C)[C@H](O)[C@@H](C)[C@@H](O)[C@@H](C)[C@H](OC(C)=O)[C@@H]1C	1197.66	1	S. aureus (ATCC 25923)	0.293207	Training	0.839432	0.131856	0.885621	0.685677	-0.37136	-0.0571497	0.883253	0.0631511	-0.797437	0.259968	0.298808	0.0546102	-0.405701	0.0782174	-0.145069	0.483778	-0.0350667	0.0877456	-0.0818549	-0.75648	-0.0964985
CHEMBL4854501	405.41	Cc1ccc(C(c2cc([N+](=O)[O-])ccc2O)N2CCc3cc([N+](=O)[O-])ccc32)cc1	1200	1	S. aureus (ATCC 25923)	0.293207	Training	-0.253346	0.206385	-0.352719	-0.380114	-0.37136	-0.0571497	0.00679629	-0.342764	0.145041	-0.577475	-0.176585	-0.360987	0.453599	-0.0262924	0.0750025	-0.347796	-0.0355391	-0.045023	-0.470029	0.186121	-0.26083
CHEMBL4878384	405.41	Cc1ccccc1C(c1cc([N+](=O)[O-])ccc1O)N1CCc2cc([N+](=O)[O-])ccc21	1200	1	S. aureus (ATCC 25923)	0.293207	Test	-0.253346	0.206385	-0.352719	-0.413243	-0.37136	-0.0571497	0.00679629	-0.342764	0.175916	-0.593456	-0.176585	-0.350515	0.453599	0.00438989	0.0750983	-0.333653	-0.035508	-0.045023	-0.492611	0.186121	-0.2187
CHEMBL3323551	823.98	CO[C@H]1/C=C/O[C@@]2(C)Oc3c(C)c(O)c4c(O)c(c(CNCCN5CCCC5)c(O)c4c3C2=O)NC(=O)/C(C)=C\C=C\[C@H](C)[C@H](O)[C@@H](C)[C@@H](O)[C@@H](C)[C@H](OC(C)=O)[C@@H]1C	1213.62	1	S. aureus (ATCC 25923)	0.293207	Training	0.708202	0.130712	0.815208	0.685677	-0.37136	-0.0571497	0.883253	0.0631511	-0.797437	0.23759	0.407556	0.0768734	-0.30524	0.0957822	-0.175452	0.571464	-0.0350548	-0.000665098	0.0591542	-0.752447	-0.138213
CHEMBL5206160	821.03	CC[C@H]1OC(=O)C[C@@H](O)[C@H](C)[C@@H](O[C@@H]2O[C@H](C)[C@@H](O)[C@H](N(C)C)[C@H]2O)[C@@H](CCN(C)Cc2cn(-c3cnc4ccccc4c3)nn2)C[C@@H](C)C(=O)/C=C/C(C)=C/[C@@H]1CO	1217.98	1	S. aureus (ATCC 25923)	0.293207	Training	0.494434	-0.0360129	0.791553	0.463266	-0.37136	-0.0571497	0.195552	-0.342764	0.00688498	0.559089	0.0304778	-0.183005	-0.763721	-0.395781	-0.133201	0.263799	-0.0359874	-0.0688694	0.138215	-0.410896	0.0924437
CHEMBL9	319.34	CCn1cc(C(=O)O)c(=O)c2cc(F)c(N3CCNCC3)cc21	1221.27	1	S. aureus (ATCC 25923)	0.293207	Training	-0.569992	-0.427785	-0.834105	-0.672694	-0.37136	-0.0571497	-0.559498	-0.342764	0.125078	-0.693612	0.0365203	-0.209321	0.146592	0.00215278	-0.0901206	-0.120717	-0.0340808	0.198014	-0.486477	0.922536	0.0646682
CHEMBL5206173	814.31	CCCCCCCCN(CCCCCCNC(=N)NCC1CC1)C(=O)N(CCCCCCCCNC(=N)NCC1CC1)CCCCCCCCNC(=N)NCC1CC1	1228.03	1	S. aureus (ATCC 25923)	0.293207	Test	0.264466	0.252906	0.117675	-0.527962	5.41595	-0.0571497	-0.559498	-0.342764	-1.08374	3.38509	-0.690407	-0.472349	0.945297	-0.70336	-0.675769	-0.237053	-0.0382349	-0.0790199	0.617688	-1.01057	1.38781
CHEMBL1084512	404.42	CCCC[C@H](CN(O)C=O)C(=O)N1CC=C[C@H]1C(=O)Nc1ccc([N+](=O)[O-])cc1	1236.34	1	S. aureus (ATCC 25923)	0.293207	Training	-0.0432691	0.0341261	-0.651273	-0.585214	-0.37136	-0.0571497	0.241354	-0.342764	-0.574756	-0.249876	-0.820914	-0.064004	-0.603049	-0.536044	-0.159601	-0.0712874	-0.0327017	0.0866471	-0.44131	-0.52874	0.756877
CHEMBL2016827	402.3	Fc1cc2nc(NCCCNCc3ccc(Cl)c(Cl)c3)sc2cc1F	1242.85	1	S. aureus (ATCC 25923)	0.293207	Training	-0.654419	-0.61705	-0.472565	-0.654756	-0.37136	-0.0571497	-0.0255903	-0.342764	-0.469352	-0.40915	-0.439418	-0.520747	0.728386	-0.194686	0.623199	-0.495339	0.00760066	0.583316	0.274137	-0.145407	0.136125
CHEMBL819	401.44	Cc1onc(-c2ccccc2)c1C(=O)N[C@@H]1C(=O)N2[C@@H]1SC(C)(C)[C@@H]2C(=O)O	1245.52	1	S. aureus (ATCC 25923)	0.293207	Training	0.00128448	-0.329448	-0.559998	-0.156509	-0.37136	2.11495	0.316958	-0.0113372	-0.320275	-0.67242	0.423601	1.59827	-0.385756	0.555566	0.0468554	0.146815	-0.0339353	-0.168289	0.600593	-0.472153	-0.639892
CHEMBL5275258	378.38	CC1CCc2c(sc(NC(=O)c3cccc([N+](=O)[O-])c3F)c2C(=O)O)C1	1250	1	S. aureus (ATCC 25923)	0.293207	Test	-0.00105571	-0.00882733	-0.708872	-0.435973	-0.37136	-0.0571497	-0.159067	-0.342764	-0.342107	-0.604781	-0.370048	-0.0285588	0.189709	0.0696164	-0.0249003	-0.112876	-0.0300836	-0.310078	0.114917	0.384892	-0.267702
CHEMBL2178445	462.93	Cc1c(CCC(=O)O)c(=O)oc2c(C)c(OCc3ccc(-c4ccc(Cl)cc4)cc3)ccc12	1250	1	S. aureus (ATCC 25923)	0.293207	Training	-0.55046	-0.426473	-0.110882	-0.359168	-0.37136	-0.0571497	-0.559498	-0.342764	0.395006	-0.381721	-0.282545	-0.332287	0.613066	-0.0826686	0.232595	-0.22133	-0.0222335	-0.266626	-0.307987	0.278023	-0.0667532
CHEMBL1668682	399.49	C=C1C[C@@H](C(=O)Nc2ccccc2)N(C(=O)[C@H](CC2CCCC2)CN(O)C=O)C1	1251.6	1	S. aureus (ATCC 25923)	0.293207	Training	-0.431561	-0.339011	-0.702974	-0.588069	-0.37136	-0.0571497	1.10699	-0.342764	-0.320275	-0.307857	-0.431603	-0.140601	-0.516122	-0.527846	-0.294595	-0.28913	-0.0357943	0.123404	0.0716437	-0.472153	0.40758
CHEMBL4579752	793.25	CCNC(=N)NCCCCCCCCN(CCCCCCCCNC(=N)N)C(=O)N(CCCCCCCCNC(=N)N)CCCCCCCCNC(=N)NCC	1260.64	1	S. aureus (ATCC 25923)	0.293207	Training	0.947531	1.42778	0.111474	-0.561485	-0.37136	-0.0571497	-0.559498	-0.342764	-1.08374	4.13206	-1.11605	-0.551703	0.819139	-0.950253	-0.549128	0.109495	-0.0362671	0.152975	0.250157	-1.01057	1.98841
CHEMBL1668679	394.5	C=C1C[C@@H](C(=O)Nc2ncc(C)s2)N(C(=O)[C@H](CCCC)CN(O)C=O)C1	1267.43	1	S. aureus (ATCC 25923)	0.293207	Test	-0.0613606	-0.292079	-0.789213	-0.554545	-0.37136	-0.0571497	0.72946	-0.342764	-1.08374	-0.274273	-0.866489	-0.118183	-0.928059	-0.538454	-0.161826	0.248066	-0.0315316	0.42156	0.457892	-1.01057	0.580463
CHEMBL1082643	394.4	CCCC[C@H](CN(O)C=O)C(=O)N1CC=C[C@H]1C(=O)Nc1ccc(F)c[n+]1[O-]	1267.75	1	S. aureus (ATCC 25923)	0.293207	Training	-0.17963	0.000218255	-0.826846	-0.5904	-0.37136	-0.0571497	0.241354	-0.342764	-0.723833	-0.288283	-0.784176	-0.0828098	-0.642966	-0.514709	-0.349797	-0.0489306	-0.0316576	0.0353621	-0.451531	-0.624471	0.695682
CHEMBL1083641	393.87	CCCC[C@H](CN(O)C=O)C(=O)N1CC=C[C@H]1C(=O)Nc1ccccc1Cl	1269.45	1	S. aureus (ATCC 25923)	0.293207	Training	-0.431561	-0.339012	-0.671388	-0.704858	-0.37136	-0.0571497	0.241354	-0.342764	-0.543881	-0.291617	-0.609293	-0.0611215	-0.369323	-0.51762	0.0395084	0.033495	-0.0148323	0.383095	-0.163674	-0.494324	0.875998
CHEMBL1084758	389.45	CCCC[C@H](CN(O)C=O)C(=O)N1CC=C[C@H]1C(=O)Nc1ccc(OC)cc1	1283.86	1	S. aureus (ATCC 25923)	0.293207	Training	-0.348484	-0.338734	-0.676519	-0.702527	-0.37136	-0.0571497	0.241354	-0.342764	-0.574756	-0.243343	-0.747253	-0.101815	-0.587679	-0.609996	-0.134663	0.0428581	-0.0338512	0.200939	-0.370709	-0.512125	1.03438
CHEMBL2313972	757.03	O=C(O)c1cn(C2CC2)c2cc(N3CCN(Cn4nc(-c5cccc(Cl)c5)n(-c5cccc(I)c5)c4=S)CC3)c(F)cc2c1=O	1290	1	S. aureus (ATCC 25923)	0.293207	Test	-0.155508	0.818901	0.882867	0.0636735	1.55774	-0.0571497	-0.159067	-0.342764	0.888549	-0.23737	0.238314	-0.227153	0.432179	0.149907	1.20368	-0.38793	1.31131	0.605778	0.102333	0.443667	-0.488926
CHEMBL1435	454.52	Cc1nnc(SCC2=C(C(=O)O)N3C(=O)[C@@H](NC(=O)Cn4cnnn4)[C@H]3SC2)s1	1320.07	1	S. aureus (ATCC 25923)	0.293207	Training	0.873365	-0.227127	-0.0692403	-0.46125	-0.37136	2.11495	1.32814	-0.342764	-0.813809	-0.500659	-0.60618	1.10494	-1.7696	-0.244346	1.02931	-0.650282	-0.0286217	0.836963	0.741122	-0.0523419	-0.176392
CHEMBL4872232	590.52	O=C(O)c1ccc(-n2cc(CNc3ccc(N4CCOCC4)c(C(F)(F)F)c3)c(-c3ccc(C(F)(F)F)cc3)n2)cc1	1320.87	1	S. aureus (ATCC 25923)	0.293207	Training	-0.524538	-0.479478	0.191748	0.582093	-0.37136	-0.0571497	-0.0255903	0.609399	1.05758	-0.154368	0.116541	0.248699	0.425169	0.421244	-0.0284663	-0.426929	-0.0328646	-0.607694	-0.666488	0.40636	-0.430573
CHEMBL1082327	378.4	CCCC[C@H](CN(O)C=O)C(=O)N1CC=C[C@H]1C(=O)Nc1ccc(F)cn1	1321.35	1	S. aureus (ATCC 25923)	0.293207	Training	-0.315541	-0.337727	-0.752279	-0.669003	-0.37136	-0.0571497	0.241354	-0.342764	-0.574756	-0.285967	-0.739974	-0.0747256	-0.660055	-0.589591	-0.159738	-0.14013	-0.0325293	0.0982133	-0.438407	-0.610682	0.826344
CHEMBL1240637	752.94	CC[C@H]1OC(=O)[C@H](C)[C@@H](OC(=O)NCc2ccc(O)cc2)[C@H](C)[C@@H](O[C@@H]2O[C@H](C)C[C@H](N(C)C)[C@H]2O)[C@](C)(OC)C[C@@H](C)C(=O)[C@@H](C)[C@@H](OC)[C@]1(C)O	1328.13	1	S. aureus (ATCC 25923)	0.293207	Test	0.401907	-0.119027	0.100616	0.806277	-0.37136	-0.0571497	-0.559498	0.726201	-0.320275	0.386205	0.529864	0.254088	-0.463355	0.113944	-0.465284	1.13248	-0.034206	-0.603796	0.402582	-0.444283	0.00357026
CHEMBL4854995	584.31	O=C(O)c1ccc(-n2cc(CNc3cc(Br)cc(C(F)(F)F)c3)c(-c3ccc(C(F)(F)F)cc3)n2)cc1	1334.91	1	S. aureus (ATCC 25923)	0.293207	Training	-0.636777	-0.479768	0.0504516	0.587014	-0.37136	-0.0571497	-0.0255903	0.677769	0.273533	-0.216895	0.228591	0.363855	0.595642	0.557819	0.396155	-0.226745	0.254647	-0.540588	-0.466636	0.0251213	-0.60017
CHEMBL5200561	584.31	O=C(O)c1ccc(-c2nn(-c3ccc(C(F)(F)F)cc3)cc2CNc2ccc(Br)c(C(F)(F)F)c2)cc1	1334.91	1	S. aureus (ATCC 25923)	0.293207	Training	-0.636777	-0.479767	0.0504516	0.555509	-0.37136	-0.0571497	-0.0255903	0.609399	0.294119	-0.241144	0.228591	0.37371	0.595642	0.588363	0.396408	-0.215078	0.254669	-0.540588	-0.499934	0.0251213	-0.565412
CHEMBL2429887	742.92	NC[C@H]1O[C@H](O[C@H]2[C@H](O)[C@@H](OCc3cccc4ccccc34)[C@H](N)C[C@@H]2N)[C@H](N)[C@@H](OCc2cccc3ccccc23)[C@@H]1OCc1cccc2ccccc12	1346.04	1	S. aureus (ATCC 25923)	0.293207	Training	0.293088	1.2121	0.970075	-0.0767381	-0.37136	-0.0571497	-0.559498	-0.342764	2.06274	-0.00480143	0.138362	-0.378816	-0.193008	-0.235845	-0.0451886	-0.652547	-0.0389149	0.171175	-0.250838	0.895086	0.0281472
CHEMBL4850631	573.42	O=C(O)c1ccc(-n2cc(CNc3cc(C(F)(F)F)cc(C(F)(F)F)c3)c(-c3ccc(C(F)(F)F)cc3)n2)cc1	1360.26	1	S. aureus (ATCC 25923)	0.293207	Test	-0.636777	-0.479756	0.00695258	1.0714	-0.37136	-0.0571497	-0.0255903	1.18802	0.273533	-0.156655	0.314874	0.660591	0.518585	0.825142	-0.0363116	-0.161931	-0.0290004	-1.13665	-0.798234	-0.0471359	-0.782186
CHEMBL278255	365.79	NC1CCN(c2c(F)cc3c(=O)c(C(=O)O)cn(C4CC4)c3c2Cl)C1	1366.9	1	S. aureus (ATCC 25923)	0.293207	Training	-0.444072	0.00986193	-0.709891	-0.447777	1.55774	-0.0571497	0.195552	-0.342764	-0.702001	-0.696189	0.637639	-0.102356	0.1171	0.335755	0.00819858	-0.150031	-0.0153606	0.284128	-0.0177952	-0.375346	-0.660159
CHEMBL1300890	365.21	FC(F)(F)c1cccc(NC(S)=Nc2ccc(Cl)c(Cl)c2)c1	1369.08	1	S. aureus (ATCC 25923)	0.293207	Training	-0.67242	2.54551	-0.658698	-0.260523	-0.37136	-0.0571497	-0.559498	0.167502	-0.214862	-0.411966	-0.0425543	0.560486	1.1237	0.401444	1.01464	0.0172338	0.0311076	-0.00308852	-0.189032	0.162161	-0.252135
CHEMBL4861659	568.75	O=C(O)c1ccc(-n2cc(CNc3ccc(Br)c(Cl)c3F)c(-c3ccc(C(F)(F)F)cc3)n2)cc1	1371.43	1	S. aureus (ATCC 25923)	0.293207	Training	-0.636777	-0.479775	0.0601707	0.104921	-0.37136	-0.0571497	-0.0255903	0.167502	0.204143	-0.328044	0.145509	0.0523794	0.641303	0.343024	0.593554	-0.26203	0.282461	-0.108347	-0.362589	0.0354957	-0.383206
CHEMBL454431	182.18	COC(=O)c1c(C)cc(O)cc1O	1372.27	1	S. aureus (ATCC 25923)	0.293207	Test	-0.640287	-0.359071	-1.33422	-0.88373	-0.37136	-0.0571497	-0.559498	-0.342764	-0.829246	-0.818381	-0.371351	-0.0900298	0.0135216	-0.180218	0.227456	0.728004	-0.030316	0.0446766	-0.72223	-0.176657	0.537326
CHEMBL3094495	452.61	c1cc2cc(CCCCc3cc4ccc(C5=NCCCN5)cc4[nH]3)[nH]c2cc1C1=NCCCN1	1391.93	1	S. aureus (ATCC 25923)	0.293207	Training	-0.517878	-0.655774	-0.245107	-0.63208	-0.37136	-0.0571497	0.508308	-0.342764	1.16299	-0.420296	-0.0945424	-0.50838	0.3352	-0.317802	-0.184313	-0.976268	-0.0409224	0.130113	-0.200709	0.686218	0.0261689
CHEMBL5285106	351.37	CC1CCc2c(sc(NC(=O)c3c(F)cccc3F)c2C(=O)O)C1	1400	1	S. aureus (ATCC 25923)	0.293207	Training	-0.389347	-0.381967	-0.798767	-0.52139	-0.37136	-0.0571497	-0.159067	-0.342764	-0.342107	-0.640522	-0.2184	-0.0333839	0.355861	0.0802407	-0.0197418	-0.124015	-0.0298133	-0.373446	0.236698	0.492235	-0.271705
CHEMBL5290224	351.37	CC1CCc2c(sc(NC(=O)c3ccc(F)cc3F)c2C(=O)O)C1	1400	1	S. aureus (ATCC 25923)	0.293207	Training	-0.389347	-0.381968	-0.798767	-0.490486	-0.37136	-0.0571497	-0.159067	-0.342764	-0.363939	-0.622087	-0.2184	-0.0513721	0.355861	0.0403857	-0.0201312	-0.141965	-0.0298522	-0.373446	0.251273	0.492235	-0.325179
CHEMBL2313975	700.02	O=C(O)c1cn(C2CC2)c2cc(N3CCN(Cn4nc(-c5cccc(Cl)c5)n(-c5ccc(Cl)cc5Cl)c4=S)CC3)c(F)cc2c1=O	1400	1	S. aureus (ATCC 25923)	0.293207	Test	-0.155508	0.818904	0.826191	0.145002	1.55774	-0.0571497	-0.159067	-0.342764	0.739472	-0.230294	0.266259	-0.210919	0.435327	0.176488	0.666307	-0.35076	0.00123073	0.476392	-0.0294425	0.378464	-0.536501
CHEMBL4860364	178.23	C/C=C(\C)c1cc(O)c(C)c(O)c1	1402.68	1	S. aureus (ATCC 25923)	0.293207	Training	-0.877007	-0.414088	-1.33656	-0.899855	-0.37136	-0.0571497	-0.559498	-0.342764	-0.829246	-0.811886	-0.216424	-0.465754	0.672136	-0.126297	0.214761	1.3182	-0.0332126	0.863662	-0.231818	-0.176657	0.537326
CHEMBL511201	355.75	NC(=O)c1c(F)ccc(OCc2nc3cc(Cl)cnc3s2)c1F	1405.48	1	S. aureus (ATCC 25923)	0.293207	Training	-0.284039	-0.120856	-0.596389	-0.582989	-0.37136	-0.0571497	-0.0255903	-0.342764	-0.453915	-0.637399	-0.410203	-0.292391	-0.333408	-0.157778	0.578483	-0.529463	-0.00883286	0.448422	-0.171266	-0.189072	-0.219672
CHEMBL4855732	550.76	O=C(O)c1ccc(-n2cc(CNc3ccc(Br)c(Cl)c3)c(-c3ccc(C(F)(F)F)cc3)n2)cc1	1416.22	1	S. aureus (ATCC 25923)	0.293207	Training	-0.636777	-0.479779	0.0279271	0.0606166	-0.37136	-0.0571497	-0.0255903	0.167502	0.294119	-0.310565	0.0914283	0.031955	0.645882	0.267918	0.629631	-0.317509	0.2896	0.0223552	-0.300259	0.109096	-0.351062
CHEMBL5287108	345.42	COc1ccc(C(=O)Nc2sc3c(c2C(=O)O)CCC(C)C3)cc1	1420	1	S. aureus (ATCC 25923)	0.293207	Test	-0.30627	-0.381691	-0.766361	-0.605338	-0.37136	-0.0571497	-0.159067	-0.342764	-0.214862	-0.597254	-0.383541	-0.120946	0.22649	-0.107473	0.0365066	-0.0603738	-0.0331288	-0.0196168	0.306551	0.566727	0.0526012
CHEMBL1240622	702.93	CCCCNC(=O)O[C@H]1[C@H](C)[C@@H](O[C@@H]2O[C@H](C)C[C@H](N(C)C)[C@H]2O)[C@](C)(OC)C[C@@H](C)C(=O)[C@@H](C)[C@@H](OC)[C@](C)(O)[C@@H](CC)OC(=O)[C@@H]1C	1422.62	1	S. aureus (ATCC 25923)	0.293207	Training	0.219822	-0.24487	-0.254204	0.610885	-0.37136	-0.0571497	-0.559498	0.726201	-0.829246	0.362047	0.558569	0.334051	-0.405804	0.146265	-0.617065	1.52038	-0.0336894	-0.716557	0.591912	-0.67675	0.250413
CHEMBL5273408	343.45	Cc1ccc(C(=O)Nc2sc3c(c2C(=O)O)CCC(C)C3)c(C)c1	1430	1	S. aureus (ATCC 25923)	0.293207	Training	-0.389347	-0.381968	-0.774397	-0.490486	-0.37136	-0.0571497	-0.159067	-0.342764	-0.363939	-0.615025	-0.152656	-0.10054	0.397183	0.0502442	0.0300726	0.269619	-0.033708	0.0304371	0.619077	0.492235	-0.325179
CHEMBL4796935	341.44	N/C(=N\NC(=S)N1CCCC1)c1cc(Oc2ccccc2)ccn1	1435.1	1	S. aureus (ATCC 25923)	0.293207	Training	-0.270357	1.03301	-0.633132	-0.841665	-0.37136	-0.0571497	0.573081	-0.342764	0.188706	-0.434868	-0.926889	-0.336083	0.489364	-0.500232	0.670583	-0.775093	-0.0246303	0.260426	-0.445994	0.0620313	0.520112
CHEMBL4854777	542.29	O=C(O)c1ccc(-n2cc(CNc3cc(Cl)c(F)c(Cl)c3F)c(-c3ccc(C(F)(F)F)cc3)n2)cc1	1438.34	1	S. aureus (ATCC 25923)	0.293207	Test	-0.636777	-0.479772	0.0263907	0.181226	-0.37136	-0.0571497	-0.0255903	0.167502	0.125078	-0.330294	0.16182	0.0656885	0.599663	0.377942	0.302345	-0.247978	-0.00393554	-0.355467	-0.552742	-0.0285659	-0.449351
CHEMBL5171616	695.1	N=C(N)NCCCCCCCCN(CCCCCCCCN)C(=O)N(CCCCCCCCNC(=N)N)CCCCCCCCNC(=N)N	1438.64	1	S. aureus (ATCC 25923)	0.293207	Training	0.876425	2.01817	-0.177426	-0.628533	-0.37136	-0.0571497	-0.559498	-0.342764	-1.08374	3.62617	-1.11785	-0.545112	0.598431	-0.965685	-0.562114	0.0333849	-0.0359618	0.401994	0.360671	-1.01057	1.96247
CHEMBL564865	347.35	O=C(O)c1cn(C2CC2)c2nc(N3CCC[C@H]3CO)c(F)cc2c1=O	1439.47	1	S. aureus (ATCC 25923)	0.293207	Training	-0.380166	-0.30312	-0.819222	-0.564782	1.55774	-0.0571497	0.241354	-0.342764	-0.638383	-0.69769	0.379601	-0.132381	0.119166	0.308588	-0.235253	-0.340316	-0.034121	0.152305	-0.255695	-0.410749	-0.309363
CHEMBL4863890	541.4	O=C(O)c1ccc(-n2cc(CNc3cc(F)c(C(F)(F)F)cc3F)c(-c3ccc(C(F)(F)F)cc3)n2)cc1	1440.71	1	S. aureus (ATCC 25923)	0.293207	Training	-0.636777	-0.479764	-0.0531089	0.634112	-0.37136	-0.0571497	-0.0255903	0.609399	0.188706	-0.265188	0.171732	0.37365	0.464222	0.578889	-0.013729	-0.268067	-0.0292134	-0.988396	-0.827965	-0.0410453	-0.623886
CHEMBL4847885	539.86	O=C(O)c1ccc(-n2cc(CNc3cc(Cl)cc(C(F)(F)F)c3)c(-c3ccc(C(F)(F)F)cc3)n2)cc1	1444.82	1	S. aureus (ATCC 25923)	0.293207	Test	-0.636777	-0.479768	-0.0155719	0.587014	-0.37136	-0.0571497	-0.0255903	0.677769	0.273533	-0.227867	0.19447	0.365685	0.559278	0.543745	0.146408	-0.252694	-0.0179634	-0.660631	-0.626648	0.0251213	-0.60017
CHEMBL4863491	539.86	O=C(O)c1ccc(-n2cc(CNc3ccc(Cl)c(C(F)(F)F)c3)c(-c3ccc(C(F)(F)F)cc3)n2)cc1	1444.82	1	S. aureus (ATCC 25923)	0.293207	Training	-0.636777	-0.479767	-0.0155719	0.555509	-0.37136	-0.0571497	-0.0255903	0.609399	0.294119	-0.251872	0.19447	0.375817	0.559278	0.57282	0.146661	-0.241027	-0.017939	-0.660631	-0.649227	0.0251213	-0.565412
CHEMBL1449663	335.81	O=C(Nc1sc2c(c1C(=O)O)CCCC2)c1ccc(Cl)cc1	1460	1	S. aureus (ATCC 25923)	0.293207	Training	-0.389347	-0.381972	-0.792272	-0.686272	-0.37136	-0.0571497	-0.159067	-0.342764	-0.0349101	-0.643615	-0.372027	-0.0999302	0.458107	-0.0664462	0.272799	-0.343606	-0.0109235	0.265964	0.401935	0.946839	-0.0474429
CHEMBL5278989	333.38	CC1CCc2c(sc(NC(=O)c3ccc(F)cc3)c2C(=O)O)C1	1470	1	S. aureus (ATCC 25923)	0.293207	Training	-0.389347	-0.381971	-0.831011	-0.571814	-0.37136	-0.0571497	-0.159067	-0.342764	-0.214862	-0.631752	-0.312995	-0.0723766	0.35122	-0.0538412	0.0109045	-0.200604	-0.0317409	-0.190611	0.337846	0.629819	-0.219672
CHEMBL4279652	676.9	CCCCCCCO[C@@H]1[C@@H](O)[C@H](O[C@H]2O[C@H](CN)[C@@H](O)[C@H](OCCCCc3cc4ccc5cccc6ccc(c3)c4c56)[C@H]2N)[C@@H](N)C[C@H]1N	1477.32	1	S. aureus (ATCC 25923)	0.293207	Test	0.392096	1.33763	0.280004	-0.179378	-0.37136	-0.0571497	-0.559498	-0.342764	0.47407	0.0160114	0.250616	-0.363267	-0.244066	-0.244754	-0.308558	-0.242117	-0.0376757	0.370986	0.0863976	0.513012	0.221652
CHEMBL3423319	661.16	O=C(O)c1cn(C2CC2)c2cc(N3CCN(Cn4nc(-c5cccc(O)c5)n(Cc5ccc(Cl)cc5)c4=S)CC3)c(F)cc2c1=O	1480	1	S. aureus (ATCC 25923)	0.293207	Training	0.0265765	0.944733	0.733816	0.0884262	1.55774	-0.0571497	-0.159067	-0.342764	0.888549	-0.20897	0.101993	-0.235753	0.114602	0.00792959	0.49011	-0.485011	-0.0195533	0.40692	-0.185908	0.415701	-0.457576
CHEMBL2313970	661.16	COc1ccc(-n2c(-c3cccc(Cl)c3)nn(CN3CCN(c4cc5c(cc4F)c(=O)c(C(=O)O)cn5C4CC4)CC3)c2=S)cc1	1480	1	S. aureus (ATCC 25923)	0.293207	Training	-0.0724315	0.819181	0.719036	0.0301497	1.55774	-0.0571497	-0.159067	-0.342764	0.888549	-0.242649	0.0808579	-0.236444	0.224106	0.0664981	0.476673	-0.412797	-0.0195445	0.301203	-0.243965	0.415701	-0.347611
CHEMBL126	337.35	CC(=O)NC[C@H]1CN(c2ccc(N3CCOCC3)c(F)c2)C(=O)O1	1482.14	1	S. aureus (ATCC 25923)	0.293207	Training	-0.601134	-0.554564	-0.826521	-0.652819	-0.37136	-0.0571497	-0.0255903	-0.342764	0.0396284	-0.528454	-0.234931	-0.193951	0.1626	-0.223685	-0.189928	-0.454412	-0.0352404	-0.0653557	-0.461641	0.384419	0.0974663
CHEMBL4871139	524.3	O=C(O)c1ccc(-n2cc(CNc3ccc(Cl)c(Cl)c3F)c(-c3ccc(C(F)(F)F)cc3)n2)cc1	1487.7	1	S. aureus (ATCC 25923)	0.293207	Test	-0.636777	-0.479775	-0.00585285	0.104921	-0.37136	-0.0571497	-0.0255903	0.167502	0.204143	-0.338287	0.109592	0.0546409	0.603025	0.326473	0.330662	-0.289345	-0.00449543	-0.234708	-0.51974	0.0354957	-0.383206
CHEMBL4860904	524.3	O=C(O)c1ccc(-n2cc(CNc3cc(Cl)c(F)c(Cl)c3)c(-c3ccc(C(F)(F)F)cc3)n2)cc1	1487.7	1	S. aureus (ATCC 25923)	0.293207	Training	-0.636777	-0.479777	-0.00585285	0.136922	-0.37136	-0.0571497	-0.0255903	0.167502	0.188706	-0.316287	0.109592	0.0461492	0.603025	0.30564	0.329809	-0.301627	-0.00452102	-0.234708	-0.497057	0.0354957	-0.419793
CHEMBL4861842	521.42	O=C(O)c1ccc(-n2cc(CNc3cccc(OC(F)(F)F)c3)c(-c3ccc(C(F)(F)F)cc3)n2)cc1	1495.92	1	S. aureus (ATCC 25923)	0.293207	Training	-0.5537	-0.479391	-0.0737182	0.573433	-0.37136	-0.0571497	-0.0255903	0.167502	0.443196	-0.169512	0.00418767	0.33918	0.395848	0.350178	0.00663125	-0.420744	-0.0317129	-0.790771	-0.841044	0.0735284	-0.479102
CHEMBL267648	333.36	CCn1cc(C(=O)O)c(=O)c2cc(F)c(N3CCN(C)CC3)cc21	1499.88	1	S. aureus (ATCC 25923)	0.293207	Training	-0.649108	-0.42859	-0.775126	-0.558236	-0.37136	-0.0571497	-0.559498	-0.342764	-0.129403	-0.662558	0.1532	-0.210661	0.183897	0.02219	-0.0589034	0.140342	-0.0340511	0.0627995	-0.310344	0.730082	-0.105249
CHEMBL4648593	332.38	CCn1cc(C(=O)O)c(=O)c2cc(F)c(N3CCCCCC3)cc21	1504.3	1	S. aureus (ATCC 25923)	0.293207	Test	-0.678271	-0.428604	-0.85454	-0.672694	-0.37136	-0.0571497	-0.559498	-0.342764	-0.638383	-0.643435	0.0292248	-0.223957	0.511614	-0.0294644	-0.204901	-0.0268876	-0.0344364	0.182325	-0.251567	-0.270623	0.159547
CHEMBL4865180	516.32	O=C(O)c1ccc(-n2cc(CNc3ccc(Br)cc3)c(-c3ccc(C(F)(F)F)cc3)n2)cc1	1510.69	1	S. aureus (ATCC 25923)	0.293207	Training	-0.636777	-0.479782	-0.074097	-0.0118342	-0.37136	-0.0571497	-0.0255903	0.167502	0.443196	-0.337018	-0.0457753	0.0188166	0.544884	0.171449	0.511513	-0.437375	0.283345	-0.0939785	-0.401718	0.193983	-0.278512
CHEMBL4865202	516.32	O=C(O)c1ccc(-n2cc(CNc3cccc(Br)c3)c(-c3ccc(C(F)(F)F)cc3)n2)cc1	1510.69	1	S. aureus (ATCC 25923)	0.293207	Training	-0.636777	-0.479782	-0.074097	-0.0118342	-0.37136	-0.0571497	-0.0255903	0.167502	0.443196	-0.337018	-0.0457753	0.0193626	0.544884	0.171525	0.511513	-0.437375	0.283345	-0.0939785	-0.400396	0.193983	-0.278512
CHEMBL2313962	639.2	CCCCCCn1c(-c2cccc(Cl)c2)nn(CN2CCN(c3cc4c(cc3F)c(=O)c(C(=O)O)cn4C3CC3)CC2)c1=S	1530	1	S. aureus (ATCC 25923)	0.293207	Training	-0.155508	0.818891	0.434408	-0.106965	1.55774	-0.0571497	-0.159067	-0.342764	0.379569	-0.156279	0.0366788	-0.222893	0.325482	-0.000886536	0.367172	-0.237532	-0.0183481	0.401412	0.00741529	0.208039	-0.130748
CHEMBL4853933	506.31	O=C(O)c1ccc(-n2cc(CNc3cc(Cl)ccc3Cl)c(-c3ccc(C(F)(F)F)cc3)n2)cc1	1540.56	1	S. aureus (ATCC 25923)	0.293207	Test	-0.636777	-0.479778	-0.0380964	0.0667682	-0.37136	-0.0571497	-0.0255903	0.167502	0.294119	-0.321255	0.0545405	0.0308162	0.60657	0.235339	0.359634	-0.345563	-0.00511044	-0.107421	-0.451647	0.109096	-0.351062
CHEMBL4858651	506.31	O=C(O)c1ccc(-n2cc(CNc3ccc(Cl)c(Cl)c3)c(-c3ccc(C(F)(F)F)cc3)n2)cc1	1540.56	1	S. aureus (ATCC 25923)	0.293207	Training	-0.636777	-0.479779	-0.0380964	0.0606166	-0.37136	-0.0571497	-0.0255903	0.167502	0.294119	-0.321255	0.0545405	0.0342703	0.60657	0.250899	0.359634	-0.345563	-0.00511187	-0.107421	-0.461658	0.109096	-0.351062
CHEMBL4872762	506.31	O=C(O)c1ccc(-n2cc(CNc3cc(Cl)cc(Cl)c3)c(-c3ccc(C(F)(F)F)cc3)n2)cc1	1540.56	1	S. aureus (ATCC 25923)	0.293207	Training	-0.636777	-0.47978	-0.0380964	0.102623	-0.37136	-0.0571497	-0.0255903	0.167502	0.273533	-0.297356	0.0545405	0.0229571	0.60657	0.216717	0.358758	-0.358176	-0.00513663	-0.107421	-0.427238	0.109096	-0.388637
CHEMBL3423308	630.68	O=C(O)c1cn(C2CC2)c2cc(N3CCN(Cn4nc(-c5ccccc5O)n(-c5ccc(F)cc5)c4=S)CC3)c(F)cc2c1=O	1550	1	S. aureus (ATCC 25923)	0.293207	Training	0.0265765	0.944743	0.601586	0.0305438	1.55774	-0.0571497	-0.159067	-0.342764	0.919423	-0.305038	0.0634578	-0.225899	0.118616	0.0676593	0.379948	-0.522852	-0.0288831	0.224333	-0.365029	0.443667	-0.461665
CHEMBL4591252	643.93	CCCCCCCCCCCCCCCCn1nnc(-c2n[nH]c(=S)n2-c2ccccc2)c1-c1n[nH]c(=S)n1-c1ccccc1	1552.96	1	S. aureus (ATCC 25923)	0.293207	Test	0.217932	1.8959	0.47478	-0.643418	-0.37136	-0.0571497	1.13938	-0.342764	0.443196	0.130279	-0.994886	-0.380479	0.37996	-0.385023	0.732701	-0.466569	-0.0241444	0.947021	-0.0175939	-0.329309	0.796032
CHEMBL2296135	306.37	Cc1nn(CN2CCOCC2)c(=O)n1CCCn1ccnc1	1566.73	1	S. aureus (ATCC 25923)	0.293207	Training	-0.610135	-0.607259	-0.988352	-0.87094	-0.37136	-0.0571497	0.973512	-0.342764	-0.320275	-0.554019	-0.664097	-0.466923	-0.699262	-0.521523	-0.252223	-0.628281	-0.0383206	0.273443	-0.367778	-0.0209139	0.410422
CHEMBL4644824	318.35	CCN(CC)c1cc2c(cc1F)c(=O)c(C(=O)O)cn2C1CC1	1570.6	1	S. aureus (ATCC 25923)	0.293207	Training	-0.678271	-0.428594	-0.888067	-0.618738	1.55774	-0.0571497	-0.559498	-0.342764	-0.638383	-0.691772	0.247449	-0.131179	0.503617	0.238387	-0.161205	0.304094	-0.0337119	0.0647327	-0.327967	-0.241026	0.0180086
CHEMBL4278585	630.96	CC(C)CCCCC(C)CCO[C@@H]1[C@@H](N)[C@@H](O[C@H]2[C@H](O)[C@@H](OCCC(C)CCCCC(C)C)[C@H](N)C[C@@H]2N)O[C@H](CN)[C@H]1O	1584.89	1	S. aureus (ATCC 25923)	0.293207	Training	0.392096	1.33762	-0.531571	-0.0600989	-0.37136	-0.0571497	-0.559498	-0.342764	-0.702001	0.787087	0.209581	-0.279706	-0.281837	-0.492143	-0.76143	0.754816	-0.0356011	0.227882	1.00701	-0.183182	0.579974
CHEMBL4859243	491.39	O=C(O)c1ccc(-n2cc(CNc3cc(F)c(F)c(F)c3)c(-c3ccc(C(F)(F)F)cc3)n2)cc1	1587.33	1	S. aureus (ATCC 25923)	0.293207	Test	-0.636777	-0.479777	-0.145414	0.136922	-0.37136	-0.0571497	-0.0255903	0.167502	0.188706	-0.355469	-0.0422124	0.0432641	0.402503	0.243032	0.0321453	-0.442346	-0.0307076	-0.716534	-0.816237	0.0354957	-0.419793
CHEMBL4866301	489.86	O=C(O)c1ccc(-n2cc(CNc3ccc(F)c(Cl)c3)c(-c3ccc(C(F)(F)F)cc3)n2)cc1	1592.29	1	S. aureus (ATCC 25923)	0.293207	Training	-0.636777	-0.479779	-0.107877	0.0606166	-0.37136	-0.0571497	-0.0255903	0.167502	0.294119	-0.341339	-0.0234129	0.0327956	0.503599	0.218147	0.20678	-0.417824	-0.018559	-0.354845	-0.625561	0.109096	-0.351062
CHEMBL3423322	612.69	O=C(O)c1cn(C2CC2)c2cc(N3CCN(Cn4nc(-c5ccc(O)cc5)n(-c5ccccc5)c4=S)CC3)c(F)cc2c1=O	1600	1	S. aureus (ATCC 25923)	0.293207	Training	0.0265765	0.944737	0.569342	-0.0507841	1.55774	-0.0571497	-0.159067	-0.342764	1.14304	-0.315361	0.0217973	-0.237478	0.111551	0.0304349	0.403467	-0.559789	-0.0298081	0.327706	-0.332379	0.517482	-0.411641
CHEMBL4877842	485.89	Cc1ccc(NCc2cn(-c3ccc(C(=O)O)cc3)nc2-c2ccc(C(F)(F)F)cc2)cc1Cl	1605.3	1	S. aureus (ATCC 25923)	0.293207	Training	-0.636777	-0.479779	-0.0956919	0.0606166	-0.37136	-0.0571497	-0.0255903	0.167502	0.294119	-0.337451	0.0224612	0.0352823	0.518118	0.221932	0.223911	-0.273213	-0.0199136	-0.21294	-0.500811	0.109096	-0.351062
CHEMBL3604977	618.07	Cc1nc(N2CCCC2)c([N+](=O)[O-])n1CC(O)CNC1CCN(c2c(F)cc3c(=O)c(C(=O)O)cn(C4CC4)c3c2Cl)C1	1617.94	1	S. aureus (ATCC 25923)	0.293207	Test	0.18994	0.0726432	0.0749107	0.076824	1.55774	-0.0571497	1.72856	-0.342764	-0.702001	-0.288426	0.386534	-0.219165	0.223947	0.281311	-0.181414	-0.235052	-0.0239889	0.22997	-0.0838472	-0.640021	-0.476344
CHEMBL4588719	615.88	CCCCCCCCCCCCCCn1nnc(-c2n[nH]c(=S)n2-c2ccccc2)c1-c1n[nH]c(=S)n1-c1ccccc1	1623.69	1	S. aureus (ATCC 25923)	0.293207	Training	0.217932	1.8959	0.419368	-0.643418	-0.37136	-0.0571497	1.13938	-0.342764	0.443196	0.00773206	-0.988449	-0.368121	0.306768	-0.354589	0.811362	-0.483205	-0.0234879	0.963311	-0.0754385	-0.30032	0.722181
CHEMBL4280733	602.9	CCCCCCCCCCO[C@@H]1[C@@H](N)[C@@H](O[C@H]2[C@H](O)[C@@H](OCCCCCCCCCC)[C@H](N)C[C@@H]2N)O[C@H](CN)[C@H]1O	1658.65	1	S. aureus (ATCC 25923)	0.293207	Training	0.392096	1.33761	-0.600326	-0.61275	-0.37136	-0.0571497	-0.559498	-0.342764	-0.702001	0.724523	-0.165767	-0.326098	-0.345724	-0.710232	-0.790896	0.311851	-0.0356579	0.450186	0.514927	-0.144699	1.33094
CHEMBL4871386	596.08	O=C(O)c1cn(C2CC2)c2c(Cl)c(N3CCN(C/C(=N\OCc4ccccc4)c4nccs4)CC3)c(F)cc2c1=O	1677.63	1	S. aureus (ATCC 25923)	0.293207	Training	-0.0845825	-0.375952	0.302931	-0.268203	1.55774	-0.0571497	0.573081	-0.342764	0.570441	-0.246636	-0.208299	-0.250267	0.218019	-0.0569852	0.140445	-0.633576	-0.0235094	0.000325951	-0.0829606	0.304549	-0.129349
CHEMBL4550923	587.82	CCCCCCCCCCCCn1nnc(-c2n[nH]c(=S)n2-c2ccccc2)c1-c1n[nH]c(=S)n1-c1ccccc1	1701.2	1	S. aureus (ATCC 25923)	0.293207	Test	0.217932	1.8959	0.363957	-0.643418	-0.37136	-0.0571497	1.13938	-0.342764	0.443196	-0.109471	-0.981439	-0.354665	0.22707	-0.32145	0.897014	-0.501319	-0.0227731	0.981049	-0.138425	-0.268753	0.641765
CHEMBL5285470	363.87	CCC1CCc2c(sc(NC(=O)c3ccccc3Cl)c2C(=O)O)C1	1720	1	S. aureus (ATCC 25923)	0.293207	Training	-0.389347	-0.381969	-0.733525	-0.638468	-0.37136	-0.0571497	-0.159067	-0.342764	-0.183987	-0.600246	-0.234107	-0.0672588	0.565015	-0.00230566	0.185707	-0.0131972	-0.0126204	0.190523	0.497649	0.566727	0.106074
CHEMBL4289925	574.85	CCCCCCCCCCCO[C@@H]1[C@@H](N)[C@@H](O[C@H]2[C@H](O)[C@@H](OCCCCCCC)[C@H](N)C[C@@H]2N)O[C@H](CN)[C@H]1O	1739.58	1	S. aureus (ATCC 25923)	0.293207	Training	0.392096	1.33761	-0.655737	-0.61275	-0.37136	-0.0571497	-0.559498	-0.342764	-0.702001	0.558054	-0.117943	-0.309279	-0.465026	-0.691207	-0.775046	0.330753	-0.035467	0.444624	0.474594	-0.102461	1.27237
CHEMBL4282055	574.85	CCCCCCCCCCCO[C@@H]1[C@@H](O)[C@H](O[C@H]2O[C@H](CN)[C@@H](O)[C@H](OCCCCCCC)[C@H]2N)[C@@H](N)C[C@H]1N	1739.58	1	S. aureus (ATCC 25923)	0.293207	Training	0.392096	1.33761	-0.655737	-0.61275	-0.37136	-0.0571497	-0.559498	-0.342764	-0.702001	0.558054	-0.117943	-0.309279	-0.465026	-0.691207	-0.775046	0.330753	-0.035467	0.444624	0.474594	-0.102461	1.27237
CHEMBL2431747	574.85	CCCCCCCCCO[C@@H]1[C@@H](N)[C@@H](O[C@H]2[C@H](O)[C@@H](OCCCCCCCCC)[C@H](N)C[C@@H]2N)O[C@H](CN)[C@H]1O	1739.58	1	S. aureus (ATCC 25923)	0.293207	Test	0.392096	1.33761	-0.655737	-0.61275	-0.37136	-0.0571497	-0.559498	-0.342764	-0.702001	0.558054	-0.117943	-0.309279	-0.465026	-0.691207	-0.775046	0.330753	-0.035467	0.444624	0.474594	-0.102461	1.27237
CHEMBL476215	444.76	Clc1cccc(CO/N=C2\c3cccc(Br)c3CCC2Cn2ccnc2)c1	1756	1	S. aureus (ATCC 25923)	0.293207	Training	-0.886457	-0.65788	-0.399663	-0.724876	-0.37136	-0.0571497	0.573081	-0.342764	0.0768977	-0.48313	-0.229606	-0.446087	0.751771	-0.190077	0.627397	-0.6886	0.360086	0.281109	0.138668	0.514422	0.192518
CHEMBL4872901	561.64	O=C(O)c1cn(C2CC2)c2cc(N3CCN(C/C(=N\OCc4ccccc4)c4nccs4)CC3)c(F)cc2c1=O	1780.5	1	S. aureus (ATCC 25923)	0.293207	Training	-0.0845825	-0.375956	0.200907	-0.324706	1.55774	-0.0571497	0.573081	-0.342764	0.634059	-0.252845	-0.324722	-0.273221	0.127712	-0.147683	0.0343591	-0.746863	-0.0354962	-0.0932306	-0.160984	0.366048	-0.0972772
CHEMBL4443770	559.77	CCCCCCCCCCn1nnc(-c2n[nH]c(=S)n2-c2ccccc2)c1-c1n[nH]c(=S)n1-c1ccccc1	1786.45	1	S. aureus (ATCC 25923)	0.293207	Training	0.217932	1.8959	0.308545	-0.643418	-0.37136	-0.0571497	1.13938	-0.342764	0.443196	-0.221089	-0.973778	-0.339957	0.139958	-0.285227	0.990635	-0.521118	-0.0219918	1.00044	-0.20727	-0.23425	0.553869
CHEMBL29651	278.28	CCn1cc(C(=O)O)c(=O)c2cc(F)c(N(C)C)cc21	1796.75	1	S. aureus (ATCC 25923)	0.293207	Test	-0.678271	-0.428608	-0.971826	-0.606611	-0.37136	-0.0571497	-0.559498	-0.342764	-0.638383	-0.747903	0.0846571	-0.137508	0.141303	0.110732	0.0889856	0.6548	-0.0317696	0.167798	-0.459766	-0.0944467	-0.0773679
CHEMBL5278792	347.41	CCC1CCc2c(sc(NC(=O)c3ccc(F)cc3)c2C(=O)O)C1	1800	1	S. aureus (ATCC 25923)	0.293207	Training	-0.389347	-0.38197	-0.803305	-0.605338	-0.37136	-0.0571497	-0.159067	-0.342764	-0.214862	-0.59882	-0.34504	-0.0870756	0.41848	-0.088516	-0.0322063	-0.13398	-0.0317957	-0.16158	0.278732	0.566727	0.0526012
CHEMBL161	554.59	CO/N=C(\C(=O)N[C@@H]1C(=O)N2C(C(=O)O)=C(CSc3nc(=O)c(O)nn3C)CS[C@H]12)c1csc(N)n1	1803.13	1	S. aureus (ATCC 25923)	0.293207	Training	1.40558	0.359985	0.136984	-0.177637	-0.37136	2.11495	0.195552	-0.342764	-0.559318	-0.35114	-0.230817	1.02727	-1.19288	-0.18472	0.500293	-0.266983	-0.0276818	0.584914	0.15285	-0.0751588	-0.14291
CHEMBL4289475	546.79	CCCCCCCCO[C@@H]1[C@@H](N)[C@@H](O[C@H]2[C@H](O)[C@@H](OCCCCCCCC)[C@H](N)C[C@@H]2N)O[C@H](CN)[C@H]1O	1828.86	1	S. aureus (ATCC 25923)	0.293207	Training	0.392096	1.33761	-0.711149	-0.61275	-0.37136	-0.0571497	-0.559498	-0.342764	-0.702001	0.396869	-0.0652138	-0.290735	-0.596565	-0.670232	-0.75757	0.351593	-0.0352565	0.438492	0.430124	-0.0558919	1.2078
CHEMBL1088258	531.55	O=C(O)c1cn(C2CC2)c2nc(N3CCC(n4cc(/C=N/OCc5ccccc5)nn4)CC3)c(F)cc2c1=O	1881.29	1	S. aureus (ATCC 25923)	0.293207	Test	-0.091513	-0.404026	0.0968013	-0.324706	1.55774	-0.0571497	0.195552	-0.342764	0.634059	-0.329431	-0.297816	-0.305665	0.0879595	-0.0775693	0.0528487	-0.821797	-0.037227	-0.0763001	-0.455516	0.513874	-0.157023
CHEMBL4871175	527.62	CC(C)(C)O/N=C(\CN1CCN(c2cc3c(cc2F)c(=O)c(C(=O)O)cn3C2CC2)CC1)c1nccs1	1895.3	1	S. aureus (ATCC 25923)	0.293207	Training	-0.0845825	-0.375867	-0.121169	0.213151	1.55774	-0.0571497	0.573081	-0.342764	-0.129403	-0.26626	0.00554549	-0.132809	0.141303	0.26591	-0.0729213	-0.12219	-0.0344962	-0.17543	0.316945	0.0932602	-0.487755
CHEMBL4460066	521.77	CCCCCCCCCCCCCCCCn1nnc(-c2n[nH]c(=S)n2N)c1-c1n[nH]c(=S)n1N	1916.55	1	S. aureus (ATCC 25923)	0.293207	Training	0.68633	3.08583	-0.142536	-0.711082	-0.37136	-0.0571497	1.13938	-0.342764	-1.08374	0.0145366	-1.39041	-0.310059	-0.731379	-0.571252	0.981114	-0.157785	-0.0174023	1.66184	0.152388	-1.01057	0.902306
CHEMBL3884193	407.45	C#CCOC(=O)c1cn(C2CC2)c2cc(N3CCN(CC#C)CC3)c(F)cc2c1=O	1920	1	S. aureus (ATCC 25923)	0.293207	Training	-0.748116	-0.556229	-0.384516	-0.576514	1.55774	-0.0571497	-0.559498	-0.342764	-0.129403	-0.502783	-0.0567779	-0.212365	0.223947	-0.0188299	0.111731	-0.259459	-0.0361504	-0.462505	-0.364953	0.360854	0.210093
CHEMBL4551704	516.76	CCOC(=O)[C@@]1(C)CC[C@]2(C)CC[C@]3(C)C(=CC[C@@H]4[C@@]5(C)[C@@H](O)[C@H](O)[C@H](O)C(C)(C)[C@@H]5CC[C@]43C)[C@@H]2C1	1935.13	1	S. aureus (ATCC 25923)	0.293207	Test	-0.458203	-0.233085	-0.78457	0.872545	-0.37136	-0.0571497	-0.559498	3.93893	-0.277499	-0.618417	2.0684	1.10195	-0.00967469	2.35732	-0.68551	1.71866	-0.0365414	-0.660035	1.69535	1.35042	-1.19942
CHEMBL4852041	515.61	CCn1cc(C(=O)O)c(=O)c2cc(F)c(N3CCN(C/C(=N\OC(C)(C)C)c4nccs4)CC3)cc21	1939.45	1	S. aureus (ATCC 25923)	0.293207	Training	-0.0845825	-0.375878	-0.158538	0.159195	-0.37136	-0.0571497	0.573081	-0.342764	-0.129403	-0.252725	-0.155181	-0.13837	0.15317	0.1829	-0.0202661	0.12344	-0.0335657	-0.106636	0.213061	0.149867	-0.214207
CHEMBL3884171	803.49	O=C(OCc1cn(-c2ccc(Br)cc2)nn1)c1cn(C2CC2)c2cc(N3CCN(Cc4cn(-c5ccc(Br)cc5)nn4)CC3)c(F)cc2c1=O	1940	1	S. aureus (ATCC 25923)	0.293207	Training	-0.195291	-0.522991	1.08444	0.0785975	1.55774	-0.0571497	0.950611	-0.342764	0.888549	-0.0859452	-0.0825033	-0.357204	0.0198008	-0.0916034	0.690106	-0.726557	0.36332	0.367771	-0.0714003	0.29059	-0.364941
CHEMBL444929	627.98	CC(C)[C@@H](CC[C@@H](C)[C@H]1CC[C@H]2[C@@H]3[C@H](O)C[C@H]4C[C@@H](NCCCNCCCCN)CC[C@]4(C)[C@H]3CC[C@]12C)OS(=O)(=O)O	1990.51	1	S. aureus (ATCC 25923)	0.293207	Training	0.0395376	0.313207	-0.575662	0.553094	-0.37136	-0.0571497	-0.10647	0.888837	-0.443186	0.0586175	0.534419	0.0503639	0.296531	0.683202	-0.754548	0.809705	-0.033409	-0.13796	1.57526	0.644677	-0.126813
CHEMBL5194524	996.98	CC[C@H]1OC(=O)C[C@@H](O)[C@H](C)[C@@H](O[C@@H]2O[C@H](C)[C@@H](O)[C@H](N(C)C)[C@H]2O)[C@@H](CCN(Cc2cn(-c3cnc4ccccc4c3)nn2)Cc2ccco2)C[C@@H](C)C(=O)/C=C/C(C)=C/[C@@H]1CI	2006.06	1	S. aureus (ATCC 25923)	0.293207	Test	0.430619	-0.158895	1.24527	0.510677	-0.37136	-0.0571497	1.32814	-0.342764	0.00688498	0.712731	-0.0563752	-0.214464	-0.427508	-0.394877	0.42109	0.111037	1.00792	0.0170731	0.201919	-0.463041	0.104982
CHEMBL4299408	993.2	CC[C@H]1OC(=O)[C@@H](C)[C@H](O[C@H]2C[C@@](C)(OC)[C@@H](OC(=O)NNC(=O)/C=C/c3ccccc3OC)[C@H](C)O2)[C@@H](C)[C@H](O[C@H]2O[C@@H](C)C[C@@H](N(C)C)[C@@H]2O)[C@@](C)(O)C[C@H](C)CN(C)[C@@H](C)[C@@H]2OC(=O)O[C@@]12C	2013.69	1	S. aureus (ATCC 25923)	0.293207	Training	0.843213	-0.177596	0.860083	1.56134	-0.37136	-0.0571497	-0.14594	1.01009	-0.0922707	0.79944	0.512214	0.238374	-0.288561	0.210808	-0.439544	0.860596	-0.035339	-0.771009	0.313532	-0.394345	-0.174976
CHEMBL5177535	494.5	CC1CCN(S(=O)(=O)c2ccc(C(=O)Nc3nnc(-c4ccc(C(F)(F)F)cc4)o3)cc2)CC1	2022.24	1	S. aureus (ATCC 25923)	0.293207	Training	-0.217073	-0.392984	-0.252815	0.238873	-0.37136	-0.0571497	0.195552	0.95799	0.443196	-0.339689	-0.36386	0.645708	0.305699	0.452146	0.061306	-0.216023	-0.0312813	-0.704756	0.249516	0.678588	-0.464334
CHEMBL4531591	493.71	CCCCCCCCCCCCCCn1nnc(-c2n[nH]c(=S)n2N)c1-c1n[nH]c(=S)n1N	2025.48	1	S. aureus (ATCC 25923)	0.293207	Training	0.68633	3.08583	-0.197948	-0.711082	-0.37136	-0.0571497	1.13938	-0.342764	-1.08374	-0.12138	-1.40437	-0.289441	-0.893171	-0.541025	1.10094	-0.162479	-0.0161355	1.72457	0.0844241	-1.01057	0.809208
CHEMBL476381	383.85	Fc1cccc2c1CCC(Cn1ccnc1)/C2=N/OCc1cccc(Cl)c1	2034.65	1	S. aureus (ATCC 25923)	0.293207	Test	-0.886457	-0.65788	-0.535467	-0.724876	-0.37136	-0.0571497	0.573081	-0.342764	0.0768977	-0.513345	-0.343155	-0.389341	0.576289	-0.250453	0.105881	-0.812321	-0.019977	-0.184104	-0.262538	0.514422	0.192518
CHEMBL5189129	982.28	CC[C@H]1OC(=O)C[C@@H](O)[C@H](C)[C@@H](O[C@@H]2O[C@H](C)[C@@H](O)[C@H](N(C)C)[C@H]2O)[C@@H](CCN(Cc2cn(-c3cnc4ccccc4c3)nn2)Cc2ccco2)C[C@@H](C)C(=O)/C=C/C(C)=C/[C@@H]1CN1CC(C)CC(C)C1	2036.08	1	S. aureus (ATCC 25923)	0.293207	Training	0.459782	-0.158874	1.27043	0.820526	-0.37136	-0.0571497	1.32814	-0.342764	0.346202	0.900431	-0.0103847	-0.233842	-0.383222	-0.377101	-0.242584	0.0991947	-0.0374022	-0.238611	0.282707	-0.163752	-0.0567614
CHEMBL4299410	981.17	CC[C@H]1OC(=O)[C@@H](C)[C@H](O[C@H]2C[C@@](C)(OC)[C@@H](OC(=O)NNC(=O)/C=C/c3ccc(F)cc3)[C@H](C)O2)[C@@H](C)[C@H](O[C@H]2O[C@@H](C)C[C@@H](N(C)C)[C@@H]2O)[C@@](C)(O)C[C@H](C)CN(C)[C@@H](C)[C@@H]2OC(=O)O[C@@]12C	2038.38	1	S. aureus (ATCC 25923)	0.293207	Training	0.760136	-0.177877	0.795434	1.62456	-0.37136	-0.0571497	-0.14594	1.01009	-0.123145	0.790713	0.542873	0.248507	-0.252901	0.223874	-0.454971	0.818795	-0.0349081	-0.839862	0.330235	-0.385904	-0.290383
CHEMBL5187525	980.26	CC[C@H]1OC(=O)C[C@@H](O)[C@H](C)[C@@H](O[C@@H]2O[C@H](C)[C@@H](O)[C@H](N(C)C)[C@H]2O)[C@@H](CCN(Cc2ccccc2)Cc2cn(-c3cnc4ccccc4c3)nn2)C[C@@H](C)C(=O)/C=C/C(C)=C/[C@@H]1CN1CCC(O)CC1	2040.28	1	S. aureus (ATCC 25923)	0.293207	Training	0.523597	-0.0343248	1.42656	0.706068	-0.37136	-0.0571497	0.195552	-0.342764	1.27932	0.913382	0.0257789	-0.244967	-0.496134	-0.430392	-0.154727	-0.0284106	-0.0372793	-0.0985924	0.152724	0.133066	0.03265
CHEMBL2237909	381.26	O=c1c2cc(Cl)ccc2nc(-c2ccccc2)n1Cc1ccc(Cl)cc1	2045.85	1	S. aureus (ATCC 25923)	0.293207	Test	-0.927141	-0.609925	-0.338406	-0.642419	-0.37136	-0.0571497	-0.559498	-0.342764	0.739472	-0.609659	-0.0650813	-0.441361	0.773107	-0.111172	0.618576	-0.577658	-0.00164716	0.386245	-0.239405	0.719368	-0.0775981
CHEMBL564691	488.52	O=C(O)c1cn(C2CC2)c2nc(N3CCC[C@H]3Cn3cc(Cc4ccccc4)nn3)c(F)cc2c1=O	2047	1	S. aureus (ATCC 25923)	0.293207	Training	-0.285839	-0.410683	-0.0890476	-0.321981	1.55774	-0.0571497	0.996414	-0.342764	0.125078	-0.454785	-0.0444971	-0.282826	-0.00987627	0.0160716	0.0277486	-0.722048	-0.0373775	0.123925	-0.315141	-0.193843	-0.353746
CHEMBL211444	487.49	CC(=O)NC[C@H]1CN(c2ccc(N3CCN(C/C=C/c4ccc([N+](=O)[O-])o4)CC3)c(F)c2)C(=O)O1	2051.32	1	S. aureus (ATCC 25923)	0.293207	Training	-0.148488	-0.180295	-0.274002	-0.292705	-0.37136	-0.0571497	0.72946	-0.342764	-0.214862	-0.220742	-0.550663	-0.264966	0.362703	-0.179352	-0.168191	-0.513398	-0.0352334	-0.287555	-0.515272	0.00354794	-0.00317444
CHEMBL399397	486.52	COc1c(N2CCc3sc(COC(C)=O)cc3C2)c(F)cc2c(=O)c(C(=O)O)cn(C3CC3)c12	2055.41	1	S. aureus (ATCC 25923)	0.293207	Training	-0.104294	-0.328325	-0.257542	-0.209618	1.55774	-0.0571497	-0.0255903	-0.342764	-0.342107	-0.485866	0.0596724	-0.138593	-0.0457349	0.107056	-0.0824491	-0.197526	-0.0333536	-0.154108	0.0549278	-0.00121752	-0.394465
CHEMBL477851	379.89	Cc1cccc2c1CCC(Cn1ccnc1)/C2=N/OCc1cccc(Cl)c1	2055.86	1	S. aureus (ATCC 25923)	0.293207	Test	-0.886457	-0.65788	-0.523282	-0.724876	-0.37136	-0.0571497	0.573081	-0.342764	0.0768977	-0.509536	-0.300621	-0.399311	0.594195	-0.245888	0.12752	-0.633968	-0.0216477	-0.00908824	-0.108679	0.514422	0.192518
CHEMBL1829347	971.58	CC[C@H]1OC(=O)[C@H](C)[C@@H](O[C@H]2C[C@@](C)(OC)[C@@H](OC(=O)NNC(=O)c3ccc(Cl)cc3)[C@H](C)O2)[C@H](C)[C@@H](O[C@@H]2O[C@H](C)C[C@H](N(C)C)[C@H]2O)[C@](C)(O)C[C@@H](C)CN(C)[C@H](C)[C@H]2OC(=O)O[C@@]21C	2058.5	1	S. aureus (ATCC 25923)	0.293207	Training	0.760136	-0.177873	0.716056	1.58871	-0.37136	-0.0571497	-0.14594	1.01009	-0.123145	0.681367	0.658157	0.28681	-0.213836	0.291769	-0.427264	0.911012	-0.0277543	-0.740993	0.450327	-0.368308	-0.350292
CHEMBL3290281	377.53	CCCCCCCCc1cnnn1C[C@H]1O[C@H](OCCC(C)C)C=CC1=O	2066.06	1	S. aureus (ATCC 25923)	0.293207	Training	-0.644968	-0.594151	-0.884577	-0.788103	-0.37136	-0.0571497	0.241354	-0.342764	-0.723833	0.0141301	-0.784881	-0.237216	-0.00509612	-0.695871	-0.256035	0.0698284	-0.037405	0.24967	0.275961	-0.589068	1.06423
CHEMBL3290264	377.53	CCCCCCCCc1cn(C[C@H]2O[C@H](OCCC(C)C)C=CC2=O)nn1	2066.06	1	S. aureus (ATCC 25923)	0.293207	Training	-0.644968	-0.594084	-0.884577	-0.7584	-0.37136	-0.0571497	0.195552	-0.342764	-0.723833	0.0715081	-0.784881	-0.247641	-0.00509612	-0.73322	-0.264398	0.0574976	-0.037456	0.24967	0.287995	-0.589068	1.01458
CHEMBL1829342	967.16	CC[C@H]1OC(=O)[C@H](C)[C@@H](O[C@H]2C[C@@](C)(OC)[C@@H](OC(=O)NNC(=O)c3ccc(OC)cc3)[C@H](C)O2)[C@H](C)[C@@H](O[C@@H]2O[C@H](C)C[C@H](N(C)C)[C@H]2O)[C@](C)(O)C[C@@H](C)CN(C)[C@H](C)[C@H]2OC(=O)O[C@@]21C	2067.91	1	S. aureus (ATCC 25923)	0.293207	Test	0.843213	-0.177593	0.710925	1.55518	-0.37136	-0.0571497	-0.14594	1.01009	-0.123145	0.695631	0.584986	0.270233	-0.303945	0.2529	-0.490483	0.909078	-0.0352217	-0.798749	0.347189	-0.377228	-0.250157
CHEMBL1831240	483.32	O=C1c2cccnc2C(=O)c2c1c(C(=O)NCCN1CCOCC1)c1ccc(Br)cn21	2069.02	1	S. aureus (ATCC 25923)	0.293207	Training	-0.404018	-0.499682	-0.267469	-0.533162	-0.37136	-0.0571497	-0.259177	-0.342764	0.722633	-0.605936	0.174583	0.0752801	0.052519	0.07857	0.327786	-0.574829	0.289356	0.575421	-0.22036	0.540158	-0.178803
CHEMBL4277228	350.33	O=c1[nH]c2ccccc2[nH]/c1=N/N=C/[C@@H]1O[C@H](CO)[C@@H](O)[C@H](O)[C@H]1O	2070	1	S. aureus (ATCC 25923)	0.293207	Training	0.162938	-0.0942998	-0.793184	-0.669825	-0.37136	-0.0571497	-0.559498	-0.342764	-0.0985281	-0.583276	-0.211184	-0.131311	-1.20795	-0.484372	-0.172625	-0.57892	-0.0340979	-0.10686	-0.655452	0.330671	0.195906
CHEMBL4280639	512.47	O=c1[nH]c2ccccc2[nH]/c1=N/N=C/[C@@H]1O[C@H](CO)[C@@H](O[C@H]2O[C@H](CO)[C@@H](O)[C@H](O)[C@H]2O)[C@H](O)[C@H]1O	2070	1	S. aureus (ATCC 25923)	0.293207	Training	0.875345	0.282293	-0.380475	-0.331094	-0.37136	-0.0571497	-0.559498	-0.342764	0.092335	-0.324212	0.0880087	-0.0847878	-1.57114	-0.444496	-0.332083	-0.461598	-0.0332681	-0.0465136	-0.547879	0.267416	0.108944
CHEMBL3799841	965.11	CO[C@H]1/C=C/O[C@@]2(C)Oc3c(C)c(O)c4c(O)c(c(CN[C@@H](Cc5ccccc5)C(=O)OCc5ccccc5)c(O)c4c3C2=O)NC(=O)/C(C)=C\C=C\[C@H](C)[C@H](O)[C@@H](C)[C@@H](O)[C@@H](C)[C@H](OC(C)=O)[C@@H]1C	2072.3	1	S. aureus (ATCC 25923)	0.293207	Test	0.915758	0.185811	1.54512	0.926148	-0.37136	-0.0571497	-0.249327	0.0631511	0.729495	0.535013	0.214805	0.0581549	-0.181231	-0.00746399	-0.0666515	0.309327	-0.0355351	-0.139453	-0.149191	-0.348658	-0.0597004
CHEMBL1831244	481.35	O=C1c2cccnc2C(=O)c2c1c(C(=O)NCCN1CCCCC1)c1ccc(Br)cn21	2077.49	1	S. aureus (ATCC 25923)	0.293207	Training	-0.487095	-0.499951	-0.30548	-0.533162	-0.37136	-0.0571497	-0.259177	-0.342764	0.722633	-0.604284	0.218574	0.0724474	0.221586	0.0883196	0.283101	-0.489122	0.289114	0.619976	-0.0439234	1.03693	-0.178803
CHEMBL3885489	750.57	O=C(OCc1cn(-c2ccc(F)cc2Cl)nn1)c1cn(C2CC2)c2cc(N3CCN(Cc4cn(-c5ccc(F)cc5Cl)nn4)CC3)c(F)cc2c1=O	2080	1	S. aureus (ATCC 25923)	0.293207	Training	-0.195291	-0.522985	1.01688	0.241254	1.55774	-0.0571497	0.950611	-0.342764	0.590395	-0.0859267	-0.0532105	-0.329953	-0.014181	-0.0372275	0.301845	-0.692232	-0.0180495	0.02493	-0.364601	0.180837	-0.453005
CHEMBL4559235	959.43	CNC(=O)NC(=N)NCCCCCCCCN(CCCCCCCCNC(=N)NC(=O)NC)C(=O)N(CCCCCCCCNC(=N)NCC1CC1)CCCCCCCCNC(=N)NCC1CC1	2084.57	1	S. aureus (ATCC 25923)	0.293207	Training	1.21953	0.653577	0.602023	-0.265522	3.48685	-0.0571497	-0.559498	-0.342764	-1.08374	4.3169	-0.899272	-0.431953	0.484937	-0.801342	-0.569404	-0.186771	-0.0367191	-0.152512	0.265818	-1.01057	1.49994
CHEMBL5177708	954.18	CC[C@H]1OC(=O)C[C@@H](O)[C@H](C)[C@@H](O[C@@H]2O[C@H](C)[C@@H](O)[C@H](N(C)C)[C@H]2O)[C@@H](CCN(Cc2ccc(NC(C)=O)cc2)Cc2cn(-c3cnc4ccccc4c3)nn2)C[C@@H](C)C(=O)/C=C/C(C)=C/[C@@H]1CO	2096.04	1	S. aureus (ATCC 25923)	0.293207	Test	0.756356	0.0198001	1.36039	0.753478	-0.37136	-0.0571497	0.195552	-0.342764	0.515856	0.884684	-0.0391787	-0.205005	-0.670178	-0.422841	-0.108749	0.10249	-0.0363365	-0.0443522	0.0307968	-0.304701	0.0828652
CHEMBL4299471	953.14	CC[C@H]1OC(=O)[C@@H](C)[C@H](O[C@H]2C[C@@](C)(OC)[C@@H](OC(=O)NNC(=O)/C=C/c3ccco3)[C@H](C)O2)[C@@H](C)[C@H](O[C@H]2O[C@@H](C)C[C@@H](N(C)C)[C@@H]2O)[C@@](C)(O)C[C@H](C)CN(C)[C@@H](C)[C@@H]2OC(=O)O[C@@]12C	2098.33	1	S. aureus (ATCC 25923)	0.293207	Training	0.878405	-0.176593	0.589426	1.51011	-0.37136	-0.0571497	0.98664	1.01009	-0.632125	0.714189	0.427635	0.266906	-0.321158	0.226082	-0.540697	0.815225	-0.0354674	-0.862189	0.334914	-0.571896	-0.272906
CHEMBL3769948	476.51	O=C(O)c1cn(C2CC2)c2cc(N3CCN(CNc4nc5ccccc5[nH]4)CC3)c(F)cc2c1=O	2098.59	1	S. aureus (ATCC 25923)	0.293207	Training	-0.282688	-0.423007	-0.103927	-0.324706	1.55774	-0.0571497	-0.0255903	-0.342764	0.410443	-0.486337	0.194482	-0.311362	0.0751872	-0.0298118	-0.0351442	-0.713072	-0.03735	0.295788	-0.367533	0.482225	-0.425878
CHEMBL211104	472.54	CC(=O)NC[C@H]1CN(c2ccc(N3CCN(C(=O)/C=C/c4cccs4)CC3)c(F)c2)C(=O)O1	2116.22	1	S. aureus (ATCC 25923)	0.293207	Training	-0.247226	-0.456007	-0.230709	-0.412349	-0.37136	-0.0571497	1.10699	-0.342764	-0.214862	-0.274639	-0.549175	-0.171129	0.124315	-0.277067	0.0338387	-0.493849	-0.033822	0.098614	-0.11955	0.0598876	0.0472495
CHEMBL4437254	936.94	CC[C@H]1OC(=O)[C@H](C)[C@@H](O[C@H]2C[C@@](C)(OC)[C@@H](OC(=O)NC[C@H]3OB(O)c4ccccc43)[C@H](C)O2)[C@H](C)[C@@H](O[C@@H]2O[C@H](C)C[C@H](N(C)C)[C@H]2O)[C@](C)(OC)C[C@@H](C)C(=O)[C@H](C)[C@@H](O)[C@]1(C)O	2134.61	1	S. aureus (ATCC 25923)	0.293207	Test	0.833222	0.00840233	0.502383	1.43702	-0.37136	-0.0571497	-0.159067	1.13455	-0.0922707	0.529139	0.556059	0.278539	-0.52434	0.278332	-0.555324	0.971198	-0.0349747	-0.730629	0.40714	-0.359133	-0.270049
CHEMBL2237908	364.81	O=c1c2cc(Cl)ccc2nc(-c2ccccc2)n1Cc1ccc(F)cc1	2138.1	1	S. aureus (ATCC 25923)	0.293207	Training	-0.927141	-0.609925	-0.408186	-0.642419	-0.37136	-0.0571497	-0.559498	-0.342764	0.739472	-0.627032	-0.164539	-0.442962	0.64173	-0.147672	0.423555	-0.669853	-0.018805	0.0705665	-0.463537	0.719368	-0.0775981
CHEMBL214263	467.5	CC(=O)NC[C@H]1CN(c2ccc(N3CCN(C(=O)/C=C/c4cccnc4)CC3)c(F)c2)C(=O)O1	2139.04	1	S. aureus (ATCC 25923)	0.293207	Training	-0.385387	-0.499227	-0.169023	-0.412349	-0.37136	-0.0571497	-0.0255903	-0.342764	0.548609	-0.254484	-0.362809	-0.188088	-0.0139349	-0.30653	0.0322131	-0.555758	-0.036219	0.0190199	-0.504983	0.380376	0.114392
CHEMBL3884758	729.77	CC(=O)c1ccc(-n2cc(COC(=O)c3cn(C4CC4)c4cc(N5CCN(Cc6cn(-c7ccc(C(C)=O)cc7)nn6)CC5)c(F)cc4c3=O)nn2)cc1	2140	1	S. aureus (ATCC 25923)	0.293207	Training	0.111993	-0.414186	1.05593	0.246175	1.55774	-0.0571497	0.950611	-0.342764	0.888549	-0.0420399	-0.195803	-0.208056	-0.297391	-0.140485	0.169887	-0.601921	-0.0376281	0.13972	-0.438037	0.205268	-0.355152
CHEMBL4458484	465.66	CCCCCCCCCCCCn1nnc(-c2n[nH]c(=S)n2N)c1-c1n[nH]c(=S)n1N	2147.49	1	S. aureus (ATCC 25923)	0.293207	Test	0.68633	3.08583	-0.25336	-0.711082	-0.37136	-0.0571497	1.13938	-0.342764	-1.08374	-0.250308	-1.42002	-0.266323	-1.07457	-0.507133	1.23529	-0.167742	-0.0147152	1.79489	0.00822235	-1.01057	0.704825
CHEMBL5208094	930.93	CC[C@H]1OC(=O)C[C@@H](O)[C@H](C)[C@@H](O[C@@H]2O[C@H](C)[C@@H](O)[C@H](N(C)C)[C@H]2O)[C@@H](CCN(C)Cc2cn(-c3cnc4ccccc4c3)nn2)C[C@@H](C)C(=O)/C=C/C(C)=C/[C@@H]1CI	2148.39	1	S. aureus (ATCC 25923)	0.293207	Training	0.31235	-0.160186	1.03483	0.463266	-0.37136	-0.0571497	0.195552	-0.342764	0.00688498	0.608095	0.123688	-0.18134	-0.535727	-0.381106	0.531722	0.35002	1.10793	0.0946072	0.327125	-0.410896	0.0924437
CHEMBL4875168	462.51	CCC(CC)Oc1cc(/C=C/c2ccc(C(F)(F)F)cc2)c(C(=O)O)c(O)c1CC=C(C)C	2162.12	1	S. aureus (ATCC 25923)	0.293207	Training	-0.640287	-0.356873	-0.357971	0.0386227	-0.37136	-0.0571497	-0.559498	0.167502	-0.383893	-0.10996	-0.0263801	0.122485	0.771346	0.191564	0.0116124	0.615607	-0.0319447	-0.474544	-0.300957	-0.309294	0.256646
CHEMBL251384	461.45	CC(=O)NC[C@H]1CN(c2ccc(N3CCN(Cc4ccc([N+](=O)[O-])o4)CC3)c(F)c2)C(=O)O1	2167.08	1	S. aureus (ATCC 25923)	0.293207	Training	-0.148488	-0.180295	-0.43251	-0.292705	-0.37136	-0.0571497	0.72946	-0.342764	-0.214862	-0.323294	-0.464167	-0.240826	0.292359	-0.13372	-0.261295	-0.494752	-0.0349923	-0.316177	-0.486724	0.0598876	-0.143992
CHEMBL3290273	359.4	CC(C)CCO[C@@H]1C=CC(=O)[C@@H](Cn2cc(-c3ccc(F)cc3)nn2)O1	2170.28	1	S. aureus (ATCC 25923)	0.293207	Test	-0.644968	-0.594078	-0.685266	-0.592712	-0.37136	-0.0571497	0.195552	-0.342764	-0.214862	-0.37935	-0.568586	-0.266167	-0.16035	-0.471509	0.0813354	-0.413444	-0.0363838	-0.0856979	-0.261527	-0.0728267	0.172021
CHEMBL3798096	919.03	CCOC(=O)[C@H](Cc1ccc(O)cc1)NCc1c2c(O)c3c(O)c(C)c4c(c3c1O)C(=O)[C@@](C)(O/C=C/[C@H](OC)[C@@H](C)[C@@H](OC(C)=O)[C@H](C)[C@H](O)[C@H](C)[C@@H](O)[C@@H](C)/C=C/C=C(/C)C(=O)N2)O4	2176.21	1	S. aureus (ATCC 25923)	0.293207	Training	1.09784	0.311646	1.23333	0.959671	-0.37136	-0.0571497	-0.249327	0.0631511	-0.288457	0.445675	0.306294	0.0429229	-0.300373	0.0496129	-0.11063	0.567183	-0.0344629	-0.0816911	-0.136166	-0.571762	-0.0846086
CHEMBL4589499	917.39	N=C(N)NCCCCCCCCN(CCCCCCCCNC(=N)NCc1ccccc1)C(=O)N(CCCCCCCCNC(=N)N)CCCCCCCCNC(=N)NCc1ccccc1	2180.1	1	S. aureus (ATCC 25923)	0.293207	Training	0.947531	1.42779	0.833491	-0.399618	-0.37136	-0.0571497	-0.559498	-0.342764	0.443196	3.7217	-1.01809	-0.563034	0.768538	-0.889043	-0.365659	-0.363657	-0.037663	0.110754	0.111565	-0.512333	1.54547
CHEMBL5191683	916.22	CC[C@H]1OC(=O)C[C@@H](O)[C@H](C)[C@@H](O[C@@H]2O[C@H](C)[C@@H](O)[C@H](N(C)C)[C@H]2O)[C@@H](CCN(C)Cc2cn(-c3cnc4ccccc4c3)nn2)C[C@@H](C)C(=O)/C=C/C(C)=C/[C@@H]1CN1CC(C)CC(C)C1	2182.88	1	S. aureus (ATCC 25923)	0.293207	Training	0.341512	-0.160165	1.06	0.773116	-0.37136	-0.0571497	0.195552	-0.342764	0.346202	0.796703	0.153276	-0.206088	-0.475505	-0.363379	-0.200503	0.310248	-0.0369987	-0.19142	0.400633	-0.0921907	-0.0815556
CHEMBL3884210	714.59	O=C(OCc1cn(-c2ccc(Cl)cc2)nn1)c1cn(C2CC2)c2cc(N3CCN(Cc4cn(-c5ccc(Cl)cc5)nn4)CC3)c(F)cc2c1=O	2190	1	S. aureus (ATCC 25923)	0.293207	Test	-0.195291	-0.522991	0.952394	0.0785975	1.55774	-0.0571497	0.950611	-0.342764	0.888549	-0.104723	-0.130393	-0.354653	-0.0312358	-0.111471	0.339584	-0.762977	-0.019291	0.19929	-0.295979	0.29059	-0.364941
CHEMBL213993	456.47	CC(=O)NC[C@H]1CN(c2ccc(N3CCN(C(=O)/C=C/c4ccoc4)CC3)c(F)c2)C(=O)O1	2190.72	1	S. aureus (ATCC 25923)	0.293207	Training	-0.383137	-0.499128	-0.313241	-0.412349	-0.37136	-0.0571497	1.10699	-0.342764	-0.214862	-0.297747	-0.549175	-0.171129	0.145206	-0.273375	-0.10425	-0.552697	-0.0359956	-0.147892	-0.50888	0.0598876	0.0472495
CHEMBL1087960	456.43	COC(=O)c1cn(C2CCN(c3nc4c(cc3F)c(=O)c(C(=O)O)cn4C3CC3)CC2)nn1	2190.92	1	S. aureus (ATCC 25923)	0.293207	Training	-0.0491196	-0.355659	-0.304386	-0.327037	1.55774	-0.0571497	0.195552	-0.342764	-0.129403	-0.525752	-0.00189289	-0.0934652	-0.248467	0.0914622	0.0148263	-0.466494	-0.0352124	-0.131678	-0.448073	0.351179	-0.325049
CHEMBL209000	455.49	CC(=O)NC[C@H]1CN(c2ccc(N3CCN(C(=O)/C=C/c4ccc[nH]4)CC3)c(F)c2)C(=O)O1	2195.44	1	S. aureus (ATCC 25923)	0.293207	Training	-0.359285	-0.497441	-0.32912	-0.412349	-0.37136	-0.0571497	1.10699	-0.342764	-0.214862	-0.297747	-0.314108	-0.171129	0.103883	-0.28051	-0.132445	-0.532401	-0.0361457	0.118559	-0.482562	0.0598876	0.0472495
CHEMBL4864749	439.31	Cc1ccccc1C(c1cc([N+](=O)[O-])ccc1O)N1CCc2cc(Br)ccc21	2220	1	S. aureus (ATCC 25923)	0.293207	Test	-0.641638	-0.166755	-0.30681	-0.497032	-0.37136	-0.0571497	0.00679629	-0.342764	0.175916	-0.60366	0.100153	-0.379415	0.779799	0.052438	0.591289	-0.23751	0.332175	0.369136	-0.0126211	0.263327	-0.218896
CHEMBL4859164	459.38	O=[N+]([O-])c1ccc2c(c1)CCN2C(c1ccc(C(F)(F)F)cc1)c1cc([N+](=O)[O-])ccc1O	2220	1	S. aureus (ATCC 25923)	0.293207	Training	-0.253346	0.206397	-0.272599	0.104277	-0.37136	-0.0571497	0.00679629	0.167502	0.145041	-0.497442	0.0428266	0.0775128	0.50471	0.383039	0.00157891	-0.305818	-0.0320434	-0.55645	-0.6449	0.0863974	-0.506517
CHEMBL4471008	897.4	N=C(NCCCCCCCCN(CCCCCCCCNC(=N)NCC1CC1)C(=O)N(CCCCCCNC(=N)NCC1CC1)CCCCCCNC(=N)NCC1CC1)NCC1CC1	2228.66	1	S. aureus (ATCC 25923)	0.293207	Training	0.695691	0.540941	0.427114	-0.33257	7.34505	-0.0571497	-0.559498	-0.342764	-1.08374	3.6701	-0.599359	-0.458885	0.783587	-0.656267	-0.622684	-0.427745	-0.0384598	-0.152808	0.548928	-1.01057	1.13444
CHEMBL3769567	447.47	O=C(O)c1cn(C2CC2)c2cc(N3CCN(c4nc5ccccc5[nH]4)CC3)c(F)cc2c1=O	2234.79	1	S. aureus (ATCC 25923)	0.293207	Training	-0.390967	-0.424101	-0.183378	-0.354409	1.55774	-0.0571497	-0.0255903	-0.342764	0.410443	-0.584623	0.291173	-0.283085	0.189367	0.101734	-0.00107351	-0.672048	-0.0372942	0.298194	-0.379111	0.560793	-0.544944
CHEMBL4851759	446.47	CC(C)=CCc1c(OCC2CC2)cc(/C=C/c2ccc(C(F)(F)F)cc2)c(C(=O)O)c1O	2239.79	1	S. aureus (ATCC 25923)	0.293207	Test	-0.640287	-0.356903	-0.361036	0.0386227	1.55774	-0.0571497	-0.559498	0.167502	-0.383893	-0.17703	0.111901	0.159524	0.628663	0.271962	0.0234471	0.0806271	-0.0330475	-0.52173	-0.220727	-0.309294	-0.200426
CHEMBL4078600	891.54	CC[C@H]1OC(=O)[C@H](C)[C@@H](OC(=O)Nc2cccc(C)c2)[C@H](C)[C@@H](O[C@@H]2O[C@H](C)C[C@H](N(C)C)[C@H]2O)[C@](C)(O)C[C@@H](C)CN(C)[C@H](C)[C@@H](OC(=O)NCc2ccccc2Cl)[C@]1(C)O	2243.31	1	S. aureus (ATCC 25923)	0.293207	Training	0.456271	-0.115624	0.69403	1.21671	-0.37136	-0.0571497	-0.559498	0.777478	0.21958	0.779173	0.460289	0.0699231	-0.119473	0.028587	-0.302021	0.851043	-0.0273162	-0.487966	0.446912	-0.309022	-0.185741
CHEMBL1087725	441.42	O=C(O)c1cn(C2CC2)c2nc(N3CCC(n4cc(/C=N/O)nn4)CC3)c(F)cc2c1=O	2265.42	1	S. aureus (ATCC 25923)	0.293207	Training	0.00749499	0.0591751	-0.335072	-0.40564	1.55774	-0.0571497	0.195552	-0.342764	-0.129403	-0.538983	-0.184078	-0.235875	-0.230827	0.0694075	0.0352184	-0.66903	-0.0351451	0.0418958	-0.44186	0.389005	-0.251777
CHEMBL1088234	441.42	NC(=O)c1cn(C2CCN(c3nc4c(cc3F)c(=O)c(C(=O)O)cn4C3CC3)CC2)nn1	2265.42	1	S. aureus (ATCC 25923)	0.293207	Training	0.102003	0.0857947	-0.352811	-0.288327	1.55774	-0.0571497	0.195552	-0.342764	-0.129403	-0.554336	0.0585035	-0.113671	-0.472333	0.0985562	0.0207015	-0.54186	-0.0354399	0.34512	-0.411227	0.389005	-0.524618
CHEMBL2062958	878.29	CC[C@H]1C[C@@]23OC(=O)C(=C2O)C(=O)[C@]2(CC)[C@@H](C=C[C@@H]4[C@@H](O[C@H]5C[C@@H](O)[C@H](NC(=O)c6[nH]c(Cl)c(Cl)c6Cl)[C@@H](C)O5)[C@@H](C)CC[C@@H]42)CCCC/C=C/[C@@]3(C)C=C1C(=O)O	2277.15	1	S. aureus (ATCC 25923)	0.293207	Test	0.419278	-0.0622069	0.624058	0.87479	-0.37136	-0.0571497	0.151104	2.12263	-0.187542	-0.0644846	0.995917	0.624192	-0.0189005	0.623086	-0.222578	0.53116	-0.0110417	-0.174007	0.48076	0.183621	-0.44089
CHEMBL1809138	438.59	CO[C@H]1CCCCCCCCC[C@@H](C)OC(=O)C(S(=O)(=O)c2ccccc2)CC1=O	2280.03	1	S. aureus (ATCC 25923)	0.293207	Training	-0.385027	-0.356559	-0.764879	-0.490121	-0.37136	-0.0571497	-0.559498	0.394774	-0.320275	-0.0481984	-0.312648	1.89226	0.0629238	-0.362624	-0.413958	0.260103	-0.0319456	0.422698	1.06819	-0.472153	0.761406
CHEMBL1094617	394.48	C(=C/c1cc2ccc(C3=NCCN3)cc2[nH]1)\c1cc2ccc(C3=NCCN3)cc2[nH]1	2281.48	1	S. aureus (ATCC 25923)	0.293207	Training	-0.517878	-0.655773	-0.252834	-0.63208	-0.37136	-0.0571497	2.77347	-0.342764	-0.363939	-0.617691	-0.0251752	-0.482321	0.201515	-0.213665	0.0651545	-1.12104	-0.0410767	0.0612708	-0.497606	-0.295239	-0.260158
CHEMBL4468224	437.6	CCCCCCCCCCn1nnc(-c2n[nH]c(=S)n2N)c1-c1n[nH]c(=S)n1N	2285.19	1	S. aureus (ATCC 25923)	0.293207	Training	0.68633	3.08583	-0.308771	-0.711082	-0.37136	-0.0571497	1.13938	-0.342764	-1.08374	-0.371773	-1.43769	-0.240222	-1.27938	-0.468869	1.38697	-0.173684	-0.0131115	1.87429	-0.0778119	-1.01057	0.586973
CHEMBL4853572	394.86	Cc1ccc(C(c2cc([N+](=O)[O-])ccc2O)N2CCc3cc(Cl)ccc32)cc1	2300	1	S. aureus (ATCC 25923)	0.293207	Test	-0.641638	-0.166755	-0.372833	-0.463903	-0.37136	-0.0571497	0.00679629	-0.342764	0.145041	-0.596136	0.0561261	-0.388209	0.732878	0.00153674	0.268933	-0.286047	-0.0196135	0.214242	-0.19505	0.263327	-0.263744
CHEMBL3235648	668.63	COC(=O)/C(C)=C/c1ccc(Oc2ccccc2N/C(=N/c2ccc(Cl)cc2)NCCCCNc2ccnc3cc(Cl)ccc23)cc1	2333.13	1	S. aureus (ATCC 25923)	0.293207	Training	-0.369275	-0.605164	0.783289	-0.264762	-0.37136	-0.0571497	-0.559498	-0.342764	1.2157	0.298245	-0.416275	-0.467001	0.547072	-0.447541	0.330556	-0.562823	-0.017362	0.179897	-0.402812	0.275282	0.430538
CHEMBL4459453	426.17	NC(=O)c1c(F)ccc(OCc2nn(-c3ccc(Br)cc3)c(=O)o2)c1F	2346.48	1	S. aureus (ATCC 25923)	0.293207	Training	-0.337953	-0.110062	-0.484911	-0.501661	-0.37136	-0.0571497	-0.0255903	-0.342764	-0.304838	-0.546147	-0.571195	-0.232566	-0.174813	-0.166538	0.617409	-0.464212	0.375919	0.0617516	-0.589569	-0.107152	-0.121128
CHEMBL3235647	654.6	COC(=O)/C(C)=C/c1ccc(Oc2ccccc2N/C(=N/c2ccc(Cl)cc2)NCCCNc2ccnc3cc(Cl)ccc23)cc1	2383.13	1	S. aureus (ATCC 25923)	0.293207	Training	-0.369275	-0.605164	0.755583	-0.264762	-0.37136	-0.0571497	-0.559498	-0.342764	1.2157	0.231493	-0.401677	-0.462923	0.516014	-0.434335	0.359484	-0.572567	-0.0169178	0.172211	-0.437703	0.300999	0.388519
CHEMBL1668683	417.48	C=C1C[C@@H](C(=O)Nc2ccc(F)cc2)N(C(=O)[C@H](CC2CCCC2)CN(O)C=O)C1	2395.32	1	S. aureus (ATCC 25923)	0.293207	Test	-0.431561	-0.339009	-0.67073	-0.473611	-0.37136	-0.0571497	1.10699	-0.342764	-0.574756	-0.277167	-0.351037	-0.136542	-0.485246	-0.470366	-0.310581	-0.253304	-0.0341648	-0.034962	0.0197783	-0.558854	0.258807
CHEMBL1927718	406.7	Clc1cccc(-c2nnc3sc(Nc4ccc(Br)cc4)nn23)c1	2409.64	1	S. aureus (ATCC 25923)	0.293207	Training	-0.520488	-0.619885	-0.391085	-0.691746	-0.37136	-0.0571497	0.540695	-0.342764	-0.0657846	-0.642631	-0.00679241	0.302885	0.533229	-0.154121	1.28424	-0.786884	0.424104	1.35643	0.4439	0.101339	-0.220802
CHEMBL4285762	414.45	Cc1cc(C(C)(C)C)cc(C)c1-c1cc(COc2ccc(F)c(C(N)=O)c2F)no1	2412.84	1	S. aureus (ATCC 25923)	0.293207	Training	-0.535969	-0.152822	-0.50374	0.0662833	-0.37136	-0.0571497	0.195552	0.167502	-0.559318	-0.458687	0.0547553	-0.1386	0.323638	0.489819	-0.0331003	0.506523	-0.0340904	-0.228139	0.0465583	-0.332999	-0.499426
CHEMBL3235646	640.57	COC(=O)/C(C)=C/c1ccc(Oc2ccccc2N/C(=N/c2ccc(Cl)cc2)NCCNc2ccnc3cc(Cl)ccc23)cc1	2435.33	1	S. aureus (ATCC 25923)	0.293207	Training	-0.369275	-0.605164	0.727878	-0.264762	-0.37136	-0.0571497	-0.559498	-0.342764	1.2157	0.164377	-0.386484	-0.45866	0.483688	-0.420075	0.392432	-0.582708	-0.0164555	0.164211	-0.474018	0.327766	0.344784
CHEMBL3235275	639.41	Clc1cccc(/N=C(\NCCCCNc2ccnc3cc(Cl)ccc23)Nc2ccccc2Oc2cc(Cl)ccc2Cl)c1	2439.75	1	S. aureus (ATCC 25923)	0.293207	Test	-0.605995	-0.660185	0.607846	-0.339544	-0.37136	-0.0571497	-0.559498	-0.342764	1.06662	0.110987	-0.220629	-0.564692	0.860131	-0.343565	0.542927	-0.665778	0.0077819	0.574201	-0.182149	0.372955	0.257753
CHEMBL4777151	409.55	CCCCCCCCn1nnc(-c2n[nH]c(=S)n2N)c1-c1n[nH]c(=S)n1N	2441.7	1	S. aureus (ATCC 25923)	0.293207	Training	0.68633	3.08583	-0.364183	-0.711082	-0.37136	-0.0571497	1.13938	-0.342764	-1.08374	-0.485271	-1.45779	-0.210521	-1.51244	-0.425327	1.55958	-0.180445	-0.0112867	1.96464	-0.175713	-1.01057	0.452866
CHEMBL5174350	814.31	CCCCCCN(CCCCCCCCNC(=N)NCC1CC1)C(=O)N(CCCCCCCCNC(=N)NCC1CC1)CCCCCCCCNC(=N)NCC1CC1	2456.07	1	S. aureus (ATCC 25923)	0.293207	Training	0.264466	0.252906	0.117675	-0.527962	5.41595	-0.0571497	-0.559498	-0.342764	-1.08374	3.38509	-0.690407	-0.472349	0.945297	-0.70336	-0.675769	-0.237053	-0.0382349	-0.0790199	0.617688	-1.01057	1.38781
CHEMBL1809137	406.59	CO[C@H]1CCCCCCCCC[C@@H](C)OC(=O)C(Sc2ccccc2)CC1=O	2459.48	1	S. aureus (ATCC 25923)	0.293207	Training	-0.540019	-0.529439	-0.778218	-0.808141	-0.37136	-0.0571497	-0.559498	-0.342764	-0.320275	0.120608	-0.357287	0.639898	0.547401	-0.687384	-0.249679	-0.0269584	-0.0342562	0.0531578	0.743569	-0.435021	1.11483
CHEMBL1240641	811.02	CC[C@H]1OC(=O)[C@H](C)[C@@H](OC(=O)NCCc2ccc(OC)c(OC)c2)[C@H](C)[C@@H](O[C@@H]2O[C@H](C)C[C@H](N(C)C)[C@H]2O)[C@](C)(OC)C[C@@H](C)C(=O)[C@@H](C)[C@@H](OC)[C@]1(C)O	2466.03	1	S. aureus (ATCC 25923)	0.293207	Test	0.385976	-0.244303	0.272885	0.823984	-0.37136	-0.0571497	-0.559498	0.726201	-0.469352	0.518788	0.449169	0.20905	-0.396587	0.0888441	-0.461165	1.18599	-0.0340879	-0.648589	0.333615	-0.515502	0.22854
CHEMBL132623	404.93	CC(/C=C/[C@@]1(C)[C@H](C)CCC(=O)[C@@H]1C)=C\Cc1c(O)c(Cl)c(C)c(C=O)c1O	2469.56	1	S. aureus (ATCC 25923)	0.293207	Training	-0.569722	-0.306271	-0.601769	-0.279868	-0.37136	-0.0571497	-0.559498	0.439524	-0.724648	-0.491297	0.524929	0.139903	0.217108	0.459975	0.156639	1.21576	-0.0153317	0.503465	0.525309	0.0174647	-0.022635
CHEMBL4848641	380.83	O=[N+]([O-])c1ccc(O)c(C(c2ccc(Cl)cc2)N2CCc3ccccc32)c1	2470	1	S. aureus (ATCC 25923)	0.293207	Training	-0.641638	-0.166757	-0.417262	-0.57836	-0.37136	-0.0571497	0.00679629	-0.342764	0.324993	-0.627019	-0.056086	-0.394998	0.723672	-0.0472883	0.282898	-0.502512	-0.0191413	0.211178	-0.315108	0.37035	-0.12743
CHEMBL4845801	394.86	Cc1ccccc1C(c1cc([N+](=O)[O-])ccc1O)N1CCc2cc(Cl)ccc21	2470	1	S. aureus (ATCC 25923)	0.293207	Training	-0.641638	-0.166755	-0.372833	-0.497032	-0.37136	-0.0571497	0.00679629	-0.342764	0.175916	-0.612324	0.0561261	-0.377062	0.732878	0.0341985	0.269035	-0.270993	-0.0195804	0.214242	-0.219088	0.263327	-0.218896
CHEMBL3235274	625.39	Clc1cccc(/N=C(\NCCCNc2ccnc3cc(Cl)ccc23)Nc2ccccc2Oc2cc(Cl)ccc2Cl)c1	2494.44	1	S. aureus (ATCC 25923)	0.293207	Test	-0.605995	-0.660185	0.58014	-0.339544	-0.37136	-0.0571497	-0.559498	-0.342764	1.06662	0.0450304	-0.200061	-0.562332	0.832579	-0.326581	0.579788	-0.678893	0.0088342	0.574423	-0.216013	0.4037	0.207224
CHEMBL2178443	428.48	Cc1c(CCC(=O)O)c(=O)oc2c(C)c(OCc3ccc(-c4ccccc4)cc3)ccc12	2500	1	S. aureus (ATCC 25923)	0.293207	Training	-0.55046	-0.426475	-0.212906	-0.473625	-0.37136	-0.0571497	-0.559498	-0.342764	0.649496	-0.428605	-0.434353	-0.3428	0.508245	-0.152706	0.100684	-0.328538	-0.0375523	-0.39454	-0.457123	0.378726	0.0557159
CHEMBL2178444	453.49	Cc1c(CCC(=O)O)c(=O)oc2c(C)c(OCc3ccc(-c4ccccc4C#N)cc3)ccc12	2500	1	S. aureus (ATCC 25923)	0.293207	Training	-0.336333	-0.14815	-0.0765262	-0.419669	-0.37136	-0.0571497	-0.559498	-0.342764	0.42588	-0.412257	-0.427936	-0.113985	0.372484	-0.0982213	0.164967	-0.258734	-0.0369578	-0.368793	-0.51467	0.243196	0.158016
CHEMBL1809139	398.49	C[C@@H]1CCCCCCCCC[C@H](O)C(=O)CC(SCC(F)(F)F)C(=O)O1	2509.47	1	S. aureus (ATCC 25923)	0.293207	Training	-0.441011	-0.404311	-1.04433	-0.242912	-0.37136	-0.0571497	-0.559498	-0.342764	-1.08374	0.417844	0.0565232	1.28504	0.428016	-0.160596	-0.454257	0.354716	-0.0270327	-0.4235	0.809858	-1.01057	0.573584
CHEMBL5175428	786.26	CCCCCCCCN(CCCCCCCCNC(=N)NCC1CC1)C(=O)N(CCCCCCNC(=N)NCC1CC1)CCCCCCNC(=N)NCC1CC1	2543.69	1	S. aureus (ATCC 25923)	0.293207	Test	0.264466	0.252906	0.0622637	-0.527962	5.41595	-0.0571497	-0.559498	-0.342764	-1.08374	3.1476	-0.674691	-0.465503	0.90548	-0.689675	-0.660595	-0.242618	-0.0381888	-0.1012	0.592721	-1.01057	1.34837
CHEMBL1668677	392.43	C=C1C[C@@H](C(=O)Nc2ccc(F)cn2)N(C(=O)[C@H](CCCC)CN(O)C=O)C1	2548.23	1	S. aureus (ATCC 25923)	0.293207	Training	-0.315541	-0.337725	-0.756072	-0.554545	-0.37136	-0.0571497	-0.0255903	-0.342764	-0.574756	-0.25039	-0.620525	-0.127533	-0.685713	-0.537882	-0.240765	0.0245008	-0.0325723	0.0872016	-0.273034	-0.624471	0.647741
CHEMBL3235273	611.36	Clc1cccc(/N=C(\NCCNc2ccnc3cc(Cl)ccc23)Nc2ccccc2Oc2cc(Cl)ccc2Cl)c1	2551.69	1	S. aureus (ATCC 25923)	0.293207	Training	-0.605995	-0.660185	0.552434	-0.339544	-0.37136	-0.0571497	-0.559498	-0.342764	1.06662	-0.0177545	-0.178559	-0.559844	0.803774	-0.308252	0.621488	-0.692603	0.00993432	0.574656	-0.251417	0.435842	0.154399
CHEMBL1668675	391.44	C=C1C[C@@H](C(=O)Nc2ccc(F)cc2)N(C(=O)[C@H](CCCC)CN(O)C=O)C1	2554.67	1	S. aureus (ATCC 25923)	0.293207	Training	-0.431561	-0.339012	-0.744962	-0.554545	-0.37136	-0.0571497	-0.0255903	-0.342764	-0.574756	-0.24546	-0.593808	-0.127533	-0.536383	-0.528827	-0.244528	0.0838507	-0.0326771	0.0465811	-0.204045	-0.512125	0.647741
CHEMBL2016806	386.23	Fc1cc2nc(NCCCNCc3ccc(Cl)c(Cl)c3)oc2cc1F	2589.13	1	S. aureus (ATCC 25923)	0.293207	Test	-0.79033	-0.661117	-0.581208	-0.654756	-0.37136	-0.0571497	-0.0255903	-0.342764	-0.469352	-0.43389	-0.439418	-0.520747	0.646659	-0.224171	0.370925	-0.558987	0.00512385	0.254641	-0.294361	-0.145407	0.136125
CHEMBL2204494	769.12	CCCCCCCCCCn1c(CNNC(=O)c2sc(C(=O)NNCc3nc4ccccc4n3CCCCCCCCCC)c(C)c2C)nc2ccccc21	2600.37	1	S. aureus (ATCC 25923)	0.293207	Training	0.0741904	-0.48633	0.525424	-0.395023	-0.37136	-0.0571497	0.641785	-0.342764	-0.00403562	0.602234	-0.705312	-0.422756	0.491212	-0.39998	-0.270404	-0.152944	-0.0372201	0.658707	0.210769	-0.520574	0.837034
CHEMBL1240643	768.96	CC[C@H]1OC(=O)[C@H](C)[C@@H](OC(=O)NCCc2ccc(F)cc2)[C@H](C)[C@@H](O[C@@H]2O[C@H](C)C[C@H](N(C)C)[C@H]2O)[C@](C)(OC)C[C@@H](C)C(=O)[C@@H](C)[C@@H](OC)[C@]1(C)O	2600.92	1	S. aureus (ATCC 25923)	0.293207	Training	0.219822	-0.244866	0.111342	0.806277	-0.37136	-0.0571497	-0.559498	0.726201	-0.320275	0.447722	0.496539	0.244968	-0.322983	0.112479	-0.496216	1.10283	-0.0338019	-0.747017	0.402057	-0.454395	0.0487125
CHEMBL234893	384.43	O=C(O)c1cn(C2CC2)c2cc(N3CCc4sccc4C3)c(F)cc2c1=O	2601.25	1	S. aureus (ATCC 25923)	0.293207	Training	-0.42409	-0.384254	-0.559973	-0.486574	1.55774	-0.0571497	0.241354	-0.342764	-0.27848	-0.683675	0.108523	-0.189411	0.155699	0.179443	-0.0192032	-0.522604	-0.0337537	0.124128	0.14132	0.27355	-0.61822
CHEMBL2016826	384.31	Fc1ccc2sc(NCCCNCc3ccc(Cl)c(Cl)c3)nc2c1	2602.07	1	S. aureus (ATCC 25923)	0.293207	Test	-0.654419	-0.617053	-0.504809	-0.727207	-0.37136	-0.0571497	-0.0255903	-0.342764	-0.363939	-0.406119	-0.538875	-0.558228	0.738251	-0.292838	0.676926	-0.565313	0.00722621	0.795917	0.355759	-0.047626	0.255316
CHEMBL2016825	384.31	Fc1ccc2nc(NCCCNCc3ccc(Cl)c(Cl)c3)sc2c1	2602.07	1	S. aureus (ATCC 25923)	0.293207	Training	-0.654419	-0.617053	-0.504809	-0.727207	-0.37136	-0.0571497	-0.0255903	-0.342764	-0.363939	-0.406119	-0.538875	-0.558228	0.738251	-0.291962	0.676926	-0.565313	0.00722621	0.795917	0.355759	-0.047626	0.255316
CHEMBL4443096	381.72	NC(=O)c1c(F)ccc(OCc2nn(-c3ccc(Cl)cc3)c(=O)o2)c1F	2619.72	1	S. aureus (ATCC 25923)	0.293207	Training	-0.337953	-0.110062	-0.550934	-0.501661	-0.37136	-0.0571497	-0.0255903	-0.342764	-0.304838	-0.556313	-0.619939	-0.229969	-0.226761	-0.18676	0.260627	-0.501282	-0.013524	-0.109739	-0.818158	-0.107152	-0.121128
CHEMBL4776622	373.51	N/C(=N\NC(=S)N1CCOCC1)c1cc(Sc2ccccc2)ccn1	2623.76	1	S. aureus (ATCC 25923)	0.293207	Training	-0.0426391	1.05951	-0.458772	-0.841665	-0.37136	-0.0571497	-0.559498	-0.342764	0.952167	-0.344621	-0.74304	0.368346	0.548404	-0.485101	0.9514	-0.796643	-0.022394	0.587055	0.0241443	0.901976	0.594608
CHEMBL1927714	372.25	Brc1ccc(Nc2nn3c(-c4ccccc4)nnc3s2)cc1	2632.64	1	S. aureus (ATCC 25923)	0.293207	Test	-0.520488	-0.619886	-0.493109	-0.806204	-0.37136	-0.0571497	0.540695	-0.342764	0.188706	-0.686323	-0.208294	0.312676	0.383286	-0.256411	1.14163	-0.959598	0.420511	1.24228	0.263281	0.235256	-0.0555081
CHEMBL5195461	758.2	CCCCCCN(CCCCCCNC(=N)NCC1CC1)C(=O)N(CCCCCCCCNC(=N)NCC1CC1)CCCCCCNC(=N)NCC1CC1	2637.83	1	S. aureus (ATCC 25923)	0.293207	Training	0.264466	0.252906	0.00685208	-0.527962	5.41595	-0.0571497	-0.559498	-0.342764	-1.08374	2.91205	-0.657852	-0.458168	0.86282	-0.675012	-0.644337	-0.248582	-0.0381394	-0.124964	0.56597	-1.01057	1.30612
CHEMBL552372	377.4	O=C(O)c1cn(C2CC2)c2nc(N3CC4CC3C[S+]4[O-])c(F)cc2c1=O	2649.71	1	S. aureus (ATCC 25923)	0.293207	Training	-0.126976	0.714263	-0.724463	-0.405245	1.55774	-0.0571497	0.508308	-0.342764	-0.383893	-0.734996	0.730641	1.62096	-0.198917	0.366544	-0.201138	-0.430798	-0.0318129	0.0069923	0.648202	1.21834	-0.906359
CHEMBL1208572	751.01	CC[C@@H](C(=O)[C@@H](C)[C@@H](O)[C@H](C)[C@@H]1O[C@@H]([C@@H](CC)C(=O)O)CC[C@@H]1C)[C@H]1O[C@]2(C=C[C@@H](O)[C@]3(CC[C@@](C)([C@H]4CC[C@](O)(CC)[C@H](C)O4)O3)O2)[C@H](C)C[C@@H]1C	2660	1	S. aureus (ATCC 25923)	0.293207	Training	0.209831	-0.0471718	-0.190227	1.00362	-0.37136	-0.0571497	-0.134782	1.32045	-0.0388496	0.00904735	1.17823	0.58435	-0.178981	0.592855	-0.691997	1.21595	-0.0356244	-0.521087	0.801122	0.0915539	-0.377088
CHEMBL5290688	367.83	CC1CCc2c(sc(NC(=O)c3cc(Cl)ccc3F)c2C(=O)O)C1	2660	1	S. aureus (ATCC 25923)	0.293207	Test	-0.389347	-0.381968	-0.728987	-0.490486	-0.37136	-0.0571497	-0.159067	-0.342764	-0.363939	-0.603831	-0.107467	-0.049627	0.502396	0.0810541	0.197392	-0.0391324	-0.0107147	-0.0213428	0.501267	0.492235	-0.325179
CHEMBL3617121	375.21	FC(F)(F)c1cccc(NC(=S)Nc2cccc(Br)c2)c1	2665.17	1	S. aureus (ATCC 25923)	0.293207	Training	-0.735785	0.583324	-0.670518	-0.332974	-0.37136	-0.0571497	-0.559498	0.167502	-0.0657846	-0.414046	-0.187814	0.465568	1.01208	0.276475	1.58839	-0.102987	0.504775	0.453542	-0.0559907	0.303503	-0.128921
CHEMBL4073467	749.94	CC[C@H]1OC(=O)[C@H](C)[C@@H](OC(=O)Nc2cccc(C)c2)[C@H](C)[C@@H](O[C@@H]2O[C@H](C)C[C@H](N(C)C)[C@H]2O)[C@](C)(O)C[C@@H](C)CN(C)[C@H](C)[C@H]2OC(=O)O[C@@]21C	2666.88	1	S. aureus (ATCC 25923)	0.293207	Training	0.248985	-0.243969	0.147658	0.970771	-0.37136	-0.0571497	-0.14594	0.678658	-0.320275	0.304228	0.652333	0.206822	-0.192817	0.197767	-0.459569	0.993951	-0.0356139	-0.715363	0.504661	-0.454395	-0.376563
CHEMBL2431741	743.9	N[C@H]1[C@@H](O[C@H]2[C@H](O)[C@@H](OCc3cccc4ccccc34)[C@H](N)C[C@@H]2N)O[C@H](CO)[C@@H](OCc2cccc3ccccc23)[C@@H]1OCc1cccc2ccccc12	2688.53	1	S. aureus (ATCC 25923)	0.293207	Training	0.240974	0.901279	0.953849	-0.0767381	-0.37136	-0.0571497	-0.559498	-0.342764	2.06274	-0.00480143	0.133953	-0.377682	-0.184077	-0.235951	-0.0595109	-0.666711	-0.0386373	0.151452	-0.262643	0.895086	0.0281472
CHEMBL2431740	743.9	N[C@H]1[C@@H](O[C@H]2[C@H](O)[C@@H](OCc3ccc4ccccc4c3)[C@H](N)C[C@@H]2N)O[C@H](CO)[C@@H](OCc2ccc3ccccc3c2)[C@@H]1OCc1ccc2ccccc2c1	2688.53	1	S. aureus (ATCC 25923)	0.293207	Test	0.240974	0.901277	0.953849	0.00419601	-0.37136	-0.0571497	-0.559498	-0.342764	1.99725	0.0511874	0.133953	-0.39119	-0.184077	-0.284211	-0.0596639	-0.689293	-0.0386873	0.151452	-0.233827	0.895086	-0.0391254
CHEMBL2146934	400.43	Cc1c(O)c(C(=O)C(C)C)c(O)c2c1oc1c(C)c(O)c(C(=O)C(C)C)c(O)c12	2700	1	S. aureus (ATCC 25923)	0.293207	Training	-0.0872827	-0.0521779	-0.516497	-0.163705	-0.37136	-0.0571497	-0.159067	-0.342764	-0.797437	-0.679755	0.434197	-0.0110094	-0.0533118	0.412935	0.0189926	1.09048	-0.0332633	0.674944	0.00087694	-0.486002	-0.703607
CHEMBL4459716	737.14	N=C(N)NCCCCCCCCN(CCCCCCCCNC(=N)N)C(=O)N(CCCCCCCCNC(=N)N)CCCCCCCCNC(=N)N	2713.19	1	S. aureus (ATCC 25923)	0.293207	Training	1.19937	2.31464	-0.018065	-0.466665	-0.37136	-0.0571497	-0.559498	-0.342764	-1.08374	3.97246	-1.09421	-0.545526	0.574782	-0.964181	-0.50878	-0.0224244	-0.0360126	0.292746	0.28093	-1.01057	1.77609
CHEMBL1240632	736.94	CC[C@H]1OC(=O)[C@H](C)[C@@H](OC(=O)NCc2ccccc2)[C@H](C)[C@@H](O[C@@H]2O[C@H](C)C[C@H](N(C)C)[C@H]2O)[C@](C)(OC)C[C@@H](C)C(=O)[C@@H](C)[C@@H](OC)[C@]1(C)O	2713.93	1	S. aureus (ATCC 25923)	0.293207	Training	0.219822	-0.244867	0.0513928	0.691819	-0.37136	-0.0571497	-0.559498	0.726201	-0.0657846	0.355574	0.496405	0.266048	-0.393897	0.109886	-0.475867	1.1292	-0.0346238	-0.693571	0.429247	-0.392388	0.0842507
CHEMBL2016805	368.24	Fc1ccc2oc(NCCCNCc3ccc(Cl)c(Cl)c3)nc2c1	2715.62	1	S. aureus (ATCC 25923)	0.293207	Test	-0.79033	-0.661119	-0.613452	-0.727207	-0.37136	-0.0571497	-0.0255903	-0.342764	-0.363939	-0.431755	-0.538875	-0.558228	0.653382	-0.322552	0.41495	-0.631409	0.00465414	0.454601	-0.234605	-0.047626	0.255316
CHEMBL2016804	368.24	Fc1ccc2nc(NCCCNCc3ccc(Cl)c(Cl)c3)oc2c1	2715.62	1	S. aureus (ATCC 25923)	0.293207	Training	-0.79033	-0.661119	-0.613452	-0.727207	-0.37136	-0.0571497	-0.0255903	-0.342764	-0.363939	-0.431755	-0.538875	-0.558228	0.653382	-0.322633	0.41495	-0.631409	0.00465414	0.454601	-0.234605	-0.047626	0.255316
CHEMBL4094110	735.92	CC[C@H]1OC(=O)[C@H](C)[C@@H](OC(=O)Nc2ccccc2)[C@H](C)[C@@H](O[C@@H]2O[C@H](C)C[C@H](N(C)C)[C@H]2O)[C@](C)(O)C[C@@H](C)CN(C)[C@H](C)[C@H]2OC(=O)O[C@@]21C	2717.69	1	S. aureus (ATCC 25923)	0.293207	Training	0.248985	-0.243971	0.103229	0.856314	-0.37136	-0.0571497	-0.14594	0.678658	-0.0657846	0.271441	0.609627	0.218453	-0.21467	0.175134	-0.465197	0.899152	-0.0356473	-0.733936	0.451897	-0.403628	-0.304261
CHEMBL389045	732.93	N=C(N)NCCC[C@H](NC(=O)[C@H](Cc1ccc(-c2ccccc2)cc1)NC(=O)[C@@H](N)CCCNC(=N)N)C(=O)N(Cc1ccccc1)Cc1ccccc1	2728.77	1	S. aureus (ATCC 25923)	0.293207	Training	0.81396	1.40174	0.822639	-0.0689899	-0.37136	-0.0571497	-0.559498	-0.342764	1.71564	0.922174	-0.599691	-0.315234	-0.0144169	-0.621427	0.00487534	-0.506633	-0.037241	0.271524	-0.356178	0.121489	0.600159
CHEMBL1240630	726.91	CC[C@H]1OC(=O)[C@H](C)[C@@H](OC(=O)NCc2ccco2)[C@H](C)[C@@H](O[C@@H]2O[C@H](C)C[C@H](N(C)C)[C@H]2O)[C@](C)(OC)C[C@@H](C)C(=O)[C@@H](C)[C@@H](OC)[C@]1(C)O	2751.37	1	S. aureus (ATCC 25923)	0.293207	Test	0.338092	-0.24358	-0.122371	0.691819	-0.37136	-0.0571497	0.573081	0.726201	-0.829246	0.306753	0.37141	0.286136	-0.474321	0.131903	-0.592314	1.131	-0.0344006	-0.798164	0.398337	-0.695645	0.0380755
CHEMBL1240623	716.95	CCCCCNC(=O)O[C@H]1[C@H](C)[C@@H](O[C@@H]2O[C@H](C)C[C@H](N(C)C)[C@H]2O)[C@](C)(OC)C[C@@H](C)C(=O)[C@@H](C)[C@@H](OC)[C@](C)(O)[C@@H](CC)OC(=O)[C@@H]1C	2789.59	1	S. aureus (ATCC 25923)	0.293207	Training	0.219822	-0.24487	-0.226498	0.610885	-0.37136	-0.0571497	-0.559498	0.726201	-0.829246	0.428079	0.525143	0.314346	-0.356671	0.121873	-0.626845	1.48909	-0.0338047	-0.691444	0.606614	-0.683295	0.295141
CHEMBL2407179	716.01	N=C(N)NCCC[C@H](NC(=O)[C@H](CCCNC(=N)N)NC(=O)[C@@H](N)Cc1c[n+](CCCC2CCCCC2)cn1CCCC1CCCCC1)C(N)=O	2800	1	S. aureus (ATCC 25923)	0.293207	Training	1.10774	1.84379	-0.101008	-0.0792127	-0.37136	-0.0571497	-0.0255903	-0.342764	0.443196	1.2756	-0.3645	-0.293016	-0.18756	-0.647733	-0.600122	-0.200448	-0.0364793	0.573304	0.307832	0.993574	0.687962
CHEMBL5176852	711.73	CCCCOP(=O)(OCCCC)C(Nc1ccc(S(=O)(=O)Nc2onc(C)c2C)cc1)c1cc(O)c2c(c1)C(=O)c1cccc(O)c1C2=O	2810.05	1	S. aureus (ATCC 25923)	0.293207	Training	0.671929	0.0267686	0.463499	0.434475	-0.37136	-0.0571497	0.00679629	0.430559	0.20461	-0.0476285	-0.490222	0.225046	0.0992009	0.156061	-0.0646837	0.144339	-0.0323325	0.0875008	0.5613	-0.143693	-0.0558785
CHEMBL3617113	348.75	Fc1ccc(NC(=S)Nc2cccc(C(F)(F)F)c2)cc1Cl	2867.38	1	S. aureus (ATCC 25923)	0.293207	Test	-0.735785	0.583327	-0.704298	-0.260523	-0.37136	-0.0571497	-0.559498	0.167502	-0.214862	-0.435351	-0.163982	0.327933	0.925349	0.346912	1.05134	-0.0860738	0.00947515	0.0100816	-0.433187	0.162161	-0.252135
CHEMBL4878366	541.4	O=C(O)c1ccc(-n2cc(CNc3cc(F)c(C(F)(F)F)c(F)c3)c(-c3ccc(C(F)(F)F)cc3)n2)cc1	2881.42	1	S. aureus (ATCC 25923)	0.293207	Training	-0.636777	-0.479765	-0.0531089	0.640389	-0.37136	-0.0571497	-0.0255903	0.550189	0.188706	-0.265188	0.171732	0.377066	0.464222	0.588673	-0.0142728	-0.268067	-0.0292131	-0.988396	-0.82696	-0.0410453	-0.623886
CHEMBL1240621	688.9	CCCNC(=O)O[C@H]1[C@H](C)[C@@H](O[C@@H]2O[C@H](C)C[C@H](N(C)C)[C@H]2O)[C@](C)(OC)C[C@@H](C)C(=O)[C@@H](C)[C@@H](OC)[C@](C)(O)[C@@H](CC)OC(=O)[C@@H]1C	2903.18	1	S. aureus (ATCC 25923)	0.293207	Training	0.219822	-0.24487	-0.28191	0.610885	-0.37136	-0.0571497	-0.559498	0.726201	-0.829246	0.298528	0.59336	0.354579	-0.456943	0.171549	-0.606886	1.55295	-0.0335693	-0.742695	0.576609	-0.669937	0.20386
CHEMBL2431743	686.89	NC[C@H]1O[C@H](O[C@H]2[C@H](O)[C@@H](OCCCCc3ccc4ccccc4c3)[C@H](N)C[C@@H]2N)[C@H](N)[C@@H](OCCCCc2ccc3ccccc3c2)[C@@H]1O	2911.67	1	S. aureus (ATCC 25923)	0.293207	Training	0.392096	1.33763	0.417836	-0.186553	-0.37136	-0.0571497	-0.559498	-0.342764	1.0975	0.158481	0.0840054	-0.377944	-0.288449	-0.390985	-0.239077	-0.471881	-0.0379888	0.305757	-0.0348075	0.647211	0.234303
CHEMBL5192868	683.68	Cc1noc(NS(=O)(=O)c2ccc(NC(c3cc(O)c4c(c3)C(=O)c3cccc(O)c3C4=O)P(=O)(OC(C)C)OC(C)C)cc2)c1C	2925.35	1	S. aureus (ATCC 25923)	0.293207	Test	0.671929	0.0268351	0.396446	0.75821	-0.37136	-0.0571497	0.00679629	0.430559	0.20461	-0.149179	-0.271419	0.291604	-0.0350056	0.288511	-0.015498	0.33588	-0.0321325	-0.0315042	0.676397	-0.109698	-0.597054
CHEMBL4867849	530.43	N#Cc1ccc(NCc2cn(-c3ccc(C(=O)O)cc3)nc2-c2ccc(C(F)(F)F)cc2)cc1C(F)(F)F	2941.01	1	S. aureus (ATCC 25923)	0.293207	Training	-0.42265	-0.201445	0.018784	0.528137	-0.37136	-0.0571497	-0.0255903	0.609399	0.294119	-0.263018	0.0505189	0.554117	0.34348	0.513435	0.0874806	-0.285685	-0.0313555	-0.74322	-0.807717	-0.000139381	-0.384319
CHEMBL5169666	529.52	O=C(O)c1ccc(-c2nn(-c3ccc(C(F)(F)F)cc3)cc2CNc2ccc(Oc3ccccc3)cc2)cc1	2946.06	1	S. aureus (ATCC 25923)	0.293207	Training	-0.5537	-0.479445	0.176502	0.0355757	-0.37136	-0.0571497	-0.0255903	0.167502	1.20666	-0.213352	-0.264042	-0.0929067	0.447664	-0.0115664	0.0959671	-0.698137	-0.0359044	-0.315836	-0.751803	0.386051	-0.141281
CHEMBL4290316	676.9	CCCCCCCO[C@@H]1[C@@H](N)[C@@H](O[C@H]2[C@H](O)[C@@H](OCCCCc3cc4ccc5cccc6ccc(c3)c4c56)[C@H](N)C[C@@H]2N)O[C@H](CN)[C@H]1O	2954.65	1	S. aureus (ATCC 25923)	0.293207	Training	0.392096	1.33763	0.280004	-0.179378	-0.37136	-0.0571497	-0.559498	-0.342764	0.47407	0.0160114	0.250616	-0.363267	-0.244066	-0.244754	-0.308558	-0.242117	-0.0376757	0.370986	0.0863976	0.513012	0.221652
CHEMBL3423327	656.74	COc1ccc(Cn2c(-c3ccc(O)cc3)nn(CN3CCN(c4cc5c(cc4F)c(=O)c(C(=O)O)cn5C4CC4)CC3)c2=S)cc1	2970	1	S. aureus (ATCC 25923)	0.293207	Test	0.109653	0.945013	0.728685	0.0549023	1.55774	-0.0571497	-0.159067	-0.342764	0.888549	-0.194801	0.0051358	-0.25573	-0.0140066	-0.0397929	0.386918	-0.461299	-0.0298524	0.3068	-0.314915	0.38879	-0.31952
CHEMBL4104165	336.18	NC(=O)c1c(F)ccc(OCCCCCCBr)c1F	2974.6	1	S. aureus (ATCC 25923)	0.293207	Training	-0.770258	-0.168994	-1.04011	-0.910545	-0.37136	-0.0571497	-0.559498	-0.342764	-0.813809	-0.403256	-0.484689	-0.249232	0.861616	-0.369418	0.603143	0.17931	0.631327	0.557707	-0.00393693	-0.439996	1.24025
CHEMBL5287393	419.42	CCC1CCc2c(sc(NC(=O)c3cc([N+](=O)[O-])cc([N+](=O)[O-])c3)c2C(=O)O)C1	2980	1	S. aureus (ATCC 25923)	0.293207	Training	0.387236	0.364311	-0.591271	-0.323303	-0.37136	-0.0571497	-0.159067	-0.342764	-0.384516	-0.499688	-0.522272	-0.0605535	0.111977	-0.0206078	-0.066321	-0.0805948	-0.0304748	-0.228727	-0.00411105	0.249848	-0.124135
CHEMBL4867854	523.41	O=C(O)c1ccc(-n2cc(CNc3cc(C(F)(F)F)ccc3F)c(-c3ccc(C(F)(F)F)cc3)n2)cc1	2980.46	1	S. aureus (ATCC 25923)	0.293207	Training	-0.636777	-0.479766	-0.0853524	0.551159	-0.37136	-0.0571497	-0.0255903	0.677769	0.294119	-0.27204	0.122363	0.371704	0.46403	0.532948	0.00582839	-0.307868	-0.0303778	-0.889498	-0.800838	0.0251213	-0.565412
CHEMBL376761	670.86	N=C(N)NCCC[C@H](NC(=O)[C@H](Cc1ccc(-c2ccccc2)cc1)NC(=O)[C@@H](N)CCCNC(=N)N)C(=O)NCCCc1ccccc1	2981.25	1	S. aureus (ATCC 25923)	0.293207	Test	0.893077	1.40299	0.434868	-0.198856	-0.37136	-0.0571497	-0.559498	-0.342764	0.952167	0.990175	-0.666621	-0.306907	-0.0871851	-0.671517	-0.0804291	-0.446659	-0.0366759	0.389318	-0.330127	-0.0725986	0.750659
CHEMBL2178446	446.47	Cc1c(CCC(=O)O)c(=O)oc2c(C)c(OCc3ccc(-c4ccc(F)cc4)cc3)ccc12	3000	1	S. aureus (ATCC 25923)	0.293207	Training	-0.55046	-0.426473	-0.180663	-0.359168	-0.37136	-0.0571497	-0.559498	-0.342764	0.395006	-0.401115	-0.362663	-0.333576	0.507235	-0.112071	0.0754944	-0.295598	-0.036055	-0.520923	-0.488538	0.278023	-0.0667532
CHEMBL2178448	497.37	Cc1c(CCC(=O)O)c(=O)oc2c(C)c(OCc3ccc(-c4ccc(Cl)c(Cl)c4)cc3)ccc12	3000	1	S. aureus (ATCC 25923)	0.293207	Training	-0.55046	-0.426471	-0.00885805	-0.286717	-0.37136	-0.0571497	-0.559498	-0.342764	0.245929	-0.354618	-0.138942	-0.309241	0.712221	0.0196948	0.358251	-0.107304	-0.00771764	-0.145626	-0.197474	0.19085	-0.145026
CHEMBL2431742	658.84	NC[C@H]1O[C@H](O[C@H]2[C@H](O)[C@@H](OCCCc3ccc4ccccc4c3)[C@H](N)C[C@@H]2N)[C@H](N)[C@@H](OCCCc2ccc3ccccc3c2)[C@@H]1O	3035.64	1	S. aureus (ATCC 25923)	0.293207	Training	0.392096	1.33763	0.362424	-0.186553	-0.37136	-0.0571497	-0.559498	-0.342764	1.0975	0.0444133	0.130427	-0.36689	-0.378578	-0.363754	-0.205992	-0.486833	-0.037929	0.296005	-0.0867532	0.709768	0.147615
CHEMBL3909530	658.84	NC[C@H]1O[C@H](O[C@H]2[C@H](O)[C@@H](O)[C@H](N)C[C@@H]2N)[C@H](N)[C@@H](OCCCc2ccc3ccccc3c2)[C@@H]1OCCCc1ccc2ccccc2c1	3035.64	1	S. aureus (ATCC 25923)	0.293207	Test	0.392096	1.33763	0.362424	-0.186553	-0.37136	-0.0571497	-0.559498	-0.342764	1.0975	0.0444133	0.130427	-0.366861	-0.378578	-0.363151	-0.205992	-0.486833	-0.037929	0.296005	-0.0867532	0.709768	0.147615
CHEMBL3937473	658.84	NC[C@H]1O[C@H](O[C@H]2[C@H](OCCCc3ccc4ccccc4c3)[C@@H](O)[C@H](N)C[C@@H]2N)[C@H](N)[C@@H](OCCCc2ccc3ccccc3c2)[C@@H]1O	3035.64	1	S. aureus (ATCC 25923)	0.293207	Training	0.392096	1.33763	0.362424	-0.186553	-0.37136	-0.0571497	-0.559498	-0.342764	1.0975	0.0444133	0.130427	-0.366861	-0.378578	-0.363551	-0.205992	-0.486833	-0.037929	0.296005	-0.0867532	0.709768	0.147615
CHEMBL4874170	507.85	O=C(O)c1ccc(-n2cc(CNc3cc(Cl)c(F)cc3F)c(-c3ccc(C(F)(F)F)cc3)n2)cc1	3071.77	1	S. aureus (ATCC 25923)	0.293207	Training	-0.636777	-0.479776	-0.0756334	0.139219	-0.37136	-0.0571497	-0.0255903	0.167502	0.188706	-0.335987	0.0336896	0.0408973	0.502764	0.26543	0.180977	-0.371986	-0.0176138	-0.475621	-0.659443	0.0354957	-0.419793
CHEMBL4878923	507.85	O=C(O)c1ccc(-n2cc(CNc3ccc(F)c(Cl)c3F)c(-c3ccc(C(F)(F)F)cc3)n2)cc1	3071.77	1	S. aureus (ATCC 25923)	0.293207	Training	-0.636777	-0.479775	-0.0756334	0.104921	-0.37136	-0.0571497	-0.0255903	0.167502	0.204143	-0.357532	0.0336896	0.0532005	0.502764	0.294638	0.18183	-0.359705	-0.0175887	-0.475621	-0.67933	0.0354957	-0.383206
CHEMBL5198242	506.31	O=C(O)c1ccc(-c2nn(-c3ccc(C(F)(F)F)cc3)cc2CNc2ccc(Cl)c(Cl)c2)cc1	3081.12	1	S. aureus (ATCC 25923)	0.293207	Test	-0.636777	-0.479779	-0.0380964	0.0606166	-0.37136	-0.0571497	-0.0255903	0.167502	0.294119	-0.321255	0.0545405	0.0342703	0.60657	0.250899	0.359634	-0.345563	-0.00511187	-0.107421	-0.461658	0.109096	-0.351062
CHEMBL1809131	324.42	CC(=O)O[C@H]1CCCCCCCCC[C@@H](C)OC(=O)/C=C/C1=O	3082.42	1	S. aureus (ATCC 25923)	0.293207	Training	-0.614095	-0.501231	-1.12532	-0.772286	-0.37136	-0.0571497	-0.559498	-0.342764	-1.08374	0.202013	-0.687725	0.154439	0.365881	-0.781265	-0.484265	0.223475	-0.0349133	-0.749395	0.144966	-1.01057	1.09531
CHEMBL4849517	505.42	O=C(O)c1ccc(-n2cc(CNc3cccc(C(F)(F)F)c3)c(-c3ccc(C(F)(F)F)cc3)n2)cc1	3086.54	1	S. aureus (ATCC 25923)	0.293207	Training	-0.636777	-0.47977	-0.117596	0.472557	-0.37136	-0.0571497	-0.0255903	0.677769	0.443196	-0.276573	0.0704624	0.373101	0.463829	0.495879	0.0258169	-0.349711	-0.0316018	-0.785528	-0.7711	0.101326	-0.503939
CHEMBL3423323	626.71	O=C(O)c1cn(C2CC2)c2cc(N3CCN(Cn4nc(-c5ccc(O)cc5)n(Cc5ccccc5)c4=S)CC3)c(F)cc2c1=O	3110	1	S. aureus (ATCC 25923)	0.293207	Training	0.0265765	0.944731	0.631792	-0.0260314	1.55774	-0.0571497	-0.159067	-0.342764	1.14304	-0.253616	0.00535087	-0.241469	0.0328926	-0.038645	0.404632	-0.563755	-0.0300137	0.332343	-0.286796	0.48752	-0.381193
CHEMBL2177811	414.46	Cc1c(CCC(=O)O)c(=O)oc2cc(OCc3ccc(-c4ccccc4)cc3)ccc12	3125	1	S. aureus (ATCC 25923)	0.293207	Test	-0.55046	-0.42648	-0.257335	-0.522953	-0.37136	-0.0571497	-0.559498	-0.342764	0.739472	-0.41789	-0.535398	-0.354918	0.493515	-0.240891	0.107462	-0.548239	-0.0377231	-0.415149	-0.531855	0.468915	0.103606
CHEMBL3343944	539.01	O=C(O)c1cccc(-c2ccc(/C=c3\sc4n(c3=O)C(c3ccc(Cl)cc3)C=C(c3ccccc3)N=4)o2)c1	3125	1	S. aureus (ATCC 25923)	0.293207	Training	-0.223734	-0.380684	0.319478	-0.292076	-0.37136	-0.0571497	0.595983	-0.342764	0.952167	-0.413906	-0.448282	-0.27299	0.641207	-0.0657718	0.357008	-0.735682	-0.024384	-0.295224	-0.246409	0.251591	-0.25188
CHEMBL5281929	638.84	C=C[C@]1(C)C[C@@H](OC(=O)CSc2nc(NC(=O)CN3CCCC3)nc3[nH]cnc23)[C@@]2(C)C3C(=O)CC[C@@]3(CC[C@H]2C)[C@@H](C)[C@@H]1O	3130.67	1	S. aureus (ATCC 25923)	0.293207	Training	0.340252	-0.340915	0.0678006	0.413651	-0.37136	-0.0571497	1.81258	1.46292	-0.661983	-0.310227	0.893692	0.689887	-0.482664	0.666747	-0.174621	0.305783	-0.0356908	-0.0483547	0.708404	-0.446831	-0.465323
CHEMBL5196091	638.59	CCOP(=O)(OCC)C(Nc1ccc(S(=O)(=O)Nc2ncccn2)cc1)c1cc(O)c2c(c1)C(=O)c1cccc(O)c1C2=O	3131.9	1	S. aureus (ATCC 25923)	0.293207	Training	0.669679	0.0131939	0.38882	0.279567	-0.37136	-0.0571497	-0.559498	0.430559	0.968071	-0.23745	-0.446677	0.294982	-0.285006	0.119014	0.100949	-0.128346	-0.0319627	0.162422	0.359484	0.155241	-0.0964672
CHEMBL5207740	493.53	CC(C)(C)c1ccc(NCc2cn(-c3ccc(C(F)(F)F)cc3)nc2-c2ccc(C(=O)O)cc2)cc1	3160.9	1	S. aureus (ATCC 25923)	0.293207	Test	-0.636777	-0.47977	-0.122056	0.472557	-0.37136	-0.0571497	-0.0255903	0.677769	0.443196	-0.264606	0.166677	0.17234	0.474	0.498143	0.0219895	0.0354245	-0.0349433	-0.385097	-0.153406	0.101326	-0.503939
CHEMBL4868748	491.39	O=C(O)c1ccc(-n2cc(CNc3ccc(F)c(F)c3F)c(-c3ccc(C(F)(F)F)cc3)n2)cc1	3174.67	1	S. aureus (ATCC 25923)	0.293207	Training	-0.636777	-0.479775	-0.145414	0.104921	-0.37136	-0.0571497	-0.0255903	0.167502	0.204143	-0.376559	-0.0422124	0.05155	0.402503	0.259598	0.0329985	-0.430064	-0.0306812	-0.716534	-0.827462	0.0354957	-0.383206
CHEMBL4869201	489.86	O=C(O)c1ccc(-n2cc(CNc3cccc(Cl)c3F)c(-c3ccc(C(F)(F)F)cc3)n2)cc1	3184.58	1	S. aureus (ATCC 25923)	0.293207	Training	-0.636777	-0.479778	-0.107877	0.0286156	-0.37136	-0.0571497	-0.0255903	0.167502	0.315951	-0.363676	-0.0234129	0.0418392	0.503599	0.235477	0.207656	-0.40521	-0.0185318	-0.354845	-0.635803	0.109096	-0.313486
CHEMBL2313961	611.14	CCCCn1c(-c2cccc(Cl)c2)nn(CN2CCN(c3cc4c(cc3F)c(=O)c(C(=O)O)cn4C3CC3)CC2)c1=S	3190	1	S. aureus (ATCC 25923)	0.293207	Training	-0.155508	0.818891	0.378996	-0.106965	1.55774	-0.0571497	-0.159067	-0.342764	0.379569	-0.256544	0.0870126	-0.203829	0.249972	0.0457358	0.430278	-0.244421	-0.017445	0.394485	-0.0493651	0.259894	-0.244036
CHEMBL4128170	308.42	CO[C@H]1/C=C/[C@@](C)(O)/C=C/C(=O)O[C@H](C)[C@@H](C)CC/C=C/1C	3242.33	1	S. aureus (ATCC 25923)	0.293207	Test	-0.739295	-0.482722	-1.03108	-0.383093	-0.37136	-0.0571497	-0.559498	-0.342764	-1.08374	-0.17916	-0.0113059	0.166262	0.018463	-0.19331	-0.13388	1.1781	-0.0346663	-0.51639	0.365699	-1.01057	0.477512
CHEMBL5169836	611.02	N=C(N)NCCCCCCCCN(CCCCCCCCN)C(=O)N(CCCCCCCCN)CCCCCCCCN	3273.22	1	S. aureus (ATCC 25923)	0.293207	Training	0.230533	1.42522	-0.496147	-0.952268	-0.37136	-0.0571497	-0.559498	-0.342764	-1.08374	2.94262	-1.17525	-0.544107	0.655864	-0.969337	-0.691638	0.168922	-0.0358383	0.66731	0.554326	-1.01057	2.41511
CHEMBL4864082	473.4	O=C(O)c1ccc(-n2cc(CNc3ccc(F)c(F)c3)c(-c3ccc(C(F)(F)F)cc3)n2)cc1	3295.31	1	S. aureus (ATCC 25923)	0.293207	Training	-0.636777	-0.479779	-0.177657	0.0606166	-0.37136	-0.0571497	-0.0255903	0.167502	0.294119	-0.361195	-0.101366	0.0313186	0.400628	0.185941	0.0539256	-0.490085	-0.0320062	-0.602269	-0.789465	0.109096	-0.351062
CHEMBL4854186	471.87	O=C(O)c1ccc(-n2cc(CNc3cccc(Cl)c3)c(-c3ccc(C(F)(F)F)cc3)n2)cc1	3306	1	S. aureus (ATCC 25923)	0.293207	Training	-0.636777	-0.479782	-0.140121	-0.0118342	-0.37136	-0.0571497	-0.0255903	0.167502	0.443196	-0.347809	-0.0836877	0.0213894	0.50448	0.155866	0.234016	-0.466208	-0.0195552	-0.22736	-0.578188	0.193983	-0.278512
CHEMBL4874236	471.87	O=C(O)c1ccc(-n2cc(CNc3ccc(Cl)cc3)c(-c3ccc(C(F)(F)F)cc3)n2)cc1	3306	1	S. aureus (ATCC 25923)	0.293207	Test	-0.636777	-0.479782	-0.140121	-0.0118342	-0.37136	-0.0571497	-0.0255903	0.167502	0.443196	-0.347809	-0.0836877	0.020836	0.50448	0.155721	0.234016	-0.466208	-0.0195553	-0.22736	-0.579509	0.193983	-0.278512
CHEMBL571962	602.73	NC[C@H]1O[C@H](O[C@H]2[C@H](O)[C@@H](O)[C@H](N)C[C@@H]2N)[C@H](N)[C@@H](OCc2ccc3ccccc3c2)[C@@H]1OCc1ccc2ccccc2c1	3318.24	1	S. aureus (ATCC 25923)	0.293207	Training	0.392096	1.33763	0.251601	-0.186553	-0.37136	-0.0571497	-0.559498	-0.342764	1.0975	-0.169598	0.234639	-0.340823	-0.605872	-0.308685	-0.12481	-0.5204	-0.0377951	0.274111	-0.178758	0.850204	-0.0469904
CHEMBL4581594	300.36	CC(C)(C)c1ccccc1NCc1cc([N+](=O)[O-])ccc1O	3329.34	1	S. aureus (ATCC 25923)	0.293207	Training	-0.562521	-0.165894	-0.906918	-0.310393	-0.37136	-0.0571497	-0.559498	0.0991325	-0.183987	-0.547025	-0.103504	-0.170674	0.520031	0.330394	0.00188544	0.434654	-0.0352422	0.20178	0.196328	0.162161	-0.131239
CHEMBL1809130	296.41	CO[C@H]1CCCCCCCCC[C@@H](C)OC(=O)/C=C/C1=O	3373.71	1	S. aureus (ATCC 25923)	0.293207	Training	-0.767738	-0.556021	-1.21461	-0.934154	-0.37136	-0.0571497	-0.559498	-0.342764	-1.08374	0.0265937	-0.7406	0.0174058	0.395533	-0.81269	-0.498189	0.266443	-0.0350156	-0.397425	0.249669	-1.01057	1.49246
CHEMBL2426407	591.91	CCCCCCCCCCn1c[n+](CCCCCCCCCC)cc1C[C@H](N)C(=O)N[C@@H](CCCNC(=N)N)C(N)=O	3378.89	1	S. aureus (ATCC 25923)	0.293207	Test	0.288678	1.05651	-0.566752	-0.562485	-0.37136	-0.0571497	-0.0255903	-0.342764	-1.08374	1.54814	-0.730534	-0.355861	0.312102	-0.766329	-0.710454	0.277914	-0.0359233	0.811019	0.36583	-1.01057	1.52556
CHEMBL1809140	295.42	COC1CCCCCCCCC[C@@H](C)NC(=O)/C=C/C1=O	3385.01	1	S. aureus (ATCC 25923)	0.293207	Training	-0.742536	-0.555283	-1.22146	-0.934154	-0.37136	-0.0571497	-0.559498	-0.342764	-1.08374	0.0265937	-0.762156	-0.0435457	0.186561	-0.848823	-0.510328	0.289213	-0.0351591	-0.286304	0.356022	-1.01057	1.49246
CHEMBL5275230	590.66	CCC(C)C(N)C(=O)NS(=O)(=O)OC[C@H]1O[C@@H](CCn2nnc(-c3ccc(Oc4ccccc4)cc3)n2)[C@H](O)[C@@H]1O	3386.04	1	S. aureus (ATCC 25923)	0.293207	Training	0.643486	0.304436	0.0839359	0.0789583	-0.37136	-0.0571497	0.595983	-0.342764	0.188706	0.0482508	-0.684909	-0.283201	-0.875226	-0.375556	0.0209561	-0.232584	-0.0333456	0.19321	-0.0205432	-0.302712	0.066211
CHEMBL177	585.61	NCC[C@H](O)C(=O)N[C@@H]1C[C@H](N)[C@@H](O[C@H]2O[C@H](CN)[C@@H](O)[C@H](O)[C@H]2O)[C@H](O)[C@H]1O[C@H]1O[C@H](CO)[C@@H](O)[C@H](N)[C@H]1O	3415.24	1	S. aureus (ATCC 25923)	0.293207	Training	1.74653	2.14348	-0.492415	-0.069784	-0.37136	-0.0571497	-0.559498	-0.342764	-0.511138	-0.0820389	0.533906	0.0189781	-2.53402	-0.461101	-0.58707	0.12468	-0.0311644	0.65155	-0.1391	0.200391	0.156496
CHEMBL5274717	365.4	CCC1CCc2c(sc(NC(=O)c3ccc(F)cc3F)c2C(=O)O)C1	3420	1	S. aureus (ATCC 25923)	0.293207	Test	-0.389347	-0.381968	-0.771062	-0.52401	-0.37136	-0.0571497	-0.159067	-0.342764	-0.363939	-0.591809	-0.252762	-0.0663047	0.420458	0.00350523	-0.0604958	-0.0799809	-0.0299749	-0.338719	0.197555	0.436575	-0.0590823
CHEMBL5282695	363.87	CCC1CCc2c(sc(NC(=O)c3ccc(Cl)cc3)c2C(=O)O)C1	3440	1	S. aureus (ATCC 25923)	0.293207	Training	-0.389347	-0.38197	-0.733525	-0.605338	-0.37136	-0.0571497	-0.159067	-0.342764	-0.214862	-0.579878	-0.234107	-0.0852907	0.565015	-0.0478044	0.185317	-0.0311471	-0.0126581	0.190523	0.528725	0.566727	0.0526012
CHEMBL22	290.32	COc1cc(Cc2cnc(N)nc2N)cc(OC)c1OC	3444.48	1	S. aureus (ATCC 25923)	0.293207	Training	-0.291509	0.21767	-0.826143	-0.781557	-0.37136	-0.0571497	-0.559498	-0.342764	-0.469352	-0.615608	-0.425021	-0.532223	-0.601372	-0.413853	0.304484	0.114378	-0.0347139	0.760534	-0.805395	-0.176393	0.807762
CHEMBL5276795	357.48	CCC1CCc2c(sc(NC(=O)c3ccc(C)cc3C)c2C(=O)O)C1	3500	1	S. aureus (ATCC 25923)	0.293207	Training	-0.389347	-0.381968	-0.746691	-0.52401	-0.37136	-0.0571497	-0.159067	-0.342764	-0.363939	-0.584652	-0.189452	-0.103046	0.46025	0.0129986	-0.0121514	0.316359	-0.033688	0.0502062	0.551736	0.436575	-0.0590823
CHEMBL4060498	285.33	CCCCC(CC)COc1ccc(F)c(C(N)=O)c1F	3504.71	1	S. aureus (ATCC 25923)	0.293207	Test	-0.770258	-0.168991	-1.17138	-0.829611	-0.37136	-0.0571497	-0.559498	-0.342764	-0.813809	-0.449324	-0.446127	-0.22484	0.76527	-0.283908	-0.329588	0.640265	-0.0300603	-0.00516159	-0.204391	-0.468525	1.17697
CHEMBL3290278	443.59	CC(C)CCO[C@@H]1C=CC(=O)[C@@H](Cn2cc(COCC34CC5CC(CC(C5)C3)C4)nn2)O1	3516.76	1	S. aureus (ATCC 25923)	0.293207	Training	-0.561891	-0.593793	-0.659036	-0.235235	-0.37136	-0.0571497	0.195552	-0.342764	0.378946	-0.343556	0.246874	-0.0792522	-0.246897	-0.0452179	-0.350936	-0.349259	-0.0392019	-0.199001	0.738037	2.85604	-0.335233
CHEMBL3905751	561.85	CCCCCCCCCO[C@@H]1[C@@H](N)[C@@H](OCC(O)CNCCCO)O[C@H](CN)[C@H]1OCCCCCCCCC	3559.67	1	S. aureus (ATCC 25923)	0.293207	Training	0.031977	0.459799	-0.705069	-0.891767	-0.37136	-0.0571497	-0.559498	-0.342764	-0.892873	1.27055	-0.669428	-0.440203	0.047639	-0.86743	-0.805792	0.228575	-0.0352524	0.497176	0.370167	-0.661132	2.05883
CHEMBL3896808	560.87	CCCCCCCCCO[C@@H]1[C@@H](N)[C@@H](OCC(O)CNCCCN)O[C@H](CN)[C@H]1OCCCCCCCCC	3565.89	1	S. aureus (ATCC 25923)	0.293207	Training	0.0840912	0.770617	-0.688843	-0.891767	-0.37136	-0.0571497	-0.559498	-0.342764	-0.892873	1.27055	-0.662419	-0.441035	0.0334411	-0.867302	-0.783023	0.251093	-0.0356938	0.528531	0.39315	-0.661132	2.05883
CHEMBL3967968	546.84	CCCCCCCCCO[C@@H]1[C@@H](N)[C@@H](OCC(O)CNCCN)O[C@H](CN)[C@H]1OCCCCCCCCC	3657.38	1	S. aureus (ATCC 25923)	0.293207	Test	0.0840912	0.770617	-0.716549	-0.891767	-0.37136	-0.0571497	-0.559498	-0.342764	-0.892873	1.1678	-0.649689	-0.434937	-0.0209415	-0.859249	-0.770602	0.259691	-0.0355917	0.527592	0.368187	-0.651936	2.04639
CHEMBL1791034	271.21	[N-]=[N+]=N[C@H]1C[C@H](n2cc(F)c(=O)[nH]c2=O)O[C@@H]1CO	3690	1	S. aureus (ATCC 25923)	0.293207	Training	-0.370986	-0.426938	-1.2127	-0.79004	-0.37136	-0.0571497	-0.0255903	-0.342764	-0.829246	-0.727593	-0.497792	-0.152913	-1.11283	-0.300864	-0.384936	-0.453921	-0.0300204	-1.31834	-0.798764	-0.590707	0.488505
CHEMBL2146930	428.48	CC[C@H](C)C(=O)c1c(O)c(C)c(O)c2c1oc1c(C(=O)[C@@H](C)CC)c(O)c(C)c(O)c12	3700	1	S. aureus (ATCC 25923)	0.293207	Training	-0.0872827	-0.0521772	-0.461085	-0.241125	-0.37136	-0.0571497	-0.159067	-0.342764	-0.797437	-0.625872	0.338417	0.00507174	0.0771907	0.328223	-0.0494297	1.11722	-0.0332588	0.668232	-0.083961	-0.517793	-0.245242
CHEMBL3781630	880.27	CCCCCCCCCCC(NC(=O)C(CCCCCCCCCC)NC(=O)C(CCCCNC(=O)C(CCCCN)NC(C)=O)NC(=O)C(CCCCN)NC(C)=O)C(N)=O	3750	1	S. aureus (ATCC 25923)	0.293207	Training	1.18659	1.0355	0.176799	-0.162478	-0.37136	-0.0571497	-0.559498	-0.342764	-1.08374	3.36469	-0.866537	-0.155622	-0.20174	-0.873534	-0.696527	0.411296	-0.0341409	0.839527	0.304806	-1.01057	1.68778
CHEMBL4762848	531.72	CCCCCCCCn1nnc(-c2n[nH]c(=S)n2-c2ccccc2)c1-c1n[nH]c(=S)n1-c1ccccc1	3761.38	1	S. aureus (ATCC 25923)	0.293207	Test	0.217932	1.8959	0.253133	-0.643418	-0.37136	-0.0571497	1.13938	-0.342764	0.443196	-0.326871	-0.965369	-0.323814	0.0443467	-0.245471	1.09339	-0.542848	-0.0211342	1.02172	-0.282832	-0.196381	0.457398
CHEMBL3974681	529.77	CCCCCCCCCO[C@@H]1[C@@H](N)[C@@H](OC[C@H](O)CN=[N+]=[N-])O[C@H](CN)[C@H]1OCCCCCCCCC	3775.22	1	S. aureus (ATCC 25923)	0.293207	Training	-0.147138	0.335732	-0.751772	-0.891767	-0.37136	-0.0571497	-0.559498	-0.342764	-0.892873	1.00925	-0.812003	-0.429175	-0.0271134	-0.85264	-0.760747	0.159786	-0.0352037	-0.176251	0.272345	-0.642244	2.03328
CHEMBL251553	529.53	CC(=O)NC[C@H]1CN(c2ccc(N(C)C3CCN(C(=O)/C=C/c4ccc([N+](=O)[O-])o4)CC3)c(F)c2)C(=O)O1	3776.93	1	S. aureus (ATCC 25923)	0.293207	Training	0.0051548	-0.125816	-0.170789	-0.137797	-0.37136	-0.0571497	0.72946	-0.342764	-0.214862	-0.165651	-0.48503	-0.151183	0.207015	-0.142826	-0.192971	-0.3028	-0.0346453	-0.260257	-0.463383	0.114011	-0.0857276
CHEMBL212153	528.54	CC(=O)NC[C@H]1CN(c2ccc(N3CCN(C(=O)/C=C/c4ccc(COC(C)=O)o4)CC3)c(F)c2)C(=O)O1	3784.01	1	S. aureus (ATCC 25923)	0.293207	Training	-0.146417	-0.443935	-0.133814	-0.169548	-0.37136	-0.0571497	0.72946	-0.342764	-0.214862	-0.0680017	-0.519209	-0.130234	0.0443467	-0.29165	-0.17789	-0.391181	-0.0355155	-0.349735	-0.531859	-0.0706555	0.0143724
CHEMBL476214	410.32	Brc1cccc2c1CCC(Cn1ccnc1)/C2=N/OCc1ccccc1	3809.22	1	S. aureus (ATCC 25923)	0.293207	Test	-0.886457	-0.657882	-0.501688	-0.839334	-0.37136	-0.0571497	0.573081	-0.342764	0.331388	-0.530471	-0.38194	-0.405821	0.630046	-0.279522	0.481809	-0.834102	0.354781	0.145618	-0.0275631	0.64413	0.349266
CHEMBL527069	523.47	O=c1[nH]c2c(c(=O)[nH]1)C(c1cccc([N+](=O)[O-])c1)c1c(-c3ccccc3)nn(-c3ccc([N+](=O)[O-])cc3)c1N2	3820.66	1	S. aureus (ATCC 25923)	0.293207	Training	0.395606	0.201048	0.146181	-0.15984	-0.37136	-0.0571497	-0.159067	-0.342764	1.14304	-0.517765	-0.274327	-0.272762	-0.0358195	-0.0329981	0.034235	-0.752957	-0.0364022	-0.0265797	-0.783114	0.423968	-0.37517
CHEMBL3883971	813.69	O=C(OCc1cn(-c2ccc(OC(F)(F)F)cc2)nn1)c1cn(C2CC2)c2cc(N3CCN(Cc4cn(-c5ccc(OC(F)(F)F)cc5)nn4)CC3)c(F)cc2c1=O	3840	1	S. aureus (ATCC 25923)	0.293207	Training	-0.029138	-0.522208	1.0852	1.24913	1.55774	-0.0571497	0.950611	-0.342764	0.888549	0.215187	-0.01649	0.0828281	-0.0990022	0.160565	0.0467328	-0.670496	-0.0342868	-0.54665	-0.654228	0.130448	-0.601183
CHEMBL4159539	519.42	C[C@@H]1C[C@H](C)CN(S(=O)(=O)c2ccc(C(=O)Nc3nnc(-c4ccc(Br)cc4)o3)cc2)C1	3850.45	1	S. aureus (ATCC 25923)	0.293207	Training	-0.217073	-0.392993	-0.178274	-0.13106	-0.37136	-0.0571497	0.195552	0.447723	0.273533	-0.366736	-0.408345	0.291522	0.412377	0.14139	0.543851	-0.119844	0.29262	-0.0233524	0.878556	0.599004	-0.34018
CHEMBL5205547	506.56	CCn1c2ccccc2c2cc(/C=N/Nc3ccc4c5c(cccc35)C(=O)N(C(CO)CO)C4=O)ccc21	3948.2	1	S. aureus (ATCC 25923)	0.293207	Test	-0.276658	-0.296601	0.23103	-0.43714	-0.37136	-0.0571497	-0.259177	-0.342764	0.610825	-0.55965	-0.0326618	-0.263721	0.394234	0.192013	0.160255	-0.4304	-0.0371664	0.0807419	-0.550493	0.329065	0.0839525
CHEMBL214006	505.55	CC(=O)NC[C@H]1CN(c2ccc(N3CCN(C(=O)/C=C/c4c[nH]c5ccccc45)CC3)c(F)c2)C(=O)O1	3956.09	1	S. aureus (ATCC 25923)	0.293207	Training	-0.359285	-0.497432	0.0046064	-0.307162	-0.37136	-0.0571497	0.540695	-0.342764	0.324993	-0.311238	-0.189015	-0.218196	0.176175	-0.18766	-0.00721942	-0.574776	-0.0368722	0.154025	-0.462893	0.2819	-0.0857276
CHEMBL3914743	504.75	CCCCCCCCCO[C@@H]1[C@@H](N)[C@@H](OCC(O)CO)O[C@H](CN)[C@H]1OCCCCCCCCC	3962.36	1	S. aureus (ATCC 25923)	0.293207	Training	-0.0763018	0.458982	-0.864033	-0.891767	-0.37136	-0.0571497	-0.559498	-0.342764	-0.892873	0.863206	-0.586572	-0.410482	0.028434	-0.830258	-0.818366	0.331756	-0.0348665	0.467398	0.383305	-0.621197	2.00481
CHEMBL3984554	503.77	CCCCCCCCCO[C@@H]1[C@@H](N)[C@@H](OC[C@@H](O)CN)O[C@H](CN)[C@H]1OCCCCCCCCC	3970.07	1	S. aureus (ATCC 25923)	0.293207	Training	-0.0241876	0.769801	-0.847807	-0.891767	-0.37136	-0.0571497	-0.559498	-0.342764	-0.892873	0.863206	-0.578762	-0.412404	0.0126134	-0.830024	-0.792995	0.356848	-0.0353583	0.502337	0.404215	-0.621197	2.00481
CHEMBL4538045	502.74	COC(=O)[C@@]1(C)CC[C@]2(C)CC[C@]3(C)C(=CC[C@@H]4[C@@]5(C)[C@@H](O)[C@H](O)[C@H](O)C(C)(C)[C@@H]5CC[C@]43C)[C@@H]2C1	3978.2	1	S. aureus (ATCC 25923)	0.293207	Test	-0.458203	-0.233106	-0.807766	0.872545	-0.37136	-0.0571497	-0.559498	3.93893	-0.277499	-0.649712	2.14877	1.14478	-0.132457	2.44068	-0.660052	1.74171	-0.0362516	-0.690641	1.74712	1.40944	-1.29269
CHEMBL4867717	502.45	CC(C)=CCc1c(OCCCC(F)(F)F)cc(/C=C/c2ccc(C(F)(F)F)cc2)c(C(=O)O)c1O	3980.5	1	S. aureus (ATCC 25923)	0.293207	Training	-0.640287	-0.356898	-0.299736	0.57648	-0.37136	-0.0571497	-0.559498	0.167502	-0.383893	0.0979364	0.104114	0.467331	0.805215	0.521653	-0.0237921	0.305575	-0.0290462	-0.907978	-0.476121	-0.348254	-0.201273
CHEMBL3884232	783.48	O=C(OCc1cn(-c2ccc(Cl)cc2Cl)nn1)c1cn(C2CC2)c2cc(N3CCN(Cc4cn(-c5ccc(Cl)cc5Cl)nn4)CC3)c(F)cc2c1=O	3990	1	S. aureus (ATCC 25923)	0.293207	Training	-0.195291	-0.522985	1.15644	0.241254	1.55774	-0.0571497	0.950611	-0.342764	0.590395	-0.0508845	0.0445616	-0.328374	0.114969	-0.00141637	0.493561	-0.6016	-0.00118249	0.335258	-0.144267	0.180837	-0.453005
CHEMBL3884169	783.48	O=C(OCc1cn(-c2cccc(Cl)c2Cl)nn1)c1cn(C2CC2)c2cc(N3CCN(Cc4cn(-c5cccc(Cl)c5Cl)nn4)CC3)c(F)cc2c1=O	3990	1	S. aureus (ATCC 25923)	0.293207	Training	-0.195291	-0.522984	1.15644	0.164949	1.55774	-0.0571497	0.950611	-0.342764	0.634059	-0.086285	0.0445616	-0.312607	0.114969	0.0410085	0.49466	-0.58578	-0.00115119	0.335258	-0.184428	0.180837	-0.405877
CHEMBL3359537	446.54	CCc1oc(=O)c(Cc2c(O)c(CCC(C)C)c(O)c(C(=O)[C@@H](C)CC)c2O)c(O)c1C	4000	1	S. aureus (ATCC 25923)	0.293207	Test	-0.0872827	-0.0516717	-0.581309	-0.243994	-0.37136	-0.0571497	-0.559498	-0.342764	-0.749723	-0.362306	-0.0062217	-0.15921	0.21994	0.0210417	-0.238298	1.14333	-0.0329667	0.244971	0.136173	-0.563002	0.169987
CHEMBL4166322	502.6	CCCc1c(O)c(C(=O)C(C)CC)c(O)c(-c2c(O)c(CCC)c(O)c(C(=O)C(C)CC)c2O)c1O	4000	1	S. aureus (ATCC 25923)	0.293207	Training	0.158617	0.198144	-0.313954	-0.241125	-0.37136	-0.0571497	-0.559498	-0.342764	-0.797437	-0.354681	0.297069	-0.0369497	0.188433	0.0959288	-0.127852	1.27138	-0.031831	0.901681	-0.030428	-0.571066	0.474962
CHEMBL4170116	568.75	CCC(C)C(=O)c1c(O)c(CCCC(C)C)c(O)c2c1oc1c(C(=O)C(C)CC)c(O)c(CCCC(C)C)c(O)c12	4000	1	S. aureus (ATCC 25923)	0.293207	Training	-0.0872827	-0.0521736	-0.177356	0.0379118	-0.37136	-0.0571497	-0.159067	-0.342764	-0.797437	-0.195066	0.212369	-0.116535	0.483797	0.12239	-0.278739	1.12368	-0.0344551	0.525066	0.485856	-0.632392	0.0803013
CHEMBL5094766	560.74	NCCC[C@H]1C(=O)N(Cc2ccc(-c3ccccc3)cc2)[C@@H](CCCN)C(=O)N1Cc1ccc(-c2ccccc2)cc1	4000	1	S. aureus (ATCC 25923)	0.293207	Training	-0.407169	0.31321	0.294143	-0.527975	-0.37136	-0.0571497	-0.559498	-0.342764	1.6043	-0.111014	-0.333246	-0.245286	0.320246	-0.345614	0.0308198	-0.495921	-0.0383023	0.242266	-0.248957	0.532119	0.566817
CHEMBL4749750	697.93	CCCCCCCCCCCC(=O)N[C@@H](CCCNC(=N)N)C(=O)N[C@@H](CCCNC(=N)N)C(=O)N[C@@H](Cc1c[nH]c2ccccc12)C(N)=O	4000	1	S. aureus (ATCC 25923)	0.293207	Test	1.18884	1.46397	0.109375	-0.180973	-0.37136	-0.0571497	0.00679629	-0.342764	-0.543881	1.36092	-0.644558	-0.187507	-0.266573	-0.723501	-0.379414	-0.120387	-0.0355329	0.657473	-0.0841241	-0.727139	0.997774
CHEMBL4782128	752.07	CCCCCCCCCCCCCCCCCC(=O)N[C@@H](CCCNC(=N)N)C(=O)N[C@@H](CCCNC(=N)N)C(=O)N[C@@H](CCCNC(=N)N)C(N)=O	4000	1	S. aureus (ATCC 25923)	0.293207	Training	1.60386	2.19252	-0.00203789	-0.205225	-0.37136	-0.0571497	-0.559498	-0.342764	-1.08374	3.19177	-0.887904	-0.212534	-0.154469	-0.926784	-0.520904	0.111429	-0.0345031	0.625906	0.125243	-1.01057	1.50339
CHEMBL4753210	756.01	CCCCCCCCCCCCCC(=O)N[C@@H](CCCNC(=N)N)C(=O)N[C@@H](Cc1c[nH]c2ccccc12)C(=O)N[C@@H](Cc1c[nH]c2ccccc12)C(N)=O	4000	1	S. aureus (ATCC 25923)	0.293207	Training	0.773817	0.735421	0.442434	-0.15672	-0.37136	-0.0571497	0.573081	-0.342764	-0.00403562	0.942639	-0.495573	-0.231742	-0.0406577	-0.593332	-0.354134	-0.322051	-0.0370133	0.67291	-0.0751601	-0.512125	0.756018
CHEMBL1829357	999.64	CC[C@H]1OC(=O)[C@H](C)[C@@H](O[C@H]2C[C@@](C)(OC)[C@@H](OC(=O)NCCNC(=O)c3ccc(Cl)cc3)[C@H](C)O2)[C@H](C)[C@@H](O[C@@H]2O[C@H](C)C[C@H](N(C)C)[C@H]2O)[C@](C)(O)C[C@@H](C)CN(C)[C@H](C)[C@H]2OC(=O)O[C@@]21C	4001.44	1	S. aureus (ATCC 25923)	0.293207	Training	0.760136	-0.187214	0.817858	1.58871	-0.37136	-0.0571497	-0.14594	1.01009	-0.123145	0.801176	0.644658	0.261486	-0.212258	0.249697	-0.421914	0.882633	-0.0280845	-0.705234	0.455209	-0.385904	-0.271338
CHEMBL1829344	997.19	CC[C@H]1OC(=O)[C@H](C)[C@@H](O[C@H]2C[C@@](C)(OC)[C@@H](OC(=O)NNC(=O)c3ccc(OC)c(OC)c3)[C@H](C)O2)[C@H](C)[C@@H](O[C@@H]2O[C@H](C)C[C@H](N(C)C)[C@H]2O)[C@](C)(O)C[C@@H](C)CN(C)[C@H](C)[C@H]2OC(=O)O[C@@]21C	4011.27	1	S. aureus (ATCC 25923)	0.293207	Test	0.926289	-0.177309	0.807818	1.60642	-0.37136	-0.0571497	-0.14594	1.01009	-0.272222	0.734273	0.57486	0.255849	-0.328431	0.251354	-0.47854	0.948959	-0.0349515	-0.786473	0.305966	-0.420518	-0.19074
CHEMBL1829352	995.22	CC[C@H]1OC(=O)[C@H](C)[C@@H](O[C@H]2C[C@@](C)(OC)[C@@H](OC(=O)NCCNC(=O)c3ccc(OC)cc3)[C@H](C)O2)[C@H](C)[C@@H](O[C@@H]2O[C@H](C)C[C@H](N(C)C)[C@H]2O)[C@](C)(O)C[C@@H](C)CN(C)[C@H](C)[C@H]2OC(=O)O[C@@]21C	4019.21	1	S. aureus (ATCC 25923)	0.293207	Training	0.843213	-0.186934	0.812727	1.55518	-0.37136	-0.0571497	-0.14594	1.01009	-0.123145	0.815156	0.573647	0.2457	-0.299952	0.212448	-0.483497	0.881134	-0.0353456	-0.761912	0.354792	-0.394345	-0.174976
CHEMBL1829353	995.22	CC[C@H]1OC(=O)[C@H](C)[C@@H](O[C@H]2C[C@@](C)(OC)[C@@H](OC(=O)NCCNC(=O)c3ccccc3OC)[C@H](C)O2)[C@H](C)[C@@H](O[C@@H]2O[C@H](C)C[C@H](N(C)C)[C@H]2O)[C@](C)(O)C[C@@H](C)CN(C)[C@H](C)[C@H]2OC(=O)O[C@@]21C	4019.21	1	S. aureus (ATCC 25923)	0.293207	Training	0.843213	-0.186933	0.812727	1.52821	-0.37136	-0.0571497	-0.14594	1.01009	-0.0922707	0.78842	0.573647	0.251091	-0.299952	0.222007	-0.48336	0.887441	-0.0353317	-0.761912	0.349539	-0.394345	-0.156189
CHEMBL5194665	992.32	CC[C@H]1OC(=O)C[C@@H](O)[C@H](C)[C@@H](O[C@@H]2O[C@H](C)[C@@H](O)[C@H](N(C)C)[C@H]2O)[C@@H](CCN(Cc2ccccc2)Cc2cn(-c3cnc4ccccc4c3)nn2)C[C@@H](C)C(=O)/C=C/C(C)=C/[C@@H]1CN1CC(C)CC(C)C1	4030.96	1	S. aureus (ATCC 25923)	0.293207	Training	0.341512	-0.16016	1.4442	0.820526	-0.37136	-0.0571497	0.195552	-0.342764	1.10966	0.950262	0.0810452	-0.241083	-0.328712	-0.385729	-0.166451	0.111176	-0.0375183	-0.173374	0.305589	0.0393753	-0.0235781
CHEMBL1831245	495.38	O=C1c2cccnc2C(=O)c2c1c(C(=O)NCCCN1CCCCC1)c1ccc(Br)cn21	4037.3	1	S. aureus (ATCC 25923)	0.293207	Test	-0.487095	-0.499951	-0.277774	-0.533162	-0.37136	-0.0571497	-0.259177	-0.342764	0.722633	-0.561422	0.180665	0.0517996	0.273764	0.0546932	0.240376	-0.477636	0.279984	0.618427	-0.00543251	0.980055	-0.103517
CHEMBL5209844	494.5	CC1CCCCN1S(=O)(=O)c1ccc(C(=O)Nc2nnc(-c3ccc(C(F)(F)F)cc3)o2)cc1	4044.49	1	S. aureus (ATCC 25923)	0.293207	Training	-0.217073	-0.39298	-0.261971	0.207368	-0.37136	-0.0571497	0.195552	0.90504	0.47407	-0.3616	-0.36386	0.651809	0.280905	0.469892	0.051863	-0.198785	-0.0312622	-0.704756	0.183516	0.678588	-0.426758
CHEMBL5172093	494.5	CC1CCCN(S(=O)(=O)c2ccc(C(=O)Nc3nnc(-c4ccc(C(F)(F)F)cc4)o3)cc2)C1	4044.49	1	S. aureus (ATCC 25923)	0.293207	Training	-0.217073	-0.392983	-0.252815	0.238873	-0.37136	-0.0571497	0.195552	0.95799	0.443196	-0.339689	-0.36386	0.645783	0.305699	0.449215	0.061006	-0.216023	-0.0312812	-0.704756	0.258394	0.678588	-0.464334
CHEMBL4299458	988.19	CC[C@H]1OC(=O)[C@@H](C)[C@H](O[C@H]2C[C@@](C)(OC)[C@@H](OC(=O)NNC(=O)/C=C/c3ccc(C#N)cc3)[C@H](C)O2)[C@@H](C)[C@H](O[C@H]2O[C@@H](C)C[C@@H](N(C)C)[C@@H]2O)[C@@](C)(O)C[C@H](C)CN(C)[C@@H](C)[C@@H]2OC(=O)O[C@@]12C	4047.8	1	S. aureus (ATCC 25923)	0.293207	Training	0.974263	0.100445	0.89957	1.59104	-0.37136	-0.0571497	-0.14594	1.01009	-0.123145	0.797986	0.497999	0.344533	-0.310004	0.211199	-0.403109	0.815861	-0.0353889	-0.759487	0.312017	-0.394345	-0.193764
CHEMBL1234521	493.75	C=C[C@]1(C)C[C@@H](OC(=O)CSCCN(CC)CC)[C@]2(C)[C@H](C)CC[C@]3(CCC(=O)[C@H]32)[C@@H](C)[C@@H]1O	4050.63	1	S. aureus (ATCC 25923)	0.293207	Test	-0.411849	-0.404697	-0.633582	0.0321393	-0.37136	-0.0571497	-0.120847	1.46292	-0.916473	-0.419899	1.13682	0.95474	0.257464	1.06579	-0.302049	1.44325	-0.0330701	-0.323033	1.38411	-0.408284	0.0623631
CHEMBL232794	493.35	COc1c(N2CCc3sc(Br)cc3C2)c(F)cc2c(=O)c(C(=O)O)cn(C3CC3)c12	4053.92	1	S. aureus (ATCC 25923)	0.293207	Training	-0.341013	-0.383364	-0.302709	-0.337962	1.55774	-0.0571497	-0.0255903	-0.342764	-0.342107	-0.607731	0.299425	-0.178721	0.261138	0.271715	0.355409	-0.18811	0.303199	0.35797	0.649729	0.117529	-0.536209
CHEMBL523085	492.5	Cc1ccc(C2c3c(-c4ccccc4)nn(-c4ccc([N+](=O)[O-])cc4)c3Nc3[nH]c(=O)[nH]c(=O)c32)cc1	4060.91	1	S. aureus (ATCC 25923)	0.293207	Training	0.00731497	-0.172092	0.0684712	-0.243628	-0.37136	-0.0571497	-0.159067	-0.342764	1.14304	-0.548797	-0.14551	-0.293192	0.0690872	-0.0359065	0.0563973	-0.662938	-0.0377295	0.0727035	-0.633164	0.49228	-0.382765
CHEMBL5175903	492.48	O=C(Nc1nnc(-c2ccc(C(F)(F)F)cc2)o1)c1ccc(S(=O)(=O)N2C[C@@H]3CC[C@H]2C3)cc1	4061.08	1	S. aureus (ATCC 25923)	0.293207	Training	-0.217073	-0.392976	-0.243151	0.260929	-0.37136	-0.0571497	1.48451	0.90504	0.294119	-0.47473	-0.136402	0.66492	0.163704	0.536299	0.0333804	-0.424577	-0.0320203	-0.780895	0.247895	0.471933	-0.71126
CHEMBL1829350	982.13	CC[C@H]1OC(=O)[C@H](C)[C@@H](O[C@H]2C[C@@](C)(OC)[C@@H](OC(=O)NNC(=O)c3ccc([N+](=O)[O-])cc3)[C@H](C)O2)[C@H](C)[C@@H](O[C@@H]2O[C@H](C)C[C@H](N(C)C)[C@H]2O)[C@](C)(O)C[C@@H](C)CN(C)[C@H](C)[C@H]2OC(=O)O[C@@]21C	4072.78	1	S. aureus (ATCC 25923)	0.293207	Test	1.14843	0.195267	0.73617	1.6725	-0.37136	-0.0571497	-0.14594	1.01009	-0.123145	0.695517	0.536465	0.280675	-0.314148	0.271471	-0.495857	0.850303	-0.0347305	-0.832024	0.30834	-0.385904	-0.346603
CHEMBL4299379	981.17	CC[C@H]1OC(=O)[C@@H](C)[C@H](O[C@H]2C[C@@](C)(OC)[C@@H](OC(=O)NNC(=O)/C=C/c3ccccc3F)[C@H](C)O2)[C@@H](C)[C@H](O[C@H]2O[C@@H](C)C[C@@H](N(C)C)[C@@H]2O)[C@@](C)(O)C[C@H](C)CN(C)[C@@H](C)[C@@H]2OC(=O)O[C@@]12C	4076.77	1	S. aureus (ATCC 25923)	0.293207	Training	0.760136	-0.177877	0.795434	1.58871	-0.37136	-0.0571497	-0.14594	1.01009	-0.0922707	0.763695	0.542873	0.254245	-0.252901	0.237888	-0.454833	0.825188	-0.0348943	-0.839862	0.324567	-0.385904	-0.271338
CHEMBL1829355	979.22	CC[C@H]1OC(=O)[C@H](C)[C@@H](O[C@H]2C[C@@](C)(OC)[C@@H](OC(=O)NCCNC(=O)c3ccc(C)cc3)[C@H](C)O2)[C@H](C)[C@@H](O[C@@H]2O[C@H](C)C[C@H](N(C)C)[C@H]2O)[C@](C)(O)C[C@@H](C)CN(C)[C@H](C)[C@H]2OC(=O)O[C@@]21C	4084.88	1	S. aureus (ATCC 25923)	0.293207	Training	0.760136	-0.187214	0.760262	1.58871	-0.37136	-0.0571497	-0.14594	1.01009	-0.123145	0.783607	0.616855	0.254834	-0.257089	0.236836	-0.4904	0.919303	-0.0355874	-0.758716	0.43394	-0.385904	-0.271338
CHEMBL4850720	488.42	CC(C)=CCc1c(OCCC(F)(F)F)cc(/C=C/c2ccc(C(F)(F)F)cc2)c(C(=O)O)c1O	4094.84	1	S. aureus (ATCC 25923)	0.293207	Training	-0.640287	-0.356898	-0.327442	0.57648	-0.37136	-0.0571497	-0.559498	0.167502	-0.383893	0.0238681	0.139836	0.499886	0.768221	0.566371	0.00740879	0.316466	-0.0287455	-0.95004	-0.528061	-0.32933	-0.279353
CHEMBL5170182	970.22	CC[C@H]1OC(=O)C[C@@H](O)[C@H](C)[C@@H](O[C@@H]2O[C@H](C)[C@@H](O)[C@H](N(C)C)[C@H]2O)[C@@H](CCN(Cc2cn(-c3cnc4ccccc4c3)nn2)Cc2ccco2)C[C@@H](C)C(=O)/C=C/C(C)=C/[C@@H]1CN1CCC(O)CC1	4122.78	1	S. aureus (ATCC 25923)	0.293207	Test	0.641866	-0.0330381	1.25279	0.706068	-0.37136	-0.0571497	1.32814	-0.342764	0.515856	0.864581	-0.0675813	-0.237682	-0.553564	-0.422238	-0.231708	-0.0423867	-0.0371586	-0.163704	0.12753	-0.0715013	-0.000230039
CHEMBL3770075	483.93	CCn1cc(C(=O)O)c(=O)c2cc(F)c(N3CCN(Cc4nc5ccc(Cl)cc5[nH]4)CC3)cc21	4132.83	1	S. aureus (ATCC 25923)	0.293207	Training	-0.390967	-0.424146	-0.0946734	-0.264204	-0.37136	-0.0571497	-0.0255903	-0.342764	0.230491	-0.484562	0.225727	-0.311648	0.0873664	-0.050322	0.146754	-0.340656	-0.0220592	0.365212	-0.315336	0.509824	-0.32305
CHEMBL1829343	967.16	CC[C@H]1OC(=O)[C@H](C)[C@@H](O[C@H]2C[C@@](C)(OC)[C@@H](OC(=O)NNC(=O)c3ccccc3OC)[C@H](C)O2)[C@H](C)[C@@H](O[C@@H]2O[C@H](C)C[C@H](N(C)C)[C@H]2O)[C@](C)(O)C[C@@H](C)CN(C)[C@H](C)[C@H]2OC(=O)O[C@@]21C	4135.82	1	S. aureus (ATCC 25923)	0.293207	Training	0.843213	-0.177591	0.710925	1.52821	-0.37136	-0.0571497	-0.14594	1.01009	-0.0922707	0.670222	0.584986	0.275774	-0.303945	0.262721	-0.490342	0.91556	-0.0352074	-0.798749	0.34179	-0.377228	-0.230847
CHEMBL5191358	480.47	O=C(Nc1nnc(-c2ccc(C(F)(F)F)cc2)o1)c1ccc(S(=O)(=O)N2CCCCC2)cc1	4162.59	1	S. aureus (ATCC 25923)	0.293207	Training	-0.217073	-0.392985	-0.283856	0.124415	-0.37136	-0.0571497	0.195552	0.95799	0.697677	-0.373026	-0.473043	0.659864	0.269861	0.420919	0.0802017	-0.386054	-0.0312117	-0.668951	0.116509	0.935203	-0.356311
CHEMBL2337357	478.51	CCN(CC)C(=O)N[C@@]1([C@H](C)O)[C@@H](N)[C@H](Nc2cccc(C(F)(F)F)c2)[C@](O)(CO)[C@]1(C)O	4179.64	1	S. aureus (ATCC 25923)	0.293207	Test	0.120724	0.335126	-0.68186	0.450773	-0.37136	-0.0571497	-0.399324	3.79744	-0.574756	-0.478369	0.955345	0.980581	-0.671288	1.24465	-0.386591	1.36013	-0.0295104	-0.269633	-0.0732307	-0.585425	-0.225471
CHEMBL523734	478.47	O=c1[nH]c2c(c(=O)[nH]1)C(c1cccc([N+](=O)[O-])c1)c1c(-c3ccccc3)nn(-c3ccccc3)c1N2	4179.99	1	S. aureus (ATCC 25923)	0.293207	Training	0.00731497	-0.172094	0.0240426	-0.358086	-0.37136	-0.0571497	-0.159067	-0.342764	1.39752	-0.575662	-0.232535	-0.296658	0.0461608	-0.0713794	0.0614318	-0.830519	-0.0378256	0.0670093	-0.729376	0.583471	-0.285927
CHEMBL1829346	955.13	CC[C@H]1OC(=O)[C@H](C)[C@@H](O[C@H]2C[C@@](C)(OC)[C@@H](OC(=O)NNC(=O)c3ccc(F)cc3)[C@H](C)O2)[C@H](C)[C@@H](O[C@@H]2O[C@H](C)C[C@H](N(C)C)[C@H]2O)[C@](C)(O)C[C@@H](C)CN(C)[C@H](C)[C@H]2OC(=O)O[C@@]21C	4187.91	1	S. aureus (ATCC 25923)	0.293207	Training	0.760136	-0.177873	0.646275	1.58871	-0.37136	-0.0571497	-0.14594	1.01009	-0.123145	0.660142	0.617533	0.286156	-0.267497	0.276861	-0.50692	0.873355	-0.0347624	-0.869932	0.358781	-0.368308	-0.350292
CHEMBL1829345	951.16	CC[C@H]1OC(=O)[C@H](C)[C@@H](O[C@H]2C[C@@](C)(OC)[C@@H](OC(=O)NNC(=O)c3ccc(C)cc3)[C@H](C)O2)[C@H](C)[C@@H](O[C@@H]2O[C@H](C)C[C@H](N(C)C)[C@H]2O)[C@](C)(O)C[C@@H](C)CN(C)[C@H](C)[C@H]2OC(=O)O[C@@]21C	4205.39	1	S. aureus (ATCC 25923)	0.293207	Training	0.760136	-0.177873	0.65846	1.58871	-0.37136	-0.0571497	-0.14594	1.01009	-0.123145	0.664261	0.629571	0.279971	-0.259931	0.278546	-0.497679	0.948716	-0.0354685	-0.795981	0.428459	-0.368308	-0.350292
CHEMBL3883618	742.64	Cc1ccc(-n2cc(COC(=O)c3cn(C4CC4)c4cc(N5CCN(Cc6cn(-c7ccc(C)cc7Cl)nn6)CC5)c(F)cc4c3=O)nn2)c(Cl)c1	4210	1	S. aureus (ATCC 25923)	0.293207	Test	-0.195291	-0.522985	1.04125	0.241254	1.55774	-0.0571497	0.950611	-0.342764	0.590395	-0.0791552	-0.0242383	-0.348117	0.0040288	-0.0331813	0.324087	-0.510856	-0.0197489	0.202912	-0.196901	0.180837	-0.453005
CHEMBL4170159	474.97	C[C@@H]1C[C@H](C)CN(S(=O)(=O)c2ccc(C(=O)Nc3nnc(-c4ccc(Cl)cc4)o3)cc2)C1	4210.79	1	S. aureus (ATCC 25923)	0.293207	Training	-0.217073	-0.392993	-0.244298	-0.13106	-0.37136	-0.0571497	0.195552	0.447723	0.273533	-0.377213	-0.44734	0.293599	0.370819	0.125213	0.258426	-0.1495	-0.0189343	-0.160544	0.695685	0.599004	-0.34018
CHEMBL4847076	474.52	CC(C)=CCc1c(OC2CCCCC2)cc(/C=C/c2ccc(C(F)(F)F)cc2)c(C(=O)O)c1O	4214.79	1	S. aureus (ATCC 25923)	0.293207	Training	-0.640287	-0.356873	-0.314782	0.0386227	-0.37136	-0.0571497	-0.559498	0.167502	0.379569	-0.141394	0.0540262	0.0987856	0.684921	0.13524	-0.0510938	0.0800244	-0.0334548	-0.4614	-0.165918	1.12702	-0.0486514
CHEMBL4864371	474.4	CC(C)=CCc1c(OCC(F)(F)F)cc(/C=C/c2ccc(C(F)(F)F)cc2)c(C(=O)O)c1O	4215.85	1	S. aureus (ATCC 25923)	0.293207	Training	-0.640287	-0.356896	-0.355148	0.57648	-0.37136	-0.0571497	-0.559498	0.167502	-0.383893	-0.0510499	0.177659	0.535923	0.729052	0.593623	0.0392705	0.327999	-0.0284272	-0.994577	-0.565323	-0.309294	-0.362026
CHEMBL3884961	735.69	O=C(OCc1cn(-c2ccc([N+](=O)[O-])cc2)nn1)c1cn(C2CC2)c2cc(N3CCN(Cc4cn(-c5ccc([N+](=O)[O-])cc5)nn4)CC3)c(F)cc2c1=O	4250	1	S. aureus (ATCC 25923)	0.293207	Test	0.581291	0.223289	0.992623	0.246175	1.55774	-0.0571497	0.950611	-0.342764	0.888549	-0.0684729	-0.369947	-0.327273	-0.283301	-0.133517	0.125125	-0.798513	-0.0365431	-0.080246	-0.586879	0.205268	-0.355152
CHEMBL211414	470.5	CC(=O)NC[C@H]1CN(c2ccc(N3CCN(C(=O)/C=C/c4ccc(C)o4)CC3)c(F)c2)C(=O)O1	4250.8	1	S. aureus (ATCC 25923)	0.293207	Training	-0.383137	-0.498973	-0.321035	-0.297891	-0.37136	-0.0571497	0.72946	-0.342764	-0.214862	-0.263451	-0.45322	-0.177653	0.208312	-0.219859	-0.166904	-0.359167	-0.0360198	-0.13562	-0.444649	0.0309564	-0.0716801
CHEMBL475996	365.86	Clc1cccc2c1CCC(Cn1ccnc1)/C2=N/OCc1ccccc1	4272.13	1	S. aureus (ATCC 25923)	0.293207	Training	-0.886457	-0.657882	-0.567711	-0.839334	-0.37136	-0.0571497	0.573081	-0.342764	0.331388	-0.540763	-0.429004	-0.402924	0.579889	-0.300949	0.13733	-0.869894	-0.0212308	-0.019959	-0.233485	0.64413	0.349266
CHEMBL478470	365.86	Clc1cccc(CO/N=C2\c3ccccc3CCC2Cn2ccnc2)c1	4272.13	1	S. aureus (ATCC 25923)	0.293207	Training	-0.886457	-0.657883	-0.567711	-0.806204	-0.37136	-0.0571497	0.573081	-0.342764	0.235017	-0.518406	-0.458061	-0.473457	0.579889	-0.339724	0.136981	-0.885987	-0.0212645	-0.019959	-0.201599	0.633795	0.301324
CHEMBL5189600	466.44	O=C(Nc1nnc(-c2ccc(C(F)(F)F)cc2)o1)c1ccc(S(=O)(=O)N2CCCC2)cc1	4287.8	1	S. aureus (ATCC 25923)	0.293207	Test	-0.217073	-0.392985	-0.311562	0.124415	-0.37136	-0.0571497	1.32814	0.95799	-0.0657846	-0.425719	-0.453811	0.699835	0.217572	0.469916	0.114374	-0.394923	-0.0309729	-0.704184	0.0815018	-0.184579	-0.438821
CHEMBL3814310	908.2	C[C@H]1[C@H](C)CC[C@]2(C(=O)OCc3cn(CC(=O)N[C@@H](CCCNC(=N)N)C(=O)N[C@@H](CCCNC(=N)N)C(=O)O)nn3)CC[C@]3(C)C(=CC[C@@H]4[C@@]5(C)CC[C@H](O)C(C)(C)[C@@H]5CC[C@]43C)[C@H]12	4300	1	S. aureus (ATCC 25923)	0.293207	Training	1.4279	1.28906	0.604307	1.47379	-0.37136	-0.0571497	0.195552	3.5203	-0.201852	0.299851	0.719502	0.574925	-0.52068	0.843907	-0.395244	0.624715	-0.036185	-0.308795	0.73148	0.453844	-0.433204
CHEMBL3770590	464.5	CCn1cc(C(=O)O)c(=O)c2cc(F)c(N3CCN(CNc4nc5ccccc5[nH]4)CC3)cc21	4305.71	1	S. aureus (ATCC 25923)	0.293207	Training	-0.282688	-0.423018	-0.141296	-0.378662	-0.37136	-0.0571497	-0.0255903	-0.342764	0.410443	-0.483562	0.0283814	-0.346271	0.0838866	-0.130571	0.0208849	-0.492076	-0.0365451	0.391193	-0.510176	0.560793	-0.141874
CHEMBL4854749	460.49	CC(C)=CCc1c(OC2CCCC2)cc(/C=C/c2ccc(C(F)(F)F)cc2)c(C(=O)O)c1O	4343.2	1	S. aureus (ATCC 25923)	0.293207	Training	-0.640287	-0.356872	-0.342487	0.0386227	-0.37136	-0.0571497	0.573081	0.167502	-0.383893	-0.207286	0.0883174	0.123281	0.64449	0.175309	-0.0206729	0.084472	-0.03328	-0.490703	-0.208995	-0.32933	-0.12237
CHEMBL3883616	717.66	O=C(OCc1cn(-c2ccc(F)cc2F)nn1)c1cn(C2CC2)c2cc(N3CCN(Cc4cn(-c5ccc(F)cc5F)nn4)CC3)c(F)cc2c1=O	4350	1	S. aureus (ATCC 25923)	0.293207	Test	-0.195291	-0.522985	0.87732	0.241254	1.55774	-0.0571497	0.950611	-0.342764	0.590395	-0.120428	-0.150983	-0.33176	-0.143331	-0.0748829	0.110129	-0.782865	-0.0349154	-0.285398	-0.570175	0.180837	-0.453005
CHEMBL5188165	459.41	FC(F)(F)c1n[nH]cc1[C@@H]1Nc2ccc(S(F)(F)(F)(F)F)cc2[C@H]2[C@@H]3CC[C@@H](C3)[C@H]21	4353.41	1	S. aureus (ATCC 25923)	0.293207	Training	-0.647038	-0.636531	-0.535274	2.31391	-0.37136	-0.0571497	1.39683	2.22367	-0.263042	-0.659914	1.19861	3.86758	0.569839	8.59934	-0.0277809	0.499878	-0.024941	-1.17573	0.955781	0.576064	-1.75349
CHEMBL234891	458.47	COc1c(N2CCc3sc(C(=O)O)cc3C2)c(F)cc2c(=O)c(C(=O)O)cn(C3CC3)c12	4362.34	1	S. aureus (ATCC 25923)	0.293207	Training	-0.00528605	-0.200663	-0.330536	-0.254173	1.55774	-0.0571497	-0.0255903	-0.342764	-0.342107	-0.58684	0.163758	-0.0610461	-0.0726548	0.203802	-0.0380163	-0.248493	-0.0325569	-0.0347672	-0.00181918	0.0548573	-0.518402
CHEMBL1086109	457.53	CO/N=C1/C2=C(CCN(c3cc4c(cc3F)c(=O)c(C(=O)O)cn4C3CC3)C2)SCC1C	4371.3	1	S. aureus (ATCC 25923)	0.293207	Training	-0.256226	-0.395753	-0.29189	-0.35129	1.55774	-0.0571497	-0.559498	-0.342764	-0.00855227	-0.546267	0.192722	0.365408	0.0664636	0.120378	0.0356934	-0.195221	-0.0334194	-0.0279112	0.216021	1.04749	-0.36578
CHEMBL1835698	571	C[C@@H](NCCCCCCCCN)[C@H]1CC[C@H]2[C@@H]3CCC4=C[C@@H](NCCCCCCCCN)CC[C@]4(C)[C@H]3CC[C@]12C	4378.28	1	S. aureus (ATCC 25923)	0.293207	Test	-0.556221	0.206003	-0.620463	-0.347497	-0.37136	-0.0571497	-0.10647	0.888837	-0.379935	0.0642079	0.440069	-0.0354717	0.563542	0.301268	-0.770463	0.456871	-0.0387323	0.14451	1.2976	0.543984	0.694742
CHEMBL1088667	456.48	CCC(O)c1cn(C2CCN(c3nc4c(cc3F)c(=O)c(C(=O)O)cn4C3CC3)CC2)nn1	4381.35	1	S. aureus (ATCC 25923)	0.293207	Training	-0.103754	-0.284837	-0.377908	-0.327037	1.55774	-0.0571497	0.195552	-0.342764	-0.129403	-0.510869	0.098988	-0.202594	-0.217866	0.0828556	-0.0788605	-0.350232	-0.0356309	0.218536	-0.272311	0.351179	-0.325049
CHEMBL4868250	456.41	CC(C)=CCc1c(OCC(F)F)cc(/C=C/c2ccc(C(F)(F)F)cc2)c(C(=O)O)c1O	4382.02	1	S. aureus (ATCC 25923)	0.293207	Training	-0.640287	-0.356906	-0.362685	0.119556	-0.37136	-0.0571497	-0.559498	0.167502	-0.383893	-0.11655	-0.038462	0.194556	0.716559	0.222023	0.0738328	0.202307	-0.0290116	-0.821513	-0.559751	-0.288043	-0.0745863
CHEMBL459258	454.52	COc1cc([C@H]2Oc3cc(O)c(C/C=C(\C)CCC=C(C)C)c(O)c3C(=O)[C@@H]2O)ccc1O	4400.25	1	S. aureus (ATCC 25923)	0.293207	Training	-0.193041	-0.107354	-0.291724	-0.280243	-0.37136	-0.0571497	-0.559498	-0.342764	-0.342107	-0.33472	0.0248553	-0.249108	-0.213124	-0.223722	0.00446953	0.315624	-0.0347215	0.498491	-0.20297	-0.131755	0.0621102
CHEMBL463675	454.52	COc1cc([C@@H]2CC(=O)c3c(cc(O)c(C/C=C(\C)CCC=C(C)C)c3O)O2)cc(O)c1O	4400.25	1	S. aureus (ATCC 25923)	0.293207	Test	-0.193041	-0.107359	-0.286942	-0.250968	-0.37136	-0.0571497	-0.559498	-0.342764	-0.383893	-0.310623	0.0237444	-0.266782	-0.128591	-0.22955	0.0122822	0.307429	-0.0347504	0.564202	-0.184919	-0.122834	0.0223876
CHEMBL4865891	452.44	CC(C)=CCc1c(OCCCF)cc(/C=C/c2ccc(C(F)(F)F)cc2)c(C(=O)O)c1O	4420.48	1	S. aureus (ATCC 25923)	0.293207	Training	-0.640287	-0.356908	-0.357297	-0.042311	-0.37136	-0.0571497	-0.559498	0.167502	-0.383893	-0.111578	-0.151885	0.130393	0.735843	0.157698	0.06884	0.209205	-0.0300256	-0.586254	-0.480894	-0.288043	0.265189
CHEMBL479318	451.66	C=C1CC[C@H]2C(C)(C)CCC[C@]2(C)[C@H]1CC/C(C)=C/Cn1c[n+](C)c2nc[n-]/c(=N\OC)c21	4428.11	1	S. aureus (ATCC 25923)	0.293207	Training	-0.849824	-0.658058	-0.763783	-0.0126863	-0.37136	-0.0571497	-0.159067	0.56111	-0.257023	-0.442726	0.547699	0.0200695	0.613525	0.895488	-0.540961	0.718015	-0.0384155	-0.272859	0.835779	0.615032	-0.234236
CHEMBL1336959	241.32	Cc1ccc(-n2sc3ccccc3c2=O)cc1	4433.95	1	S. aureus (ATCC 25923)	0.293207	Training	-0.788979	-0.550379	-0.942814	-0.891767	-0.37136	-0.0571497	-0.159067	-0.342764	-0.0349101	-0.83843	-0.680285	-0.461968	1.00733	0.0425256	0.500365	-0.437109	-0.0350095	0.292584	0.161927	0.510988	-0.0745897
CHEMBL3770855	449.49	CCn1cc(C(=O)O)c(=O)c2cc(F)c(N3CCN(Cc4nc5ccccc5[nH]4)CC3)cc21	4449.49	1	S. aureus (ATCC 25923)	0.293207	Test	-0.390967	-0.424147	-0.196697	-0.378662	-0.37136	-0.0571497	-0.0255903	-0.342764	0.410443	-0.527991	0.0958609	-0.321537	-0.0259966	-0.11593	0.0196542	-0.445294	-0.0365454	0.261289	-0.457895	0.603262	-0.214128
CHEMBL4877991	448.48	CCC(C)Oc1cc(/C=C/c2ccc(C(F)(F)F)cc2)c(C(=O)O)c(O)c1CC=C(C)C	4459.51	1	S. aureus (ATCC 25923)	0.293207	Training	-0.640287	-0.356874	-0.385677	0.0721466	-0.37136	-0.0571497	-0.559498	0.167502	-0.383893	-0.142805	0.00755273	0.139474	0.731085	0.22715	0.0464965	0.587849	-0.0319073	-0.506021	-0.294836	-0.288043	0.0565622
CHEMBL495941	447.5	Cc1ccc(C2c3c(-c4ccccc4)nn(-c4ccccc4)c3Nc3[nH]c(=O)[nH]c(=O)c32)cc1	4469.27	1	S. aureus (ATCC 25923)	0.293207	Training	-0.380976	-0.545233	-0.0536674	-0.441875	-0.37136	-0.0571497	-0.159067	-0.342764	1.39752	-0.606378	-0.0916663	-0.319886	0.163341	-0.0764798	0.0866937	-0.737553	-0.039328	0.178729	-0.565135	0.665217	-0.28953
CHEMBL4172785	446.55	C[C@@H]1C[C@H](C)CN(S(=O)(=O)c2ccc(C(=O)Nc3nnc(-c4cccs4)o3)cc2)C1	4478.78	1	S. aureus (ATCC 25923)	0.293207	Training	0.0371074	-0.348661	-0.411443	-0.245518	-0.37136	-0.0571497	1.32814	0.447723	-0.235439	-0.446314	-0.842692	0.334512	0.101233	0.0805837	0.156536	-0.238749	-0.0318297	-0.175911	0.961362	0.258531	-0.305596
CHEMBL4865284	446.47	CC(C)=CCc1c(OC2CCC2)cc(/C=C/c2ccc(C(F)(F)F)cc2)c(C(=O)O)c1O	4479.58	1	S. aureus (ATCC 25923)	0.293207	Test	-0.640287	-0.356872	-0.370193	0.0386227	-0.37136	5.73512	-0.559498	0.167502	-0.383893	-0.269166	0.124626	0.152466	0.601682	0.233182	0.0115374	0.0891812	-0.0330949	-0.52173	-0.254605	-0.309294	-0.200426
CHEMBL4642111	892.1	CC[C@H]1OC(=O)[C@H](C)C(=O)[C@H](C)[C@@H](O[C@H]2O[C@@H](C)C[C@@H](N(C)C)[C@@H]2O)[C@](C)(OC)C[C@@H](C)C(=O)[C@H](C)[C@@H](OC(=O)NCCCn2cc(-c3ccc(-c4ccccc4)cc3)nn2)[C@]1(C)O	4483.8	1	S. aureus (ATCC 25923)	0.293207	Training	0.5668	-0.174129	0.856454	0.978497	-0.37136	-0.0571497	0.195552	0.726201	0.443196	0.56896	0.229723	0.176314	-0.405975	0.0229246	-0.252178	0.598623	-0.0359094	-0.395846	0.184872	-0.30709	-0.0421244
CHEMBL4864974	444.49	CCn1cc(C(=O)O)c(=O)c2cc(F)c(N3CCN(CC(=O)c4nccs4)CC3)cc21	4499.54	1	S. aureus (ATCC 25923)	0.293207	Training	-0.125266	-0.328289	-0.317553	-0.432224	-0.37136	-0.0571497	0.573081	-0.342764	-0.129403	-0.494416	-0.255883	-0.10928	-0.217715	-0.131262	0.087422	-0.289238	-0.0325223	0.276138	-0.176041	0.320518	-0.0514108
CHEMBL232796	444.48	COc1c(N2CCc3sc(CO)cc3C2)c(F)cc2c(=O)c(C(=O)O)cn(C3CC3)c12	4499.64	1	S. aureus (ATCC 25923)	0.293207	Training	-0.158928	-0.259189	-0.394499	-0.371486	1.55774	-0.0571497	-0.0255903	-0.342764	-0.342107	-0.601854	0.139142	-0.200802	-0.150787	0.188018	-0.0661166	-0.251192	-0.032777	0.227632	0.11722	0.085298	-0.324906
CHEMBL4642879	444.31	Nc1ccc(S(=O)(=O)Nc2nccc(-n3ccc4cc(Br)ccc43)n2)cc1	4501.36	1	S. aureus (ATCC 25923)	0.293207	Test	-0.239575	-0.0213208	-0.323608	-0.298944	-0.37136	-0.0571497	0.00679629	0.0991325	0.294119	-0.578291	-0.226071	0.143088	0.166647	0.115072	0.728973	-0.485134	0.34707	0.849164	0.40074	0.177623	-0.381541
CHEMBL211197	442.49	CC(=O)NC[C@H]1CN(c2ccc(N3CCN(C/C=C/c4ccco4)CC3)c(F)c2)C(=O)O1	4519.88	1	S. aureus (ATCC 25923)	0.293207	Training	-0.536779	-0.553527	-0.388464	-0.490952	-0.37136	-0.0571497	1.10699	-0.342764	-0.214862	-0.284035	-0.525392	-0.293279	0.320996	-0.301632	-0.149997	-0.589437	-0.036756	-0.200292	-0.421386	0.0904719	0.133253
CHEMBL1088370	442.45	CC(O)c1cn(C2CCN(c3nc4c(cc3F)c(=O)c(C(=O)O)cn4C3CC3)CC2)nn1	4520.28	1	S. aureus (ATCC 25923)	0.293207	Training	-0.103754	-0.284841	-0.405614	-0.288327	1.55774	-0.0571497	0.195552	-0.342764	-0.129403	-0.539659	0.133576	-0.197392	-0.282251	0.112573	-0.0493965	-0.402506	-0.0356981	0.208934	-0.276785	0.389005	-0.524618
CHEMBL477850	345.45	Cc1cccc2c1CCC(Cn1ccnc1)/C2=N/OCc1ccccc1	4524.53	1	S. aureus (ATCC 25923)	0.293207	Training	-0.886457	-0.657882	-0.625307	-0.839334	-0.37136	-0.0571497	0.573081	-0.342764	0.331388	-0.556313	-0.484462	-0.415084	0.467037	-0.337257	-0.0353058	-0.777586	-0.0401158	-0.154587	-0.283439	0.64413	0.349266
CHEMBL1083478	440.53	CO/N=C1\CCSC2=C1CN(c1cc3c(cc1N)c(=O)c(C(=O)O)cn3C1CC1)CC2	4539.99	1	S. aureus (ATCC 25923)	0.293207	Test	-0.0220274	0.0426944	-0.281494	-0.432618	1.55774	-0.0571497	-0.559498	-0.342764	0.103246	-0.559909	0.109189	0.326867	-0.207221	0.0241339	0.133515	-0.351741	-0.0346046	0.379569	0.179849	1.32642	-0.291578
CHEMBL5205602	439.86	O=C1c2cccc3c(N/N=C/c4cc(Cl)ccc4O)ccc(c23)C(=O)N1C(CO)CO	4546.9	1	S. aureus (ATCC 25923)	0.293207	Training	-0.138947	-0.170813	-0.166396	-0.513859	-0.37136	-0.0571497	-0.559498	-0.342764	0.0709702	-0.566961	-0.129966	-0.164037	0.304404	0.0999731	0.334478	-0.381101	-0.0190907	0.130621	-0.516992	0.258533	0.157662
CHEMBL4852111	438.54	CC(C)=CCc1c(OC2CCCCCC2)cc(/C=C/c2ccc(F)cc2)c(C(=O)O)c1O	4560.59	1	S. aureus (ATCC 25923)	0.293207	Training	-0.640287	-0.356885	-0.379381	-0.445768	-0.37136	-0.0571497	-0.559498	-0.342764	-0.383893	-0.167583	-0.230773	-0.322711	0.677034	-0.327564	-0.0350909	-0.0886224	-0.0356776	-0.0808897	-0.0550886	-0.309294	0.306096
CHEMBL3290259	341.84	CC(C)CCO[C@@H]1C=CC(=O)[C@@H](Cn2cc(CCCCl)nn2)O1	4563.54	1	S. aureus (ATCC 25923)	0.293207	Training	-0.644968	-0.594084	-0.891223	-0.7584	-0.37136	-0.0571497	0.195552	-0.342764	-0.723833	-0.243351	-0.688496	-0.256817	-0.361452	-0.672541	0.213995	-0.0490117	-0.00961071	0.359923	0.168396	-0.518818	0.761755
CHEMBL3770488	435.46	CCn1cc(C(=O)O)c(=O)c2cc(F)c(N3CCN(c4nc5ccccc5[nH]4)CC3)cc21	4592.84	1	S. aureus (ATCC 25923)	0.293207	Test	-0.390967	-0.424112	-0.220747	-0.408365	-0.37136	-0.0571497	-0.0255903	-0.342764	0.410443	-0.58525	0.121217	-0.318363	0.204893	0.00268498	0.0599612	-0.436496	-0.0364416	0.399033	-0.530321	0.64809	-0.251777
CHEMBL4860863	434.45	CC(C)=CCc1c(OC(C)C)cc(/C=C/c2ccc(C(F)(F)F)cc2)c(C(=O)O)c1O	4603.52	1	S. aureus (ATCC 25923)	0.293207	Training	-0.640287	-0.356875	-0.413383	0.119556	-0.37136	-0.0571497	-0.559498	0.167502	-0.383893	-0.178176	0.056773	0.173857	0.688307	0.26462	0.0835609	0.558356	-0.0318666	-0.539466	-0.267012	-0.265465	-0.156028
CHEMBL5178585	434.41	O=C1c2cccc3c(N/N=C/c4ccc([N+](=O)[O-])cc4)ccc(c23)C(=O)N1C(CO)CO	4603.95	1	S. aureus (ATCC 25923)	0.293207	Training	0.0672598	0.0764831	-0.195505	-0.508673	-0.37136	-0.0571497	-0.559498	-0.342764	0.220047	-0.559479	-0.40922	-0.154809	0.194668	0.043217	0.154117	-0.495528	-0.034378	-0.226576	-0.731479	0.277611	0.225487
CHEMBL495982	433.47	O=c1[nH]c2c(c(=O)[nH]1)C(c1ccccc1)c1c(-c3ccccc3)nn(-c3ccccc3)c1N2	4613.93	1	S. aureus (ATCC 25923)	0.293207	Training	-0.380976	-0.545235	-0.098096	-0.556333	-0.37136	-0.0571497	-0.159067	-0.342764	1.65201	-0.633927	-0.184144	-0.324816	0.141085	-0.116119	0.092923	-0.920328	-0.0394739	0.175375	-0.668404	0.768159	-0.182592
CHEMBL3740989	431.37	O=C(NC[C@H]1CN(c2ccc(-n3cc(-c4ccccn4)cn3)c(F)c2)C(=O)O1)C(F)F	4636.39	1	S. aureus (ATCC 25923)	0.293207	Test	-0.436961	-0.551336	-0.393697	-0.456904	-0.37136	-0.0571497	0.72946	-0.342764	0.0396284	-0.454695	-0.401684	-0.202346	-0.170559	-0.261734	-0.0504365	-0.769314	-0.0335751	-0.344866	-0.819478	-0.26214	-0.0579932
CHEMBL1085876	429.47	O=C(O)c1cn(C2CC2)c2cc(N3CCC4=C(C3)/C(=N/O)CCS4)c(F)cc2c1=O	4656.9	1	S. aureus (ATCC 25923)	0.293207	Training	-0.157218	0.0674703	-0.370601	-0.432618	1.55774	-0.0571497	-0.559498	-0.342764	0.103246	-0.603601	0.167901	0.41339	-0.0949634	0.104378	0.0649292	-0.465659	-0.0326498	0.174177	0.174963	1.39515	-0.37461
CHEMBL3235672	668.63	COC(=O)/C(C)=C/c1ccc(Oc2ccc(N/C(=N/c3cccc(Cl)c3)NCCCCNc3ccnc4cc(Cl)ccc34)cc2)cc1	4666.26	1	S. aureus (ATCC 25923)	0.293207	Training	-0.369275	-0.605167	0.783289	-0.235058	-0.37136	-0.0571497	-0.559498	-0.342764	1.18482	0.333025	-0.416275	-0.47207	0.547072	-0.457201	0.32992	-0.571974	-0.0173821	0.179897	-0.394257	0.275282	0.403278
CHEMBL3235643	668.63	COC(=O)/C(C)=C/c1ccc(Oc2ccccc2N/C(=N/c2cccc(Cl)c2)NCCCCNc2ccnc3cc(Cl)ccc23)cc1	4666.26	1	S. aureus (ATCC 25923)	0.293207	Training	-0.369275	-0.605164	0.783289	-0.264762	-0.37136	-0.0571497	-0.559498	-0.342764	1.2157	0.298245	-0.416275	-0.46661	0.547072	-0.447419	0.330556	-0.562823	-0.0173619	0.179897	-0.401879	0.275282	0.430538
CHEMBL4853685	426.53	CCCC(CC)Oc1cc(/C=C/c2ccc(F)cc2)c(C(=O)O)c(O)c1CC=C(C)C	4689	1	S. aureus (ATCC 25923)	0.293207	Test	-0.640287	-0.356885	-0.422571	-0.445768	-0.37136	-0.0571497	-0.559498	-0.342764	-0.383893	-0.131925	-0.334005	-0.322368	0.768369	-0.292821	0.0325345	0.469894	-0.0342117	-0.0710731	-0.180072	-0.265465	0.652646
CHEMBL1086569	426.5	Nc1cc2c(=O)c(C(=O)O)cn(C3CC3)c2cc1N1CCC2=C(C1)/C(=N/O)CCS2	4689.33	1	S. aureus (ATCC 25923)	0.293207	Training	0.0769806	0.505924	-0.329164	-0.432618	1.55774	-0.0571497	-0.559498	-0.342764	0.103246	-0.602333	0.181145	0.394962	-0.332688	0.0553302	0.145835	-0.430403	-0.0338511	0.535824	0.218478	1.39515	-0.37461
CHEMBL4632853	850.45	CC[C@H]1OC(=O)[C@H](C)C(=O)[C@H](C)[C@@H](O[C@H]2O[C@@H](C)C[C@@H](N(C)C)[C@@H]2O)[C@](C)(OC)C[C@@H](C)C(=O)[C@H](C)[C@@H](OC(=O)NCCCn2cc(-c3ccc(Cl)cc3)nn2)[C@]1(C)O	4703.39	1	S. aureus (ATCC 25923)	0.293207	Training	0.5668	-0.174133	0.553041	0.96079	-0.37136	-0.0571497	0.195552	0.726201	-0.320275	0.519447	0.337443	0.249781	-0.537849	0.059675	-0.242271	0.82053	-0.0264068	-0.363174	0.329911	-0.508218	-0.0915253
CHEMBL4877969	424.51	CC(C)=CCc1c(OC2CCCCC2)cc(/C=C/c2ccc(F)cc2)c(C(=O)O)c1O	4711.31	1	S. aureus (ATCC 25923)	0.293207	Training	-0.640287	-0.356885	-0.407087	-0.445768	-0.37136	-0.0571497	-0.559498	-0.342764	0.379569	-0.235454	-0.203034	-0.311334	0.633915	-0.300244	-0.00234143	-0.0890158	-0.0355596	-0.100438	-0.097417	1.32134	0.23866
CHEMBL2337347	424.5	CC(=O)c1cccc(N[C@H]2[C@H](N)[C@@](NC(=O)N(C)C)([C@H](C)O)[C@@](C)(O)[C@@]2(O)CO)c1	4711.43	1	S. aureus (ATCC 25923)	0.293207	Test	0.274367	0.389513	-0.699008	0.116253	-0.37136	-0.0571497	-0.399324	3.28717	-0.574756	-0.571562	0.876735	0.80732	-1.31404	0.912309	-0.22662	1.38098	-0.0323349	0.346336	0.163645	-0.544283	-0.393193
CHEMBL4873942	420.43	CCOc1cc(/C=C/c2ccc(C(F)(F)F)cc2)c(C(=O)O)c(O)c1CC=C(C)C	4757.03	1	S. aureus (ATCC 25923)	0.293207	Training	-0.640287	-0.356909	-0.435268	-0.042311	-0.37136	-0.0571497	-0.559498	0.167502	-0.383893	-0.245166	-0.0700419	0.161261	0.688623	0.241656	0.120288	0.428346	-0.0315489	-0.492554	-0.487784	-0.241429	0.118973
CHEMBL391865	420.41	O=C(O)c1cn(C2CC2)c2c(F)c(N3CCc4sccc4C3)c(F)c(F)c2c1=O	4757.26	1	S. aureus (ATCC 25923)	0.293207	Training	-0.42409	-0.384247	-0.495486	-0.380816	1.55774	-0.0571497	0.241354	-0.342764	-0.38982	-0.682795	0.232035	-0.131329	0.174862	0.355636	-0.0636425	-0.382404	-0.030595	-0.18305	-0.000368006	0.113601	-0.676059
CHEMBL2238064	327.82	CN(C)CCn1c(-c2ccccc2)nc2ccc(Cl)cc2c1=O	4758.71	1	S. aureus (ATCC 25923)	0.293207	Training	-0.897978	-0.609918	-0.634396	-0.675943	-0.37136	-0.0571497	-0.559498	-0.342764	0.230491	-0.624519	-0.148733	-0.440091	0.41965	-0.15758	0.441206	-0.11527	-0.0164163	0.24289	-0.11513	0.417967	0.0557162
CHEMBL3235642	654.6	COC(=O)/C(C)=C/c1ccc(Oc2ccccc2N/C(=N/c2cccc(Cl)c2)NCCCNc2ccnc3cc(Cl)ccc23)cc1	4766.27	1	S. aureus (ATCC 25923)	0.293207	Test	-0.369275	-0.605164	0.755583	-0.264762	-0.37136	-0.0571497	-0.559498	-0.342764	1.2157	0.231493	-0.401677	-0.462525	0.516014	-0.434211	0.359484	-0.572567	-0.0169177	0.172211	-0.436751	0.300999	0.388519
CHEMBL5181606	417.44	Oc1ccc([C@@H]2Nc3ccc(S(F)(F)(F)(F)F)cc3[C@H]3[C@@H]4CC[C@@H](C4)[C@H]32)cc1	4791.11	1	S. aureus (ATCC 25923)	0.293207	Training	-0.723094	-0.536429	-0.508759	1.85215	-0.37136	-0.0571497	0.595983	1.78175	0.245929	-0.689282	1.09856	3.52519	0.75029	8.64309	0.0928445	0.42111	-0.0279047	-0.731591	1.19498	1.12694	-1.52657
CHEMBL1927720	406.7	Clc1ccc(-c2nnc3sc(Nc4ccc(Br)cc4)nn23)cc1	4794.69	1	S. aureus (ATCC 25923)	0.293207	Training	-0.520488	-0.619885	-0.391085	-0.691746	-0.37136	-0.0571497	0.540695	-0.342764	-0.0657846	-0.642631	-0.00679241	0.302022	0.533229	-0.155447	1.28424	-0.786884	0.424103	1.35643	0.442069	0.101339	-0.220802
CHEMBL1927716	406.7	Clc1ccccc1-c1nnc2sc(Nc3ccc(Br)cc3)nn12	4794.69	1	S. aureus (ATCC 25923)	0.293207	Training	-0.520488	-0.619884	-0.391085	-0.724876	-0.37136	-0.0571497	0.540695	-0.342764	-0.0349101	-0.660378	-0.00679241	0.319694	0.533229	-0.109892	1.28463	-0.768934	0.424141	1.35643	0.410993	0.101339	-0.167329
CHEMBL1240646	829.87	CC[C@H]1OC(=O)[C@H](C)[C@@H](OC(=O)NCCc2ccccc2Br)[C@H](C)[C@@H](O[C@@H]2O[C@H](C)C[C@H](N(C)C)[C@H]2O)[C@](C)(OC)C[C@@H](C)C(=O)[C@@H](C)[C@@H](OC)[C@]1(C)O	4820.03	1	S. aureus (ATCC 25923)	0.293207	Test	0.219822	-0.244866	0.247146	0.770422	-0.37136	-0.0571497	-0.559498	0.726201	-0.2894	0.453148	0.572416	0.251938	-0.228974	0.16282	-0.216652	1.17744	0.169821	-0.497795	0.608365	-0.454395	0.0735391
CHEMBL4862368	412.5	CCC(CC)Oc1cc(/C=C/c2ccc(F)cc2)c(C(=O)O)c(O)c1CC=C(C)C	4848.48	1	S. aureus (ATCC 25923)	0.293207	Training	-0.640287	-0.356885	-0.450276	-0.445768	-0.37136	-0.0571497	-0.559498	-0.342764	-0.383893	-0.2012	-0.307806	-0.3118	0.725414	-0.266566	0.0695784	0.487491	-0.0340391	-0.0915659	-0.241105	-0.241429	0.592038
CHEMBL3290270	321.42	CC(C)CCO[C@@H]1C=CC(=O)[C@@H](Cn2cc(C(C)(C)C)nn2)O1	4853.46	1	S. aureus (ATCC 25923)	0.293207	Training	-0.644968	-0.59407	-1.00286	-0.240485	-0.37136	-0.0571497	0.195552	0.167502	-0.723833	-0.352988	-0.17067	-0.0166424	-0.432388	0.0486074	-0.0821298	0.662408	-0.0370532	0.00465502	0.709498	-0.518818	-0.136149
CHEMBL3235641	640.57	COC(=O)/C(C)=C/c1ccc(Oc2ccccc2N/C(=N/c2cccc(Cl)c2)NCCNc2ccnc3cc(Cl)ccc23)cc1	4870.66	1	S. aureus (ATCC 25923)	0.293207	Training	-0.369275	-0.605164	0.727878	-0.264762	-0.37136	-0.0571497	-0.559498	-0.342764	1.2157	0.164377	-0.386484	-0.458254	0.483688	-0.419949	0.392432	-0.582708	-0.0164554	0.164211	-0.473047	0.327766	0.344784
CHEMBL4870965	410.49	CC(C)=CCc1c(OC2CCCC2)cc(/C=C/c2ccc(F)cc2)c(C(=O)O)c1O	4872.23	1	S. aureus (ATCC 25923)	0.293207	Test	-0.640287	-0.356884	-0.434792	-0.445768	-0.37136	-0.0571497	0.573081	-0.342764	-0.383893	-0.298941	-0.173561	-0.297358	0.5881	-0.270028	0.0324549	-0.0894338	-0.0354342	-0.121208	-0.142391	-0.265465	0.167007
CHEMBL1668678	408.43	C=C1C[C@@H](C(=O)Nc2ccc(F)c[n+]2[O-])N(C(=O)[C@H](CCCC)CN(O)C=O)C1	4896.8	1	S. aureus (ATCC 25923)	0.293207	Training	-0.17963	0.00022026	-0.83064	-0.475942	-0.37136	-0.0571497	-0.0255903	-0.342764	-0.723833	-0.255567	-0.667235	-0.133587	-0.668339	-0.46722	-0.421787	0.107173	-0.0317283	0.0268125	-0.291233	-0.637341	0.527388
CHEMBL2016824	400.76	Clc1ccc2sc(NCCCNCc3ccc(Cl)c(Cl)c3)nc2c1	4990.52	1	S. aureus (ATCC 25923)	0.293207	Training	-0.654419	-0.617053	-0.435028	-0.727207	-0.37136	-0.0571497	-0.0255903	-0.342764	-0.363939	-0.38212	-0.427942	-0.556436	0.884786	-0.252376	0.89445	-0.46248	0.0263637	1.14802	0.605753	-0.047626	0.255316
CHEMBL2178456	442.51	CCc1c(OCc2ccc(-c3ccccc3)cc2)ccc2c(C)c(CCC(=O)O)c(=O)oc12	5000	1	S. aureus (ATCC 25923)	0.293207	Training	-0.55046	-0.426475	-0.1852	-0.495974	-0.37136	-0.0571497	-0.559498	-0.342764	0.649496	-0.397362	-0.454126	-0.343377	0.528355	-0.175336	0.0644143	-0.273466	-0.0374298	-0.367909	-0.463191	0.340134	0.244707
CHEMBL2178452	498.62	Cc1c(CCC(=O)NCCN(C)C)c(=O)oc2c(C)c(OCc3ccc(-c4ccccc4)cc3)ccc12	5000	1	S. aureus (ATCC 25923)	0.293207	Test	-0.595104	-0.553403	0.0296298	-0.359168	-0.37136	-0.0571497	-0.559498	-0.342764	0.649496	-0.171184	-0.473308	-0.386949	0.37684	-0.251194	0.0690489	-0.124046	-0.0379828	-0.158862	-0.235114	0.205064	0.193076
CHEMBL4067833	299.35	COC(=O)[C@H](c1ccccc1)n1sc2ccccc2c1=O	5010.86	1	S. aureus (ATCC 25923)	0.293207	Training	-0.55226	-0.495355	-0.738882	-0.868715	-0.37136	-0.0571497	-0.159067	-0.342764	0.21958	-0.738182	-0.758429	-0.195286	0.498112	-0.117684	0.420402	-0.413818	-0.0335475	-0.263564	-0.142828	0.343588	0.388379
CHEMBL4853201	398.47	CCC(C)Oc1cc(/C=C/c2ccc(F)cc2)c(C(=O)O)c(O)c1CC=C(C)C	5019.2	1	S. aureus (ATCC 25923)	0.293207	Training	-0.640287	-0.356886	-0.477982	-0.412244	-0.37136	-0.0571497	-0.559498	-0.342764	-0.383893	-0.236672	-0.279861	-0.307588	0.679595	-0.242692	0.109883	0.452687	-0.0340679	-0.113425	-0.232377	-0.215791	0.383125
CHEMBL4858453	396.46	CC(C)=CCc1c(OC2CCC2)cc(/C=C/c2ccc(F)cc2)c(C(=O)O)c1O	5044.65	1	S. aureus (ATCC 25923)	0.293207	Training	-0.640287	-0.356884	-0.462498	-0.445768	-0.37136	5.73512	-0.559498	-0.342764	-0.383893	-0.362817	-0.142187	-0.278917	0.53933	-0.220921	0.0694962	-0.0898788	-0.0353007	-0.143318	-0.190267	-0.241429	0.0907322
CHEMBL4864875	396.46	CC(C)=CCc1c(OCC2CC2)cc(/C=C/c2ccc(F)cc2)c(C(=O)O)c1O	5044.65	1	S. aureus (ATCC 25923)	0.293207	Test	-0.640287	-0.356915	-0.453341	-0.445768	1.55774	-0.0571497	-0.559498	-0.342764	-0.383893	-0.271159	-0.156143	-0.271177	0.568922	-0.178387	0.0825584	-0.0992606	-0.0352486	-0.143318	-0.15311	-0.241429	0.0907322
CHEMBL4748171	376.43	CC/C=C/C=C/[C@@]1(C)OC(c2cc(C(=O)O)sc2C)=C(C(=O)OC)C1=O	5047.42	1	S. aureus (ATCC 25923)	0.293207	Training	-0.17783	-0.328301	-0.6638	-0.401182	-0.37136	-0.0571497	0.284571	0.0631511	-1.08374	-0.529383	-0.306349	0.654072	-0.0322508	0.26344	0.178317	0.738916	-0.0309598	-0.346613	0.131283	-1.01057	0.331316
CHEMBL3742308	395.39	CC(=O)NC[C@H]1CN(c2ccc(-n3cc(-c4ccccn4)cn3)c(F)c2)C(=O)O1	5058.3	1	S. aureus (ATCC 25923)	0.293207	Training	-0.436961	-0.551347	-0.46628	-0.520655	-0.37136	-0.0571497	0.72946	-0.342764	0.0396284	-0.51122	-0.428645	-0.267702	-0.224916	-0.284322	-0.0134602	-0.683136	-0.0365476	0.00360324	-0.69698	-0.215363	-0.048139
CHEMBL295433	395.38	C[C@@H]1CN(c2c(F)c(F)c3c(=O)c(C(=O)O)cn(C4CC4)c3c2F)C[C@H](C)N1	5058.42	1	S. aureus (ATCC 25923)	0.293207	Training	-0.569992	-0.42764	-0.688479	-0.284065	1.55774	-0.0571497	-0.559498	-0.342764	-0.410406	-0.642292	0.614198	-0.0970751	0.186624	0.364233	-0.261313	0.0970618	-0.0319212	-0.385793	-0.105433	0.148175	-0.705762
CHEMBL47955	394.4	CC(=O)NC[C@H]1CN(c2ccc(N3CCN(C(=O)CO)CC3)c(F)c2)C(=O)O1	5070.99	1	S. aureus (ATCC 25923)	0.293207	Test	-0.319321	-0.376168	-0.634842	-0.493283	-0.37136	-0.0571497	-0.0255903	-0.342764	-0.214862	-0.417234	-0.235976	-0.109861	-0.305529	-0.22155	-0.180572	-0.253956	-0.033664	0.135637	-0.445122	0.273978	0.153635
CHEMBL4452930	787.2	N=C(N)NCCCCCCN(CCCCCCNC(=N)NCC1CC1)C(=O)N(CCCCCCNC(=N)NCC1CC1)CCCCCCNC(=N)NCC1CC1	5081.3	1	S. aureus (ATCC 25923)	0.293207	Training	0.821611	0.984365	0.17729	-0.366094	5.41595	-0.0571497	-0.559498	-0.342764	-1.08374	3.09915	-0.661003	-0.459655	0.624204	-0.685682	-0.555133	-0.368998	-0.037826	-0.116674	0.421668	-1.01057	1.15505
CHEMBL1240645	785.42	CC[C@H]1OC(=O)[C@H](C)[C@@H](OC(=O)NCCc2ccccc2Cl)[C@H](C)[C@@H](O[C@@H]2O[C@H](C)C[C@H](N(C)C)[C@H]2O)[C@](C)(OC)C[C@@H](C)C(=O)[C@@H](C)[C@@H](OC)[C@]1(C)O	5092.82	1	S. aureus (ATCC 25923)	0.293207	Training	0.219822	-0.244866	0.181123	0.770422	-0.37136	-0.0571497	-0.559498	0.726201	-0.2894	0.441211	0.548044	0.253454	-0.254948	0.15171	-0.395042	1.15891	-0.0248992	-0.58354	0.501727	-0.454395	0.0735391
CHEMBL5176123	391.46	Oc1ccc([C@@H]2Nc3ccc(SC(F)(F)F)cc3[C@H]3[C@@H]4CC[C@@H](C4)[C@H]32)cc1	5109.08	1	S. aureus (ATCC 25923)	0.293207	Training	-0.723094	-0.511871	-0.607438	-0.0480729	-0.37136	-0.0571497	0.595983	-0.342764	0.245929	-0.660928	0.983041	1.44539	0.63717	0.480113	-0.0200138	-0.417656	-0.0335136	-0.328974	0.549629	1.19589	-0.885155
CHEMBL562511	391.36	COC(=O)[C@@H]1C[C@@H](O)CN1c1nc2c(cc1F)c(=O)c(C(=O)O)cn2C1CC1	5110.38	1	S. aureus (ATCC 25923)	0.293207	Test	-0.143447	-0.24643	-0.661017	-0.368996	1.55774	-0.0571497	-0.0255903	-0.342764	-0.638383	-0.626758	0.386111	0.00772399	-0.195674	0.256503	-0.188333	-0.186545	-0.0332823	-0.263832	-0.390756	-0.468796	-0.433763
CHEMBL4753787	332.42	CC/C=C/C=C/[C@@]1(C)OC(c2ccsc2C)=C(C(=O)OC)C1=O	5114.01	1	S. aureus (ATCC 25923)	0.293207	Training	-0.513557	-0.511607	-0.796344	-0.599428	-0.37136	-0.0571497	0.551525	0.0631511	-1.08374	-0.607519	-0.432577	0.572726	0.172983	0.258901	0.230129	0.747159	-0.0316516	-0.206168	0.220086	-1.01057	0.572083
CHEMBL1240640	781	CC[C@H]1OC(=O)[C@H](C)[C@@H](OC(=O)NCCc2ccc(OC)cc2)[C@H](C)[C@@H](O[C@@H]2O[C@H](C)C[C@H](N(C)C)[C@H]2O)[C@](C)(OC)C[C@@H](C)C(=O)[C@@H](C)[C@@H](OC)[C@]1(C)O	5121.64	1	S. aureus (ATCC 25923)	0.293207	Training	0.302899	-0.244587	0.175992	0.772753	-0.37136	-0.0571497	-0.559498	0.726201	-0.320275	0.482861	0.45755	0.225577	-0.368049	0.0850968	-0.475641	1.14393	-0.0343989	-0.659258	0.386656	-0.464152	0.168199
CHEMBL5172610	389.41	O=C1c2cccc3c(N/N=C/c4ccccc4)ccc(c23)C(=O)N1C(CO)CO	5135.97	1	S. aureus (ATCC 25923)	0.293207	Training	-0.321032	-0.296658	-0.317644	-0.70692	-0.37136	-0.0571497	-0.559498	-0.342764	0.474537	-0.621437	-0.36832	-0.174368	0.321313	0.00131749	0.200202	-0.570771	-0.036012	-0.125415	-0.657785	0.468253	0.396141
CHEMBL5185561	777.05	CCCN1C[C@H](C)[C@@H](O)[C@](C)(O)[C@@H](CC)OC(=O)[C@H](C)[C@@H](O[C@H]2C[C@](C)(OC)[C@H](O)[C@@H](C)O2)[C@H](C)[C@@H](O[C@@H]2O[C@H](C)C[C@H](N(C)C)[C@H]2O)[C@](C)(O)C[C@H]1C	5147.67	1	S. aureus (ATCC 25923)	0.293207	Test	0.379675	0.0240954	-0.135285	1.17969	-0.37136	-0.0571497	-0.559498	1.26032	-0.632125	0.420357	0.952046	0.251565	-0.476761	0.311878	-0.674374	1.54533	-0.0343828	-0.531252	0.825675	-0.454395	-0.233993
CHEMBL4850873	388.41	CC(C)=CCc1c(OCCF)cc(/C=C/c2ccc(F)cc2)c(C(=O)O)c1O	5149.2	1	S. aureus (ATCC 25923)	0.293207	Training	-0.640287	-0.35692	-0.477308	-0.526702	-0.37136	-0.0571497	-0.559498	-0.342764	-0.383893	-0.274185	-0.431417	-0.305327	0.636031	-0.291987	0.182373	0.0400346	-0.0317368	-0.228091	-0.498378	-0.188385	0.546444
CHEMBL2313973	757.03	O=C(O)c1cn(C2CC2)c2cc(N3CCN(Cn4nc(-c5cccc(Cl)c5)n(-c5ccc(I)cc5)c4=S)CC3)c(F)cc2c1=O	5160	1	S. aureus (ATCC 25923)	0.293207	Training	-0.155508	0.818901	0.882867	0.0636735	1.55774	-0.0571497	-0.159067	-0.342764	0.888549	-0.23737	0.238314	-0.227526	0.432179	0.149943	1.20368	-0.38793	1.31131	0.605778	0.1014	0.443667	-0.488926
CHEMBL4282358	386.4	CC(C)(C)c1ccc(-c2cc(COc3ccc(F)c(C(N)=O)c3F)no2)cc1	5175.98	1	S. aureus (ATCC 25923)	0.293207	Training	-0.535969	-0.152827	-0.592597	-0.098598	-0.37136	-0.0571497	0.195552	0.167502	-0.304838	-0.479241	-0.141672	-0.0835501	0.277942	0.351884	-0.0255166	0.0953192	-0.0341796	-0.263759	-0.131892	-0.16738	-0.335198
CHEMBL1240635	771.39	CC[C@H]1OC(=O)[C@H](C)[C@@H](OC(=O)NCc2ccc(Cl)cc2)[C@H](C)[C@@H](O[C@@H]2O[C@H](C)C[C@H](N(C)C)[C@H]2O)[C@](C)(OC)C[C@@H](C)C(=O)[C@@H](C)[C@@H](OC)[C@]1(C)O	5185.44	1	S. aureus (ATCC 25923)	0.293207	Test	0.219822	-0.244865	0.153417	0.806277	-0.37136	-0.0571497	-0.559498	0.726201	-0.320275	0.406814	0.578848	0.261859	-0.308885	0.150954	-0.379043	1.17287	-0.0246502	-0.604408	0.510748	-0.444283	0.00357026
CHEMBL3235632	600.55	COc1ccc(Oc2ccccc2N/C(=N/c2cccc(Cl)c2)NCCCCNc2ccnc3cc(Cl)ccc23)cc1	5195.24	1	S. aureus (ATCC 25923)	0.293207	Training	-0.522918	-0.659909	0.50069	-0.45167	-0.37136	-0.0571497	-0.559498	-0.342764	1.2157	0.102054	-0.430213	-0.594118	0.62136	-0.466169	0.328559	-0.735907	-0.015703	0.376162	-0.425104	0.415048	0.47128
CHEMBL2016803	384.69	Clc1ccc2oc(NCCCNCc3ccc(Cl)c(Cl)c3)nc2c1	5198.99	1	S. aureus (ATCC 25923)	0.293207	Training	-0.79033	-0.661119	-0.543671	-0.727207	-0.37136	-0.0571497	-0.0255903	-0.342764	-0.363939	-0.408105	-0.427942	-0.556436	0.799917	-0.282091	0.632473	-0.528576	0.0237917	0.806704	0.0153892	-0.047626	0.255316
CHEMBL2016802	384.69	Clc1ccc2nc(NCCCNCc3ccc(Cl)c(Cl)c3)oc2c1	5198.99	1	S. aureus (ATCC 25923)	0.293207	Training	-0.79033	-0.661119	-0.543671	-0.727207	-0.37136	-0.0571497	-0.0255903	-0.342764	-0.363939	-0.408105	-0.427942	-0.556436	0.799917	-0.282171	0.632473	-0.528576	0.0237917	0.806704	0.0153892	-0.047626	0.255316
CHEMBL1240642	766.97	CC[C@H]1OC(=O)[C@H](C)[C@@H](OC(=O)NCCc2ccc(O)cc2)[C@H](C)[C@@H](O[C@@H]2O[C@H](C)C[C@H](N(C)C)[C@H]2O)[C@](C)(OC)C[C@@H](C)C(=O)[C@@H](C)[C@@H](OC)[C@]1(C)O	5215.33	1	S. aureus (ATCC 25923)	0.293207	Test	0.401907	-0.119028	0.128322	0.806277	-0.37136	-0.0571497	-0.559498	0.726201	-0.320275	0.449621	0.499935	0.238165	-0.40666	0.0950306	-0.479924	1.11091	-0.0343017	-0.582939	0.411892	-0.454395	0.0487125
CHEMBL1240628	761.01	CCCCOCCCNC(=O)O[C@H]1[C@H](C)[C@@H](O[C@@H]2O[C@H](C)C[C@H](N(C)C)[C@H]2O)[C@](C)(OC)C[C@@H](C)C(=O)[C@@H](C)[C@@H](OC)[C@](C)(O)[C@@H](CC)OC(=O)[C@@H]1C	5256.17	1	S. aureus (ATCC 25923)	0.293207	Training	0.302899	-0.244602	-0.10537	0.610885	-0.37136	-0.0571497	-0.559498	0.726201	-0.829246	0.627164	0.40378	0.261405	-0.329771	0.0468644	-0.630202	1.34661	-0.0339687	-0.650565	0.533098	-0.701477	0.419385
CHEMBL3235271	590.94	Clc1ccc(Cl)c(Oc2ccccc2N/C(=N/c2ccccc2)NCCCNc2ccnc3cc(Cl)ccc23)c1	5279.72	1	S. aureus (ATCC 25923)	0.293207	Training	-0.605995	-0.660187	0.478116	-0.454001	-0.37136	-0.0571497	-0.559498	-0.342764	1.32111	-0.00660429	-0.318944	-0.576376	0.754188	-0.388009	0.48275	-0.774571	-0.00264521	0.491788	-0.333635	0.486661	0.310869
CHEMBL1240634	754.93	CC[C@H]1OC(=O)[C@H](C)[C@@H](OC(=O)NCc2ccc(F)cc2)[C@H](C)[C@@H](O[C@@H]2O[C@H](C)C[C@H](N(C)C)[C@H]2O)[C@](C)(OC)C[C@@H](C)C(=O)[C@@H](C)[C@@H](OC)[C@]1(C)O	5298.5	1	S. aureus (ATCC 25923)	0.293207	Training	0.219822	-0.244865	0.0836364	0.806277	-0.37136	-0.0571497	-0.559498	0.726201	-0.320275	0.384337	0.526407	0.261015	-0.378156	0.131709	-0.481872	1.12426	-0.033697	-0.770857	0.392569	-0.444283	0.00357026
CHEMBL1083649	377.42	CCCC[C@H](CN(O)C=O)C(=O)N1CC=C[C@H]1C(=O)Nc1ccc(F)cc1	5299.14	1	S. aureus (ATCC 25923)	0.293207	Test	-0.431561	-0.339014	-0.741168	-0.669003	-0.37136	-0.0571497	0.241354	-0.342764	-0.574756	-0.281029	-0.712303	-0.0747256	-0.505391	-0.580159	-0.163636	-0.0786605	-0.0326377	0.0561421	-0.366954	-0.494324	0.826344
CHEMBL4566531	377.3	COc1ccc(-n2nc(COc3ccc(F)c(C(N)=O)c3F)oc2=O)cc1	5300.82	1	S. aureus (ATCC 25923)	0.293207	Training	-0.254876	-0.109782	-0.556065	-0.535185	-0.37136	-0.0571497	-0.0255903	-0.342764	-0.304838	-0.542891	-0.77206	-0.266337	-0.450033	-0.266662	0.0799486	-0.457386	-0.0325543	-0.274901	-1.03049	-0.138304	0.119581
CHEMBL3235631	586.52	COc1ccc(Oc2ccccc2N/C(=N/c2cccc(Cl)c2)NCCCNc2ccnc3cc(Cl)ccc23)cc1	5319.51	1	S. aureus (ATCC 25923)	0.293207	Training	-0.522918	-0.659909	0.472985	-0.45167	-0.37136	-0.0571497	-0.559498	-0.342764	1.2157	0.0356085	-0.414303	-0.592412	0.588502	-0.45191	0.360656	-0.75058	-0.0151726	0.371983	-0.464367	0.446728	0.425497
CHEMBL4476766	375.33	CCc1ccc(-n2nc(COc3ccc(F)c(C(N)=O)c3F)oc2=O)cc1	5328.64	1	S. aureus (ATCC 25923)	0.293207	Training	-0.337953	-0.110062	-0.580824	-0.535185	-0.37136	-0.0571497	-0.0255903	-0.342764	-0.304838	-0.540765	-0.708071	-0.259631	-0.289304	-0.245138	0.0376914	-0.334652	-0.0330878	-0.221127	-0.877544	-0.138304	0.119581
CHEMBL4067882	749.94	CC[C@H]1OC(=O)[C@H](C)[C@@H](O)[C@H](C)[C@@H](O[C@@H]2O[C@H](C)C[C@H](N(C)C)[C@H]2OC(=O)Nc2ccccc2C)[C@](C)(O)C[C@@H](C)CN(C)[C@H](C)[C@H]2OC(=O)O[C@@]21C	5333.76	1	S. aureus (ATCC 25923)	0.293207	Test	0.248985	-0.243967	0.147658	0.934916	-0.37136	-0.0571497	-0.14594	0.678658	-0.2894	0.278426	0.652333	0.210786	-0.192817	0.206972	-0.459388	1.00229	-0.0355958	-0.715363	0.491241	-0.454395	-0.351736
CHEMBL4086455	749.94	CC[C@H]1OC(=O)[C@H](C)[C@@H](OC(=O)N(C)c2ccccc2)[C@H](C)[C@@H](O[C@@H]2O[C@H](C)C[C@H](N(C)C)[C@H]2O)[C@](C)(O)C[C@@H](C)CN(C)[C@H](C)[C@H]2OC(=O)O[C@@]21C	5333.76	1	S. aureus (ATCC 25923)	0.293207	Training	0.169868	-0.245344	0.172654	0.896764	-0.37136	-0.0571497	-0.14594	0.678658	-0.0657846	0.253338	0.635956	0.225601	-0.104417	0.248738	-0.43132	1.01784	-0.0355552	-0.75503	0.474783	-0.414466	-0.32691
CHEMBL4085814	749.94	CC[C@H]1OC(=O)[C@H](C)[C@@H](OC(=O)Nc2ccccc2C)[C@H](C)[C@@H](O[C@@H]2O[C@H](C)C[C@H](N(C)C)[C@H]2O)[C@](C)(O)C[C@@H](C)CN(C)[C@H](C)[C@H]2OC(=O)O[C@@]21C	5333.76	1	S. aureus (ATCC 25923)	0.293207	Training	0.248985	-0.243967	0.147658	0.934916	-0.37136	-0.0571497	-0.14594	0.678658	-0.2894	0.278426	0.652333	0.210781	-0.192817	0.209075	-0.459388	1.00229	-0.0355958	-0.715363	0.491241	-0.454395	-0.351736
CHEMBL4848219	584.31	O=C(O)c1ccc(-n2cc(CNc3ccc(Br)c(C(F)(F)F)c3)c(-c3ccc(C(F)(F)F)cc3)n2)cc1	5339.63	1	S. aureus (ATCC 25923)	0.293207	Training	-0.636777	-0.479767	0.0504516	0.555509	-0.37136	-0.0571497	-0.0255903	0.609399	0.294119	-0.241144	0.228591	0.37371	0.595642	0.588363	0.396408	-0.215078	0.254669	-0.540588	-0.499934	0.0251213	-0.565412
CHEMBL2426406	748.1	CCCCCCCCCCn1c[n+](CCCCCCCCCC)cc1C[C@H](NC(=O)[C@H](CCCNC(=N)N)NC(=O)[C@@H](N)CCCNC(=N)N)C(N)=O	5346.88	1	S. aureus (ATCC 25923)	0.293207	Test	1.10774	1.84378	-0.0832362	-0.24108	-0.37136	-0.0571497	-0.0255903	-0.342764	-1.08374	2.26588	-0.728138	-0.347868	0.0491464	-0.776632	-0.618997	0.188627	-0.0354631	0.73037	0.218739	-1.01057	1.37088
CHEMBL2426401	748.1	CCCCCCCCCCn1c[n+](CCCCCCCCCC)cc1C[C@H](NC(=O)[C@@H](N)CCCNC(=N)N)C(=O)N[C@@H](CCCNC(=N)N)C(N)=O	5346.88	1	S. aureus (ATCC 25923)	0.293207	Training	1.10774	1.84378	-0.0832362	-0.24108	-0.37136	-0.0571497	-0.0255903	-0.342764	-1.08374	2.26588	-0.720188	-0.320978	0.0491464	-0.776765	-0.618997	0.188627	-0.0354631	0.73037	0.218739	-1.01057	1.37088
CHEMBL2426405	748.1	CCCCCCCCCCn1c[n+](CCCCCCCCCC)cc1C[C@H](N)C(=O)N[C@@H](CCCNC(=N)N)C(=O)N[C@@H](CCCNC(=N)N)C(N)=O	5346.88	1	S. aureus (ATCC 25923)	0.293207	Training	1.10774	1.84378	-0.0832362	-0.24108	-0.37136	-0.0571497	-0.0255903	-0.342764	-1.08374	2.26588	-0.712238	-0.294893	0.0491464	-0.775394	-0.618997	0.188627	-0.0354631	0.73037	0.218739	-1.01057	1.37088
CHEMBL1240627	746.98	CC[C@H]1OC(=O)[C@H](C)[C@@H](OC(=O)NCCCOC(C)C)[C@H](C)[C@@H](O[C@@H]2O[C@H](C)C[C@H](N(C)C)[C@H]2O)[C@](C)(OC)C[C@@H](C)C(=O)[C@@H](C)[C@@H](OC)[C@]1(C)O	5354.9	1	S. aureus (ATCC 25923)	0.293207	Training	0.302899	-0.244569	-0.138897	0.772753	-0.37136	-0.0571497	-0.559498	0.726201	-0.829246	0.559321	0.521946	0.292188	-0.402436	0.102659	-0.617208	1.46145	-0.0339033	-0.721748	0.597678	-0.695645	0.167975
CHEMBL1668674	373.45	C=C1C[C@@H](C(=O)Nc2ccccc2)N(C(=O)[C@H](CCCC)CN(O)C=O)C1	5355.47	1	S. aureus (ATCC 25923)	0.293207	Test	-0.431561	-0.339014	-0.777205	-0.669003	-0.37136	-0.0571497	-0.0255903	-0.342764	-0.320275	-0.27608	-0.691676	-0.131704	-0.572392	-0.594553	-0.22447	0.0562276	-0.034428	0.224828	-0.154616	-0.414466	0.826344
CHEMBL2431739	743.9	N[C@H]1[C@@H](O[C@H]2[C@H](O)[C@@H](OCc3cccc4ccccc34)[C@H](N)C[C@@H]2N)O[C@H](CO)[C@@H](OCc2ccc3ccccc3c2)[C@@H]1OCc1ccc2ccccc2c1	5377.07	1	S. aureus (ATCC 25923)	0.293207	Training	0.240974	0.901278	0.953849	-0.0227822	-0.37136	-0.0571497	-0.559498	-0.342764	2.01908	0.0320481	0.133953	-0.386687	-0.184077	-0.268125	-0.0596129	-0.681766	-0.0386706	0.151452	-0.243432	0.895086	-0.0167013
CHEMBL1240661	580.68	O=C(Nc1nc2ccccc2s1)c1c(Nc2ccccc2)n[nH]c1/N=C\c1cn(-c2ccccc2)nc1-c1ccccc1	5381.62	1	S. aureus (ATCC 25923)	0.293207	Training	0.0290067	-0.53251	0.70643	-0.440615	-0.37136	-0.0571497	1.0746	-0.342764	1.74651	-0.28752	-0.731952	-0.481449	0.214165	-0.330904	0.378478	-1.11351	-0.0387549	0.320819	-0.526272	0.306314	0.0605726
CHEMBL1927717	362.25	Clc1ccc(Nc2nn3c(-c4cccc(Cl)c4)nnc3s2)cc1	5383.02	1	S. aureus (ATCC 25923)	0.293207	Training	-0.520488	-0.619885	-0.457108	-0.691746	-0.37136	-0.0571497	0.540695	-0.342764	-0.0657846	-0.651956	-0.0592865	0.305681	0.477285	-0.175898	0.900017	-0.826806	0.00470299	1.17175	0.197727	0.101339	-0.220802
CHEMBL571783	742.92	NC[C@H]1O[C@H](O[C@H]2[C@H](O)[C@@H](OCc3ccc4ccccc4c3)[C@H](N)C[C@@H]2N)[C@H](N)[C@@H](OCc2cccc3ccccc23)[C@@H]1OCc1ccc2ccccc2c1	5384.16	1	S. aureus (ATCC 25923)	0.293207	Test	0.293088	1.2121	0.970075	-0.0227822	-0.37136	-0.0571497	-0.559498	-0.342764	2.01908	0.0320481	0.138362	-0.387822	-0.193008	-0.268018	-0.0452906	-0.667602	-0.0389482	0.171175	-0.231628	0.895086	-0.0167013
CHEMBL4528235	733.11	N=C(N)NCCCCCCN(CCCCCCNC(=N)NCC1CC1)C(=O)N(CCCCCCNC(=N)N)CCCCCCNC(=N)NCC1CC1	5456.21	1	S. aureus (ATCC 25923)	0.293207	Training	0.947531	1.42779	0.0382898	-0.399618	3.48685	-0.0571497	-0.559498	-0.342764	-1.08374	3.01174	-0.775546	-0.476571	0.534099	-0.754154	-0.512054	-0.272593	-0.0371565	-0.0196087	0.330232	-1.01057	1.285
CHEMBL2313971	710.03	O=C(O)c1cn(C2CC2)c2cc(N3CCN(Cn4nc(-c5cccc(Cl)c5)n(-c5ccc(Br)cc5)c4=S)CC3)c(F)cc2c1=O	5510	1	S. aureus (ATCC 25923)	0.293207	Training	-0.155508	0.818901	0.790191	0.0636735	1.55774	-0.0571497	-0.159067	-0.342764	0.888549	-0.249027	0.1996	-0.224727	0.388426	0.128001	0.779528	-0.41567	0.204971	0.497328	0.0135286	0.443667	-0.488926
CHEMBL5187035	359.39	Oc1ccc([C@@H]2Nc3ccc(C(F)(F)F)cc3[C@H]3[C@@H]4CC[C@@H](C4)[C@H]32)cc1	5564.99	1	S. aureus (ATCC 25923)	0.293207	Training	-0.950813	-0.538959	-0.759959	-0.148949	-0.37136	-0.0571497	0.595983	0.167502	0.245929	-0.73646	0.89307	0.198327	0.536895	0.565225	-0.239611	-0.379466	-0.0354933	-0.642587	0.121755	1.26944	-0.93098
CHEMBL2407176	716.01	N=C(N)NCCC[C@H](NC(=O)[C@H](Cc1c[n+](CCCC2CCCCC2)cn1CCCC1CCCCC1)NC(=O)[C@@H](N)CCCNC(=N)N)C(N)=O	5600	1	S. aureus (ATCC 25923)	0.293207	Test	1.10774	1.84379	-0.101008	-0.0792127	-0.37136	-0.0571497	-0.0255903	-0.342764	0.443196	1.2756	-0.3645	-0.292986	-0.18756	-0.649105	-0.600122	-0.200448	-0.0364793	0.573304	0.307832	0.993574	0.687962
CHEMBL2407180	716.01	N=C(N)NCCC[C@H](NC(=O)[C@@H](N)CCCNC(=N)N)C(=O)N[C@@H](Cc1c[n+](CCCC2CCCCC2)cn1CCCC1CCCCC1)C(N)=O	5600	1	S. aureus (ATCC 25923)	0.293207	Training	1.10774	1.84379	-0.101008	-0.0792127	-0.37136	-0.0571497	-0.0255903	-0.342764	0.443196	1.2756	-0.35655	-0.265969	-0.18756	-0.648972	-0.600122	-0.200448	-0.0364793	0.573304	0.307832	0.993574	0.687962
CHEMBL1240629	704.9	CC[C@H]1OC(=O)[C@H](C)[C@@H](OC(=O)NCCCO)[C@H](C)[C@@H](O[C@@H]2O[C@H](C)C[C@H](N(C)C)[C@H]2O)[C@](C)(OC)C[C@@H](C)C(=O)[C@@H](C)[C@@H](OC)[C@]1(C)O	5674.56	1	S. aureus (ATCC 25923)	0.293207	Training	0.401907	-0.120701	-0.231647	0.610885	-0.37136	-0.0571497	-0.559498	0.726201	-0.829246	0.359457	0.543172	0.334359	-0.606796	0.141514	-0.600111	1.4066	-0.0330889	-0.6378	0.515764	-0.67675	0.250413
CHEMBL2016820	352.29	Clc1ccc(CNCCNc2nc3ccccc3s2)c(Cl)c1	5677.14	1	S. aureus (ATCC 25923)	0.293207	Training	-0.654419	-0.617055	-0.564758	-0.835513	-0.37136	-0.0571497	-0.0255903	-0.342764	-0.183987	-0.500517	-0.643017	-0.594879	0.692611	-0.333461	0.818289	-0.644992	0.00879813	1.04475	0.404521	0.113297	0.352493
CHEMBL4483793	347.17	C#Cc1cccc(NCc2cc([N+](=O)[O-])cc(Br)c2O)c1	5760.87	1	S. aureus (ATCC 25923)	0.293207	Test	-0.562521	-0.165901	-0.690679	-0.72665	-0.37136	-0.0571497	-0.559498	-0.342764	-0.320275	-0.580109	-0.499238	-0.468372	0.704037	-0.215688	1.03107	-0.140954	0.485707	0.530545	-0.307084	0.139233	0.414316
CHEMBL5204186	530.34	Cc1cc(NCc2cn(-c3ccc(C(F)(F)F)cc3)nc2-c2ccc(C(=O)O)cc2)ccc1Br	5883.02	1	S. aureus (ATCC 25923)	0.293207	Training	-0.636777	-0.479779	-0.0296683	0.0606166	-0.37136	-0.0571497	-0.0255903	0.167502	0.294119	-0.326856	0.0593489	0.0329588	0.55743	0.238981	0.493907	-0.24516	0.274798	-0.0831638	-0.339413	0.109096	-0.351062
CHEMBL227158	670.86	C[C@H](CNC(=O)[C@H](CCCNC(=N)N)NC(=O)[C@H](Cc1ccc(-c2ccccc2)cc1)NC(=O)[C@@H](N)CCCNC(=N)N)c1ccccc1	5962.5	1	S. aureus (ATCC 25923)	0.293207	Training	0.893077	1.403	0.438203	-0.120254	-0.37136	-0.0571497	-0.559498	-0.342764	0.952167	0.877826	-0.582473	-0.3045	-0.0977183	-0.613558	-0.0711687	-0.318084	-0.0365424	0.339162	-0.282399	-0.0725986	0.642926
CHEMBL2146931	414.45	CC[C@H](C)C(=O)c1c(O)c(C)c(O)c2c1oc1c(C(=O)C(C)C)c(O)c(C)c(O)c12	6000	1	S. aureus (ATCC 25923)	0.293207	Training	-0.0872827	-0.0521776	-0.488791	-0.202415	-0.37136	-0.0571497	-0.159067	-0.342764	-0.797437	-0.652334	0.384811	0.0189973	0.0139785	0.369184	-0.0162877	1.10427	-0.033261	0.671483	-0.0428679	-0.502394	-0.467263
CHEMBL1275653	835.28	CCCCCC/C=C\CCCCCCCC(=O)N[C@@H](CCCCN)C(=O)N[C@@H](CCCCN)C(=O)NCCCCCCCCCCCC(=O)N[C@@H](CCCCN)C(N)=O	6000	1	S. aureus (ATCC 25923)	0.293207	Test	0.896947	1.35886	0.108111	-0.576371	-0.37136	-0.0571497	-0.559498	-0.342764	-1.08374	3.8471	-1.0164	-0.205279	-0.0108772	-0.968984	-0.670038	0.161408	-0.0349193	0.953965	0.368269	-1.01057	2.07101
CHEMBL1275652	837.29	CCCCCCCCCCCCCCCC(=O)N[C@@H](CCCCN)C(=O)N[C@@H](CCCCN)C(=O)NCCCCCCCCCCCC(=O)N[C@@H](CCCCN)C(N)=O	6000	1	S. aureus (ATCC 25923)	0.293207	Training	0.896947	1.35886	0.00501418	-0.576371	-0.37136	-0.0571497	-0.559498	-0.342764	-1.08374	3.87935	-0.980763	-0.205543	0.062648	-0.963667	-0.756549	0.189496	-0.0349193	0.965571	0.455067	-1.01057	2.07101
CHEMBL2426400	663.94	CCCCCCCn1c[n+](CCCCCCC)cc1C[C@H](NC(=O)[C@@H](N)CCCNC(=N)N)C(=O)N[C@@H](CCCNC(=N)N)C(N)=O	6024.64	1	S. aureus (ATCC 25923)	0.293207	Training	1.10774	1.84378	-0.249471	-0.24108	-0.37136	-0.0571497	-0.0255903	-0.342764	-1.08374	1.62469	-0.665808	-0.276309	-0.212662	-0.735472	-0.555572	0.222363	-0.0349386	0.751583	0.0753757	-1.01057	1.22271
CHEMBL5180644	516.32	O=C(O)c1ccc(-c2nn(-c3ccc(C(F)(F)F)cc3)cc2CNc2cccc(Br)c2)cc1	6042.76	1	S. aureus (ATCC 25923)	0.293207	Training	-0.636777	-0.479782	-0.074097	-0.0118342	-0.37136	-0.0571497	-0.0255903	0.167502	0.443196	-0.337018	-0.0457753	0.0193626	0.544884	0.171525	0.511513	-0.437375	0.283345	-0.0939785	-0.400396	0.193983	-0.278512
CHEMBL521534	494.54	O=c1[nH]c(=S)[nH]c2c1C(c1ccccc1)c1c(-c3ccccc3)nn(-c3ccc([N+](=O)[O-])cc3)c1N2	6066.24	1	S. aureus (ATCC 25923)	0.293207	Test	0.142506	1.02035	0.169991	-0.358086	-0.37136	-0.0571497	-0.159067	-0.342764	1.39752	-0.558862	-0.318079	-0.254673	0.149567	-0.0600965	0.552209	-0.75937	-0.0291406	0.363355	-0.582242	0.583471	-0.285927
CHEMBL389841	656.84	N=C(N)NCCC[C@H](NC(=O)[C@H](Cc1ccc(-c2ccccc2)cc1)NC(=O)[C@@H](N)CCCNC(=N)N)C(=O)NCCc1ccccc1	6089.76	1	S. aureus (ATCC 25923)	0.293207	Training	0.893077	1.40299	0.407162	-0.198856	-0.37136	-0.0571497	-0.559498	-0.342764	0.952167	0.903755	-0.65703	-0.299684	-0.130928	-0.66217	-0.0597212	-0.454079	-0.036618	0.38582	-0.363564	-0.0538392	0.715042
CHEMBL5178946	778.1	Nc1nc([C@@H]2c3nc(N)[nH]c3C[C@H](CNC(=O)c3cc(Br)c(Br)[nH]3)[C@H]2CNC(=O)c2cc(Br)c(Br)[nH]2)c[nH]1	6200	1	S. aureus (ATCC 25923)	0.293207	Training	0.551589	0.342205	0.161775	-0.0505866	-0.37136	-0.0571497	1.79727	-0.342764	-0.892873	-0.250764	0.475556	-0.157556	-0.0788859	-0.0127681	1.00217	-0.296136	1.05301	1.7852	0.49961	-0.589056	-0.44897
CHEMBL559790	402.45	Cc1c(CCC(=O)O)c(=O)oc2c(C)c(OCc3cccc4ccccc34)ccc12	6211.95	1	S. aureus (ATCC 25923)	0.293207	Training	-0.55046	-0.426474	-0.331742	-0.500603	-0.37136	-0.0571497	-0.559498	-0.342764	0.298635	-0.536646	-0.344684	-0.344016	0.422295	-0.0630046	0.0878779	-0.280687	-0.0373985	-0.350655	-0.44825	0.336476	-0.0522037
CHEMBL327502	257.31	COc1ccc(-n2sc3ccccc3c2=O)cc1	6218.18	1	S. aureus (ATCC 25923)	0.293207	Test	-0.705903	-0.5501	-0.89035	-0.92529	-0.37136	-0.0571497	-0.159067	-0.342764	-0.0349101	-0.810213	-0.796364	-0.469274	0.785518	-0.0378544	0.476369	-0.510515	-0.0341438	0.228193	-0.117318	0.43491	0.27211
CHEMBL4090877	418.53	CC(C)=CCC/C(C)=C/CC/C(C)=C/C1Oc2ccc(O)cc2C2=C1C(=O)C=CC2=O	6250	1	S. aureus (ATCC 25923)	0.293207	Training	-0.66873	-0.430777	-0.373096	-0.356226	-0.37136	-0.0571497	-0.559498	-0.342764	-0.263042	-0.308943	-0.101586	0.0490624	-0.126666	-0.348945	0.0391706	0.248292	-0.0368735	-0.106217	0.016187	-0.0704197	0.072163
CHEMBL119870	180.21	c1ccc2nc3ccccc3nc2c1	6250	1	S. aureus (ATCC 25923)	0.293207	Training	-1.00914	-0.663252	-1.04451	-1.05828	-0.37136	-0.0571497	-0.559498	-0.342764	0.250455	-0.922078	-0.445597	-0.66893	-0.287416	-0.553172	0.769077	-1.13285	-0.0409928	0.488474	-0.772599	1.20282	0.123561
CHEMBL1802196	275.11	Oc1c(Br)ccc2nc3ccccc3nc12	6250	1	S. aureus (ATCC 25923)	0.293207	Training	-0.827053	-0.5374	-0.827242	-0.900644	-0.37136	-0.0571497	-0.559498	-0.342764	-0.0194729	-0.875082	0.0890389	-0.583946	-0.17091	-0.247362	1.51754	-0.628542	0.597373	1.17065	-0.199676	0.75611	-0.219374
CHEMBL494083	392.5	CC(C)=CCC/C(C)=C/Cc1c(O)ccc(C(=O)/C=C/c2ccc(O)cc2)c1O	6250	1	S. aureus (ATCC 25923)	0.293207	Test	-0.541279	-0.233835	-0.404302	-0.479763	-0.37136	-0.0571497	-0.559498	-0.342764	-0.304838	-0.133397	-0.437663	-0.313927	0.304113	-0.438107	0.223643	0.218372	-0.0356229	0.679009	-0.165873	-0.16738	0.422008
CHEMBL3343945	522.56	O=C(O)c1cccc(-c2ccc(/C=c3\sc4n(c3=O)C(c3ccc(F)cc3)C=C(c3ccccc3)N=4)o2)c1	6250	1	S. aureus (ATCC 25923)	0.293207	Training	-0.223734	-0.380684	0.249697	-0.292076	-0.37136	-0.0571497	0.595983	-0.342764	0.952167	-0.430516	-0.515358	-0.274069	0.552604	-0.0903882	0.225482	-0.79786	-0.0359555	-0.508124	-0.397568	0.251591	-0.25188
CHEMBL3343943	534.59	COc1ccc(C2C=C(c3ccccc3)N=c3s/c(=C\c4ccc(-c5cccc(C(=O)O)c5)o4)c(=O)n32)cc1	6250	1	S. aureus (ATCC 25923)	0.293207	Training	-0.140657	-0.380404	0.314347	-0.3256	-0.37136	-0.0571497	0.595983	-0.342764	0.952167	-0.399865	-0.552445	-0.30925	0.474323	-0.121249	0.235734	-0.701423	-0.0366799	-0.399866	-0.399346	0.222906	-0.0902591
CHEMBL3343936	594.62	CCOC(=O)C1=C(c2ccccc2)N=c2s/c(=C\c3ccc(-c4cccc(C(=O)O)c4)o3)c(=O)n2C1c1ccc(F)cc1	6250	1	S. aureus (ATCC 25923)	0.293207	Training	0.0129854	-0.325635	0.449447	-0.176595	-0.37136	-0.0571497	0.595983	-0.342764	0.888549	-0.314742	-0.490281	-0.15721	0.443644	-0.0940372	0.140461	-0.57508	-0.0352877	-0.643007	-0.468713	0.0959085	-0.0717453
CHEMBL3343940	594.62	CCOC(=O)C1=C(c2ccccc2)N=c2s/c(=C\c3ccc(-c4ccc(C(=O)O)cc4)o3)c(=O)n2C1c1ccc(F)cc1	6250	1	S. aureus (ATCC 25923)	0.293207	Test	0.0129854	-0.325635	0.449447	-0.176595	-0.37136	-0.0571497	0.595983	-0.342764	0.888549	-0.314742	-0.490281	-0.157648	0.443644	-0.0948133	0.140461	-0.57508	-0.0352877	-0.643007	-0.469704	0.0959085	-0.0717453
CHEMBL3343939	611.08	CCOC(=O)C1=C(c2ccccc2)N=c2s/c(=C\c3ccc(-c4ccc(C(=O)O)cc4)o3)c(=O)n2C1c1ccc(Cl)cc1	6250	1	S. aureus (ATCC 25923)	0.293207	Training	0.0129854	-0.325635	0.519228	-0.176595	-0.37136	-0.0571497	0.595983	-0.342764	0.888549	-0.297768	-0.430191	-0.156682	0.523018	-0.0727612	0.258286	-0.519378	-0.0249216	-0.452285	-0.334291	0.0959085	-0.0717453
CHEMBL3343935	611.08	CCOC(=O)C1=C(c2ccccc2)N=c2s/c(=C\c3ccc(-c4cccc(C(=O)O)c4)o3)c(=O)n2C1c1ccc(Cl)cc1	6250	1	S. aureus (ATCC 25923)	0.293207	Training	0.0129854	-0.325635	0.519228	-0.176595	-0.37136	-0.0571497	0.595983	-0.342764	0.888549	-0.297768	-0.430191	-0.156243	0.523018	-0.0719851	0.258286	-0.519378	-0.0249215	-0.452285	-0.333299	0.0959085	-0.0717453
CHEMBL1689256	620.64	CCOC(=O)C1=C(c2ccccc2)N=c2s/c(=C\c3ccc(-c4cccc(C(=O)O)c4)o3)c(=O)n2C1c1ccc2c(c1)OCO2	6250	1	S. aureus (ATCC 25923)	0.293207	Training	0.179139	-0.324992	0.576091	-0.158888	-0.37136	-0.0571497	1.39683	-0.342764	0.739472	-0.334723	-0.394624	-0.16646	0.34597	-0.0868412	0.110708	-0.696912	-0.0366347	-0.566716	-0.497135	-0.00714455	-0.161338
CHEMBL500257	348.49	CC(C)=CCC/C(C)=C/Cc1c(O)cc(/C=C/c2ccccc2)cc1O	6300	1	S. aureus (ATCC 25923)	0.293207	Test	-0.877007	-0.414085	-0.562887	-0.643548	-0.37136	-0.0571497	-0.559498	-0.342764	-0.0657846	-0.15547	-0.564457	-0.536389	0.675738	-0.513478	0.228132	0.150575	-0.0373281	0.505198	-0.0304012	0.00912287	0.594608
CHEMBL2178447	496.48	Cc1c(CCC(=O)O)c(=O)oc2c(C)c(OCc3ccc(-c4ccc(C(F)(F)F)cc4)cc3)ccc12	6300	1	S. aureus (ATCC 25923)	0.293207	Training	-0.55046	-0.426461	-0.0883576	0.125223	-0.37136	-0.0571497	-0.559498	0.167502	0.395006	-0.310917	-0.113098	0.0467062	0.564062	0.275439	0.0245048	-0.12367	-0.034074	-0.821774	-0.521683	0.1789	-0.308469
CHEMBL3094510	394.43	NC(=O)c1ccc2cc(-c3ccc(-c4cc5ccc(C(N)=O)cc5[nH]4)cc3)[nH]c2c1	6338.26	1	S. aureus (ATCC 25923)	0.293207	Training	-0.18125	0.333244	-0.257101	-0.397455	-0.37136	-0.0571497	0.508308	-0.342764	0.145041	-0.62578	0.0383733	-0.282384	0.126719	-0.041969	0.149413	-0.69122	-0.0384529	0.882293	-0.580662	0.150925	-0.462974
CHEMBL4286497	630.96	CC(C)CCCCC(C)CCO[C@@H]1[C@@H](N)[C@@H](O[C@H]2[C@H](O)[C@@H](O)[C@H](N)C[C@@H]2N)O[C@H](CN)[C@H]1OCCC(C)CCCCC(C)C	6339.55	1	S. aureus (ATCC 25923)	0.293207	Training	0.392096	1.33762	-0.531571	-0.0600989	-0.37136	-0.0571497	-0.559498	-0.342764	-0.702001	0.787087	0.209581	-0.279671	-0.281837	-0.491433	-0.76143	0.754816	-0.0356011	0.227882	1.00701	-0.183182	0.579974
CHEMBL1801945	630.7	NCCC[C@H](N)CC(=O)NCCC[C@H](N)CC(=O)N[C@@H]1[C@H](O)[C@@H](OC(N)=O)[C@@H](CO)O[C@H]1NC1=N[C@@H]2C(=O)NC[C@@H](O)[C@H]2N1	6342.16	1	S. aureus (ATCC 25923)	0.293207	Test	1.67524	1.69079	-0.219224	-0.0107716	-0.37136	-0.0571497	-0.0255903	-0.342764	-0.622946	0.376545	-0.0421854	0.00787901	-1.83696	-0.630467	-0.504665	-0.212851	-0.0334004	0.323725	-0.185316	-0.32945	0.386926
CHEMBL5202900	489.86	O=C(O)c1ccc(-c2nn(-c3ccc(C(F)(F)F)cc3)cc2CNc2ccc(F)c(Cl)c2)cc1	6369.17	1	S. aureus (ATCC 25923)	0.293207	Training	-0.636777	-0.479779	-0.107877	0.0606166	-0.37136	-0.0571497	-0.0255903	0.167502	0.294119	-0.341339	-0.0234129	0.0327956	0.503599	0.218147	0.20678	-0.417824	-0.018559	-0.354845	-0.625561	0.109096	-0.351062
CHEMBL5194847	489.86	O=C(O)c1ccc(-c2nn(-c3ccc(C(F)(F)F)cc3)cc2CNc2cccc(Cl)c2F)cc1	6369.17	1	S. aureus (ATCC 25923)	0.293207	Training	-0.636777	-0.479778	-0.107877	0.0286156	-0.37136	-0.0571497	-0.0255903	0.167502	0.315951	-0.363676	-0.0234129	0.0418392	0.503599	0.235477	0.207656	-0.40521	-0.0185318	-0.354845	-0.635803	0.109096	-0.313486
CHEMBL4573739	312.25	O=[N+]([O-])c1ccc(O)c(CNc2ccccc2C(F)(F)F)c1	6405.12	1	S. aureus (ATCC 25923)	0.293207	Training	-0.562521	-0.165894	-0.902457	-0.310393	-0.37136	-0.0571497	-0.559498	0.0991325	-0.183987	-0.560152	-0.266651	0.167383	0.502783	0.326094	0.00837545	-0.218402	-0.0295762	-0.477212	-0.853134	0.162161	-0.131239
CHEMBL5195886	485.89	Cc1ccc(NCc2cn(-c3ccc(C(F)(F)F)cc3)nc2-c2ccc(C(=O)O)cc2)cc1Cl	6421.21	1	S. aureus (ATCC 25923)	0.293207	Test	-0.636777	-0.479779	-0.0956919	0.0606166	-0.37136	-0.0571497	-0.0255903	0.167502	0.294119	-0.337451	0.0224612	0.0352823	0.518118	0.221932	0.223911	-0.273213	-0.0199136	-0.21294	-0.500811	0.109096	-0.351062
CHEMBL5170845	479.5	CC(C)c1ccc(NCc2cn(-c3ccc(C(F)(F)F)cc3)nc2-c2ccc(C(=O)O)cc2)cc1	6506.78	1	S. aureus (ATCC 25923)	0.293207	Training	-0.636777	-0.479779	-0.138969	0.0719547	-0.37136	-0.0571497	-0.0255903	0.167502	0.443196	-0.298445	-0.0468198	0.0287369	0.465357	0.148155	0.0416258	-0.199422	-0.0348424	-0.355755	-0.445452	0.130586	-0.275204
CHEMBL4285424	305.32	Nc1nc(-c2ccc(F)cc2)cc(-c2nc3ccccc3[nH]2)n1	6550.5	1	S. aureus (ATCC 25923)	0.293207	Training	-0.516797	-0.218159	-0.630849	-0.697197	-0.37136	-0.0571497	-0.0255903	-0.342764	0.304407	-0.724657	-0.227581	-0.544001	-0.149543	-0.341499	0.297903	-0.981546	-0.0380629	0.527524	-0.823252	0.390203	-0.220802
CHEMBL3770122	608.5	CCn1cc(C(=O)O)c(=O)c2cc(F)c(N3CCN(Cc4nc5ccccc5n4Cc4ccc(Cl)cc4Cl)CC3)cc21	6573.54	1	S. aureus (ATCC 25923)	0.293207	Training	-0.488715	-0.427247	0.439224	-0.0776897	-0.37136	-0.0571497	-0.159067	-0.342764	0.770346	-0.316763	0.257819	-0.330884	0.325231	0.0132123	0.255557	-0.313995	-0.0139002	0.345551	-0.217279	0.526234	-0.273616
CHEMBL2426403	606.82	CCCCCCCCCCn1cncc1C[C@H](NC(=O)[C@@H](N)CCCNC(=N)N)C(=O)N[C@@H](CCCNC(=N)N)C(N)=O	6591.74	1	S. aureus (ATCC 25923)	0.293207	Test	1.17939	1.84488	-0.30118	-0.322014	-0.37136	-0.0571497	0.241354	-0.342764	-1.08374	1.36622	-0.719179	-0.24602	-0.574438	-0.780544	-0.429801	0.0374913	-0.034756	0.738487	-0.0514273	-1.01057	1.16042
CHEMBL99313	241.32	O=c1c2ccccc2sn1Cc1ccccc1	6630.2	1	S. aureus (ATCC 25923)	0.293207	Training	-0.788979	-0.55039	-0.924792	-0.979246	-0.37136	-0.0571497	-0.159067	-0.342764	0.21958	-0.808656	-0.928331	-0.470074	0.748958	-0.216201	0.532624	-0.803947	-0.0353508	0.306165	0.143111	0.628673	0.214587
CHEMBL4469738	300.36	CC(C)(C)c1cccc(NCc2cc([N+](=O)[O-])ccc2O)c1	6658.68	1	S. aureus (ATCC 25923)	0.293207	Training	-0.562521	-0.165896	-0.906918	-0.28504	-0.37136	-0.0571497	-0.559498	0.167502	-0.214862	-0.516802	-0.103504	-0.186342	0.520031	0.303931	0.00144522	0.414362	-0.0352871	0.20178	0.217422	0.162161	-0.191687
CHEMBL4574057	300.36	CC(C)(C)c1ccc(NCc2cc([N+](=O)[O-])ccc2O)cc1	6658.68	1	S. aureus (ATCC 25923)	0.293207	Training	-0.562521	-0.165896	-0.906918	-0.28504	-0.37136	-0.0571497	-0.559498	0.167502	-0.214862	-0.516802	-0.103504	-0.187149	0.520031	0.30321	0.00144522	0.414362	-0.0352872	0.20178	0.215354	0.162161	-0.191687
CHEMBL5274316	374.42	CCC1CCc2c(sc(NC(=O)c3ccc([N+](=O)[O-])cc3)c2C(=O)O)C1	6680	1	S. aureus (ATCC 25923)	0.293207	Test	-0.00105571	-0.00883041	-0.71341	-0.521549	-0.37136	-0.0571497	-0.159067	-0.342764	-0.214862	-0.562856	-0.487642	-0.074706	0.247855	-0.076469	-0.0372708	-0.122129	-0.0319244	-0.113345	0.152944	0.454064	0.0334397
CHEMBL3771338	596.62	O=C(O)c1cn(C2CC2)c2cc(N3CCN(Cc4nc5ccccc5n4Cc4ccc([N+](=O)[O-])cc4)CC3)c(F)cc2c1=O	6704.43	1	S. aureus (ATCC 25923)	0.293207	Training	-0.100424	-0.0540989	0.394683	-0.0185476	1.55774	-0.0571497	-0.159067	-0.342764	0.919423	-0.327282	0.124406	-0.304185	0.0614682	0.00112669	-0.0181927	-0.623783	-0.0367654	0.0173886	-0.380644	0.472751	-0.439447
CHEMBL3770853	584.61	CCn1cc(C(=O)O)c(=O)c2cc(F)c(N3CCN(Cc4nc5ccccc5n4Cc4ccc([N+](=O)[O-])cc4)CC3)cc21	6842.17	1	S. aureus (ATCC 25923)	0.293207	Training	-0.100424	-0.0541099	0.357314	-0.0725036	-0.37136	-0.0571497	-0.159067	-0.342764	0.919423	-0.325673	-0.0100098	-0.331523	0.0677836	-0.0773518	0.02687	-0.445108	-0.0361039	0.0813181	-0.494116	0.534556	-0.215176
CHEMBL4437176	292.17	C#Cc1cccc(NCc2cc(Cl)cc(Cl)c2O)c1	6845.33	1	S. aureus (ATCC 25923)	0.293207	Training	-0.950813	-0.539041	-0.776817	-0.810439	-0.37136	-0.0571497	-0.559498	-0.342764	-0.320275	-0.603679	-0.239043	-0.516889	1.08924	-0.219544	0.927771	-0.0764587	0.0172993	0.749876	-0.163158	0.254213	0.477315
CHEMBL4877428	455.41	O=C(O)c1ccc(-n2cc(CNc3cccc(F)c3)c(-c3ccc(C(F)(F)F)cc3)n2)cc1	6850.97	1	S. aureus (ATCC 25923)	0.293207	Test	-0.636777	-0.479782	-0.209901	-0.0118342	-0.37136	-0.0571497	-0.0255903	0.167502	0.443196	-0.368074	-0.163806	0.0200956	0.398649	0.126644	0.0769159	-0.540476	-0.0333768	-0.481657	-0.758738	0.193983	-0.278512
CHEMBL4087184	291.72	NC(=O)c1c(F)ccc(OCCCCCCCl)c1F	6855.89	1	S. aureus (ATCC 25923)	0.293207	Training	-0.770258	-0.168994	-1.09824	-0.910545	-0.37136	-0.0571497	-0.559498	-0.342764	-0.813809	-0.418534	-0.567288	-0.24789	0.714595	-0.381264	0.110955	0.116009	0.00452637	0.304984	-0.295673	-0.439996	1.24025
CHEMBL234759	435.66	C/N=c1\ncn(C)c2ncn(C/C=C(\C)CC/C=C(\C)CC/C=C(\C)CCC=C(C)C)c12	6886.1	1	S. aureus (ATCC 25923)	0.293207	Training	-0.832093	-0.662564	-0.487891	-0.493735	-0.37136	-0.0571497	0.00679629	-0.342764	-0.813809	0.114581	-0.427117	-0.485655	0.224198	-0.393848	-0.105336	0.665691	-0.0378953	0.268429	0.32149	-0.698913	0.744931
CHEMBL2431711	574.85	CCCCCCO[C@@H]1[C@@H](N)[C@@H](O[C@H]2[C@H](O)[C@@H](OCCCCCC)[C@H](N)C[C@@H]2N)O[C@H](CN)[C@H]1OCCCCCC	6958.34	1	S. aureus (ATCC 25923)	0.293207	Training	0.293088	1.21207	-0.640284	-0.635099	-0.37136	-0.0571497	-0.559498	-0.342764	-0.702001	0.509233	-0.13672	-0.298879	-0.36424	-0.670377	-0.762452	0.424719	-0.0356819	0.310543	0.402073	-0.102461	1.37793
CHEMBL3918467	574.85	CCCCCCCCCO[C@@H]1[C@@H](N)[C@@H](O[C@H]2[C@H](O)[C@@H](O)[C@H](N)C[C@@H]2N)O[C@H](CN)[C@H]1OCCCCCCCCC	6958.34	1	S. aureus (ATCC 25923)	0.293207	Test	0.392096	1.33761	-0.655737	-0.61275	-0.37136	-0.0571497	-0.559498	-0.342764	-0.702001	0.558054	-0.117943	-0.309241	-0.465026	-0.690428	-0.775046	0.330753	-0.035467	0.444624	0.474594	-0.102461	1.27237
CHEMBL4847558	545.62	Cc1ccc2c(/C=C(\Oc3ccc4c(CN(CCO)CCO)cc(=O)oc4c3)C(=O)c3nccs3)c[nH]c2c1	7000	1	S. aureus (ATCC 25923)	0.293207	Training	0.173108	-0.257581	0.22887	-0.351113	-0.37136	-0.0571497	1.13938	-0.342764	-0.109449	-0.230605	-0.647055	-0.338433	-0.167557	-0.284427	0.166467	-0.579991	-0.034943	0.292076	-0.322033	-0.250055	0.20497
CHEMBL4857574	559.64	CCn1cc(/C=C(\Oc2ccc3c(CN(CCO)CCO)cc(=O)oc3c2)C(=O)c2nccs2)c2ccccc21	7000	1	S. aureus (ATCC 25923)	0.293207	Training	0.0753605	-0.260443	0.255306	-0.411614	-0.37136	-0.0571497	0.973512	-0.342764	0.0705029	-0.219442	-0.666405	-0.344502	-0.0716948	-0.255079	0.136165	-0.503303	-0.0349048	0.247775	-0.365307	-0.223333	0.387806
CHEMBL45152	227.29	O=c1c2ccccc2sn1-c1ccccc1	7039.47	-1	S. aureus (ATCC 25923)	0.293207	Training	-0.788979	-0.550381	-0.987243	-1.00622	-0.37136	-0.0571497	-0.159067	-0.342764	0.21958	-0.8651	-0.908217	-0.473025	1.00723	-0.0346202	0.536498	-0.806276	-0.0350776	0.29183	-0.0156936	0.719742	0.163108
CHEMBL1809129	282.38	C[C@@H]1CCCCCCCCC[C@H](O)C(=O)/C=C/C(=O)O1	7082.65	-1	S. aureus (ATCC 25923)	0.293207	Test	-0.66873	-0.43046	-1.26228	-0.906781	-0.37136	-0.0571497	-0.559498	-0.342764	-1.08374	0.0136515	-0.681829	0.0321222	0.243782	-0.835084	-0.516431	0.134542	-0.0347752	-0.170642	0.294941	-1.01057	1.22411
CHEMBL1242265	438.53	CCOC(=O)c1sc(Nc2ccccc2)c(C(=O)Nc2nc3ccccc3s2)c1N	7126.08	-1	S. aureus (ATCC 25923)	0.293207	Training	0.224323	-0.0232033	-0.170841	-0.601267	-0.37136	-0.0571497	0.374831	-0.342764	0.21958	-0.468509	-0.873611	-0.263755	0.0724324	-0.291079	0.452316	-0.558703	-0.0334096	0.499268	-0.0141562	-0.0667614	0.203311
CHEMBL4548539	278.7	O=[N+]([O-])c1ccc(O)c(CNc2ccccc2Cl)c1	7176.18	-1	S. aureus (ATCC 25923)	0.293207	Training	-0.562521	-0.165906	-0.924982	-0.805286	-0.37136	-0.0571497	-0.559498	-0.342764	-0.183987	-0.632279	-0.594688	-0.496561	0.581799	-0.306103	0.381633	-0.4084	-0.00759152	0.573738	-0.536717	0.33807	0.330435
CHEMBL497185	557.36	O=c1[nH]c2c(c(=O)[nH]1)C(c1ccc(Br)cc1)c1c(-c3ccccc3)nn(-c3ccc([N+](=O)[O-])cc3)c1N2	7176.69	-1	S. aureus (ATCC 25923)	0.293207	Training	0.00731497	-0.172092	0.19209	-0.243628	-0.37136	-0.0571497	-0.159067	-0.342764	1.14304	-0.529273	-0.074722	-0.290918	0.181641	-7.1734e-05	0.413287	-0.701961	0.23494	0.279988	-0.443803	0.49228	-0.382765
CHEMBL3928455	554.73	C=CCO[C@H]1O[C@H](CN)[C@@H](OCCCc2ccc3ccccc3c2)[C@H](OCCCc2ccc3ccccc3c2)[C@H]1N	7210.72	-1	S. aureus (ATCC 25923)	0.293207	Test	-0.440471	0.208983	0.146197	-0.580028	-0.37136	-0.0571497	-0.559498	-0.342764	0.906634	-0.0445982	-0.257454	-0.461461	0.304021	-0.410692	-0.0436268	-0.587478	-0.0390046	0.137132	-0.247301	0.491064	0.614359
CHEMBL4556027	276.68	O=[N+]([O-])c1ccc(O)c(/C=N/c2cccc(Cl)c2)c1	7228.57	-1	S. aureus (ATCC 25923)	0.293207	Training	-0.559551	-0.1658	-0.884299	-0.769431	-0.37136	-0.0571497	-0.559498	-0.342764	-0.214862	-0.620982	-0.643997	-0.483186	0.580972	-0.335221	0.505599	-0.483643	-0.00764014	-0.0864992	-0.628749	0.33807	0.26092
CHEMBL4578770	276.68	O=[N+]([O-])c1ccc(O)c(/C=N/c2ccccc2Cl)c1	7228.57	-1	S. aureus (ATCC 25923)	0.293207	Training	-0.559551	-0.165799	-0.884299	-0.805286	-0.37136	-0.0571497	-0.559498	-0.342764	-0.183987	-0.65034	-0.643997	-0.467374	0.580972	-0.301976	0.50722	-0.460308	-0.00759152	-0.0864992	-0.670121	0.33807	0.330435
CHEMBL3976486	547.82	CCCCCCCCCO[C@@H]1[C@@H](N)[C@@H](OCC(O)CNCCO)O[C@H](CN)[C@H]1OCCCCCCCCC	7301.67	-1	S. aureus (ATCC 25923)	0.293207	Training	0.031977	0.459799	-0.732775	-0.891767	-0.37136	-0.0571497	-0.559498	-0.342764	-0.892873	1.1678	-0.656882	-0.434126	-0.00636997	-0.859462	-0.793971	0.236581	-0.0351387	0.495412	0.344599	-0.651936	2.04639
CHEMBL4210166	273.38	CCCCC(CC)COc1cccc(-c2c[nH]nn2)c1	7315.82	-1	S. aureus (ATCC 25923)	0.293207	Test	-0.783939	-0.625224	-1.03995	-1.02857	-0.37136	-0.0571497	0.573081	-0.342764	-0.574756	-0.463477	-1.13103	-0.553408	0.773337	-0.572217	0.0453445	-0.183529	-0.0381868	0.427437	-0.173926	-0.322244	1.3707
CHEMBL44354	546.59	CC(C)(O/N=C(\C(=O)N[C@@H]1C(=O)N2C(C(=O)[O-])=C(C[n+]3ccccc3)CS[C@H]12)c1csc(N)n1)C(=O)O	7318.1	-1	S. aureus (ATCC 25923)	0.293207	Training	0.971293	0.446678	-0.120806	0.087816	-0.37136	2.11495	0.195552	0.32009	-0.0503474	-0.306157	-0.22018	0.854183	-0.743821	0.0674718	0.0502525	-0.130771	-0.0308265	-0.0963158	0.164101	0.129221	-0.305314
CHEMBL1809126	538.73	C[C@@H]1CCCCCCCCC[C@H](OC(=O)CCC(=O)OC(C)(C)C)C(=O)CC(N2CCN(C)CC2)C(=O)O1	7424.87	-1	S. aureus (ATCC 25923)	0.293207	Training	-0.319051	-0.446056	-0.588933	0.127045	-0.37136	-0.0571497	-0.559498	-0.342764	-0.574756	0.746938	-0.0589844	0.156684	0.133462	-0.266629	-0.608163	0.506334	-0.0358449	-0.807391	0.671203	-0.343428	0.379229
CHEMBL390277	670.86	CCN(Cc1ccccc1)C(=O)[C@H](CCCNC(=N)N)NC(=O)[C@H](Cc1ccc(-c2ccccc2)cc1)NC(=O)[C@@H](N)CCCNC(=N)N	7453.12	-1	S. aureus (ATCC 25923)	0.293207	Training	0.81396	1.40173	0.46163	-0.149924	-0.37136	-0.0571497	-0.559498	-0.342764	0.952167	0.825051	-0.611545	-0.31074	-0.0792448	-0.618965	-0.0504616	-0.268323	-0.036439	0.313205	-0.341516	-0.0725986	0.727787
CHEMBL453	267.31	Cc1noc(NS(=O)(=O)c2ccc(N)cc2)c1C	7481.95	-1	S. aureus (ATCC 25923)	0.293207	Test	-0.281698	-0.00789798	-1.05974	-0.49857	-0.37136	-0.0571497	0.00679629	0.0991325	-0.574756	-0.716089	-0.891508	0.598722	-0.273225	0.151517	0.190883	0.295273	-0.0298206	0.351041	0.615315	-0.249789	-0.32947
CHEMBL4789347	516.28	O=C(O)c1ccc(C(F)(F)F)cc1C(=O)c1ccc(Sc2ccc(Cl)c(Cl)c2)c([N+](=O)[O-])c1	7747.73	-1	S. aureus (ATCC 25923)	0.293207	Training	-0.135797	-0.0289323	-0.0434207	0.178751	-0.37136	-0.0571497	-0.559498	0.167502	-0.00403562	-0.326162	0.304214	0.911782	0.899744	0.49477	0.577418	-0.0326804	0.00189242	-0.159903	-0.14521	0.0624167	-0.436335
CHEMBL1722692	257.31	COc1ccccc1-n1sc2ccccc2c1=O	7772.73	-1	S. aureus (ATCC 25923)	0.293207	Training	-0.705903	-0.550098	-0.89035	-0.952268	-0.37136	-0.0571497	-0.159067	-0.342764	-0.00403562	-0.824087	-0.796364	-0.454137	0.785518	-0.0124314	0.47799	-0.48718	-0.0340923	0.228193	-0.135347	0.43491	0.341625
CHEMBL387573	642.81	N=C(N)NCCC[C@H](NC(=O)[C@H](Cc1ccc(-c2ccccc2)cc1)NC(=O)[C@@H](N)CCCNC(=N)N)C(=O)NCc1ccccc1	7778.35	-1	S. aureus (ATCC 25923)	0.293207	Training	0.893077	1.40299	0.379456	-0.198856	-0.37136	-0.0571497	-0.559498	-0.342764	0.952167	0.816203	-0.647048	-0.292788	-0.188938	-0.656266	-0.034713	-0.461802	-0.0365577	0.382179	-0.38984	-0.0343142	0.677971
CHEMBL526654	512.91	O=c1[nH]c2c(c(=O)[nH]1)C(c1ccc(Cl)cc1)c1c(-c3ccccc3)nn(-c3ccc([N+](=O)[O-])cc3)c1N2	7798.64	-1	S. aureus (ATCC 25923)	0.293207	Test	0.00731497	-0.172092	0.126067	-0.243628	-0.37136	-0.0571497	-0.159067	-0.342764	1.14304	-0.537041	-0.107218	-0.289187	0.147009	-0.0135531	0.175433	-0.726675	-0.0246888	0.165661	-0.596195	0.49228	-0.382765
CHEMBL4593208	544.77	CCCOC(=O)[C@@]1(C)CC[C@]2(C)CC[C@]3(C)C(=CC(=O)[C@@H]4[C@@]5(C)[C@@H](O)[C@H](O)[C@H](O)C(C)(C)[C@@H]5CC[C@]43C)[C@@H]2C1	7893.24	-1	S. aureus (ATCC 25923)	0.293207	Training	-0.30456	-0.178679	-0.684558	0.958573	-0.37136	-0.0571497	-0.559498	3.87474	-0.329143	-0.581471	1.96694	1.15456	-0.187546	2.17158	-0.652163	1.65612	-0.0360092	-0.571525	1.5814	1.13617	-1.15366
CHEMBL4522885	530.75	CCOC(=O)[C@@]1(C)CC[C@]2(C)CC[C@]3(C)C(=CC(=O)[C@@H]4[C@@]5(C)[C@@H](O)[C@H](O)[C@H](O)C(C)(C)[C@@H]5CC[C@]43C)[C@@H]2C1	7913.33	-1	S. aureus (ATCC 25923)	0.293207	Training	-0.30456	-0.17868	-0.712264	0.958573	-0.37136	-0.0571497	-0.559498	3.87474	-0.329143	-0.613606	2.04106	1.19783	-0.242011	2.25006	-0.639377	1.69735	-0.0359241	-0.598566	1.56681	1.18728	-1.2414
CHEMBL4159501	400.43	CCC(C)C(=O)c1c(O)cc(O)c2c1oc1c(C(=O)C(C)CC)c(O)cc(O)c12	8000	-1	S. aureus (ATCC 25923)	0.293207	Training	-0.0872827	-0.0521984	-0.549943	-0.325138	-0.37136	-0.0571497	-0.159067	-0.342764	-0.702001	-0.629444	0.166628	-0.00262056	0.0170694	0.175031	-0.0442466	0.728567	-0.0333548	0.691591	-0.223794	-0.404858	-0.159609
CHEMBL3359528	444.52	CCc1oc(=O)c(Cc2c(O)c(CC=C(C)C)c(O)c(C(=O)[C@@H](C)CC)c2O)c(O)c1C	8000	-1	S. aureus (ATCC 25923)	0.293207	Test	-0.0872827	-0.0516717	-0.496725	-0.243994	-0.37136	-0.0571497	-0.559498	-0.342764	-0.749723	-0.376663	-0.0859977	-0.16424	0.0526478	-0.0160277	-0.126872	1.09726	-0.0329667	0.294266	-0.0503877	-0.563002	0.169987
CHEMBL4163826	558.71	CCC(C)C(=O)c1c(O)c(CCC(C)C)c(O)c(-c2c(O)c(CCC(C)C)c(O)c(C(=O)C(C)CC)c2O)c1O	8000	-1	S. aureus (ATCC 25923)	0.293207	Training	0.158617	0.198147	-0.19646	0.0826104	-0.37136	-0.0571497	-0.559498	-0.342764	-0.797437	-0.140554	0.386161	-0.0400391	0.350333	0.105086	-0.200287	1.35331	-0.0326152	0.743979	0.422906	-0.613944	0.128648
CHEMBL4758553	669.88	CCCCCCCCCC(=O)N[C@@H](Cc1c[nH]c2ccccc12)C(=O)N[C@@H](CCCNC(=N)N)C(=O)N[C@@H](CCCNC(=N)N)C(N)=O	8000	-1	S. aureus (ATCC 25923)	0.293207	Training	1.18884	1.46397	0.0539632	-0.180973	-0.37136	-0.0571497	0.00679629	-0.342764	-0.543881	1.17245	-0.624085	-0.167777	-0.363167	-0.708269	-0.349356	-0.122214	-0.0353681	0.66128	-0.142323	-0.71557	0.935172
CHEMBL4775992	697.93	CCCCCCCCCCCC(=O)N[C@@H](Cc1c[nH]c2ccccc12)C(=O)N[C@@H](CCCNC(=N)N)C(=O)N[C@@H](CCCNC(=N)N)C(N)=O	8000	-1	S. aureus (ATCC 25923)	0.293207	Training	1.18884	1.46397	0.109375	-0.180973	-0.37136	-0.0571497	0.00679629	-0.342764	-0.543881	1.36092	-0.644558	-0.187507	-0.266573	-0.72364	-0.379414	-0.120387	-0.0355329	0.657473	-0.0841241	-0.727139	0.997774
CHEMBL4761853	724.01	CCCCCCCCCCCCCCCC(=O)N[C@@H](CCCNC(=N)N)C(=O)N[C@@H](CCCNC(=N)N)C(=O)N[C@@H](CCCNC(=N)N)C(N)=O	8000	-1	S. aureus (ATCC 25923)	0.293207	Test	1.60386	2.19252	-0.0574495	-0.205225	-0.37136	-0.0571497	-0.559498	-0.342764	-1.08374	2.94615	-0.877573	-0.1942	-0.244647	-0.919846	-0.497107	0.118912	-0.0343003	0.628374	0.076583	-1.01057	1.46226
CHEMBL4749135	725.98	CCCCCCCCCCCCCC(=O)N[C@@H](CCCNC(=N)N)C(=O)N[C@@H](CCCNC(=N)N)C(=O)N[C@@H](Cc1c[nH]c2ccccc12)C(N)=O	8000	-1	S. aureus (ATCC 25923)	0.293207	Training	1.18884	1.46397	0.164786	-0.180973	-0.37136	-0.0571497	0.00679629	-0.342764	-0.543881	1.55334	-0.663487	-0.205748	-0.177269	-0.737718	-0.407203	-0.118699	-0.0356853	0.653954	-0.0303174	-0.737834	1.05565
CHEMBL3288212	725.98	CCCCCCCCCCCCCC(=O)N[C@@H](CCCNC(=N)N)C(=O)N[C@@H](Cc1c[nH]c2ccccc12)C(=O)N[C@@H](CCCNC(=N)N)C(N)=O	8000	-1	S. aureus (ATCC 25923)	0.293207	Training	1.18884	1.46397	0.164786	-0.180973	-0.37136	-0.0571497	0.00679629	-0.342764	-0.543881	1.55334	-0.663487	-0.205748	-0.177269	-0.737851	-0.407203	-0.118699	-0.0356853	0.653954	-0.0303174	-0.737834	1.05565
CHEMBL4798172	725.98	CCCCCCCCCCCCCC(=O)N[C@@H](Cc1c[nH]c2ccccc12)C(=O)N[C@@H](CCCNC(=N)N)C(=O)N[C@@H](CCCNC(=N)N)C(N)=O	8000	-1	S. aureus (ATCC 25923)	0.293207	Training	1.18884	1.46397	0.164786	-0.180973	-0.37136	-0.0571497	0.00679629	-0.342764	-0.543881	1.55334	-0.663487	-0.205748	-0.177269	-0.737851	-0.407203	-0.118699	-0.0356853	0.653954	-0.0303174	-0.737834	1.05565
CHEMBL4793866	754.04	CCCCCCCCCCCCCCCC(=O)N[C@@H](CCCNC(=N)N)C(=O)N[C@@H](CCCNC(=N)N)C(=O)N[C@@H](Cc1c[nH]c2ccccc12)C(N)=O	8000	-1	S. aureus (ATCC 25923)	0.293207	Test	1.18884	1.46397	0.220198	-0.180973	-0.37136	-0.0571497	0.00679629	-0.342764	-0.543881	1.74946	-0.681039	-0.222662	-0.0944596	-0.7509	-0.432971	-0.117133	-0.0358266	0.65069	0.0195761	-0.747751	1.10932
CHEMBL4757817	754.04	CCCCCCCCCCCCCCCC(=O)N[C@@H](CCCNC(=N)N)C(=O)N[C@@H](Cc1c[nH]c2ccccc12)C(=O)N[C@@H](CCCNC(=N)N)C(N)=O	8000	-1	S. aureus (ATCC 25923)	0.293207	Training	1.18884	1.46397	0.220198	-0.180973	-0.37136	-0.0571497	0.00679629	-0.342764	-0.543881	1.74946	-0.681039	-0.222662	-0.0944596	-0.751028	-0.432971	-0.117133	-0.0358266	0.65069	0.0195761	-0.747751	1.10932
CHEMBL4798031	754.04	CCCCCCCCCCCCCCCC(=O)N[C@@H](Cc1c[nH]c2ccccc12)C(=O)N[C@@H](CCCNC(=N)N)C(=O)N[C@@H](CCCNC(=N)N)C(N)=O	8000	-1	S. aureus (ATCC 25923)	0.293207	Training	1.18884	1.46397	0.220198	-0.180973	-0.37136	-0.0571497	0.00679629	-0.342764	-0.543881	1.74946	-0.681039	-0.222662	-0.0944596	-0.751028	-0.432971	-0.117133	-0.0358266	0.65069	0.0195761	-0.747751	1.10932
CHEMBL4754570	782.09	CCCCCCCCCCCCCCCCCC(=O)N[C@@H](CCCNC(=N)N)C(=O)N[C@@H](CCCNC(=N)N)C(=O)N[C@@H](Cc1c[nH]c2ccccc12)C(N)=O	8000	-1	S. aureus (ATCC 25923)	0.293207	Training	1.18884	1.46397	0.27561	-0.180973	-0.37136	-0.0571497	0.00679629	-0.342764	-0.543881	1.94902	-0.697359	-0.238389	-0.0174617	-0.763157	-0.456931	-0.115677	-0.035958	0.647655	0.0659683	-0.756973	1.15922
CHEMBL4299385	997.62	CC[C@H]1OC(=O)[C@@H](C)[C@H](O[C@H]2C[C@@](C)(OC)[C@@H](OC(=O)NNC(=O)/C=C/c3ccc(Cl)cc3)[C@H](C)O2)[C@@H](C)[C@H](O[C@H]2O[C@@H](C)C[C@@H](N(C)C)[C@@H]2O)[C@@](C)(O)C[C@H](C)CN(C)[C@@H](C)[C@@H]2OC(=O)O[C@@]12C	8019.09	-1	S. aureus (ATCC 25923)	0.293207	Test	0.760136	-0.177877	0.865214	1.62456	-0.37136	-0.0571497	-0.14594	1.01009	-0.123145	0.812686	0.582383	0.249143	-0.20071	0.238374	-0.377497	0.855421	-0.028092	-0.714455	0.419274	-0.385904	-0.290383
CHEMBL495552	494.54	O=c1[nH]c(=S)[nH]c2c1C(c1ccc([N+](=O)[O-])cc1)c1c(-c3ccccc3)nn(-c3ccccc3)c1N2	8088.32	-1	S. aureus (ATCC 25923)	0.293207	Training	0.142506	1.02035	0.169991	-0.358086	-0.37136	-0.0571497	-0.159067	-0.342764	1.39752	-0.558862	-0.318079	-0.254673	0.149567	-0.060199	0.552209	-0.75937	-0.0291406	0.363355	-0.582242	0.583471	-0.285927
CHEMBL269364	491.7	CO/N=c1\[nH]cnc2c1[n+](C/C=C(\C)CC/C=C(\C)CC/C=C(\C)CCC=C(C)C)cn2CCC#N	8135.04	-1	S. aureus (ATCC 25923)	0.293207	Training	-0.527418	-0.37871	-0.422035	-0.521107	-0.37136	-0.0571497	-0.159067	-0.342764	-0.702001	0.362981	-0.743908	-0.301488	0.242933	-0.428362	-0.29329	0.393113	-0.0372315	0.341641	0.108234	-0.699794	1.05505
CHEMBL3416849	979.19	CC[C@@H](C(=O)[C@@H](C)[C@@H](O)[C@H](C)[C@@H]1O[C@@H]([C@@H](CC)C(=O)OC[C@H]2O[C@@H](n3cc(F)c(=O)[nH]c3=O)C[C@@H]2O)CC[C@@H]1C)[C@H]1O[C@]2(C=C[C@@H](O)[C@]3(CC[C@@](C)([C@H]4CC[C@](O)(CC)[C@H](C)O4)O3)O2)[C@H](C)C[C@@H]1C	8170	-1	S. aureus (ATCC 25923)	0.293207	Training	0.869765	0.0647007	0.528369	1.52485	-0.37136	-0.0571497	0.399126	1.32045	0.215641	0.355648	0.9524	0.435981	-0.353242	0.406271	-0.633225	0.753619	-0.0352055	-0.592849	0.472369	-0.0609925	-0.431033
CHEMBL4849250	488.55	CC(C)=CCc1c(OC2CCCCCC2)cc(/C=C/c2ccc(C(F)(F)F)cc2)c(C(=O)O)c1O	8187.49	-1	S. aureus (ATCC 25923)	0.293207	Test	-0.640287	-0.356873	-0.287076	0.0386227	-0.37136	-0.0571497	-0.559498	0.167502	-0.383893	-0.0759295	0.0215887	0.0772465	0.723166	0.0983661	-0.0798703	0.0758173	-0.0336201	-0.433681	-0.12517	-0.366154	0.0210833
CHEMBL3814061	950.24	C[C@H]1[C@H](C)CC[C@]2(C(=O)O)CC[C@]3(C)C(=CC[C@@H]4[C@@]5(C)CC[C@H](OC(=O)CCc6cn(CC(=O)N[C@@H](CCCNC(=N)N)C(=O)N[C@@H](CCCNC(=N)N)C(=O)O)nn6)C(C)(C)[C@@H]5CC[C@]43C)[C@H]12	8200	-1	S. aureus (ATCC 25923)	0.293207	Training	1.58154	1.34595	0.714332	1.59806	-0.37136	-0.0571497	0.195552	3.51306	-0.201852	0.417509	0.664829	0.576478	-0.488494	0.792223	-0.401996	0.602296	-0.0359616	-0.406932	0.68694	0.393663	-0.405677
CHEMBL3814480	950.24	C=C(C)[C@@H]1CC[C@]2(C(=O)O)CC[C@]3(C)[C@H](CC[C@@H]4[C@@]5(C)CC[C@H](OC(=O)CCc6cn(CC(=O)N[C@@H](CCCNC(=N)N)C(=O)N[C@@H](CCCNC(=N)N)C(=O)O)nn6)C(C)(C)[C@@H]5CC[C@]43C)[C@@H]12	8200	-1	S. aureus (ATCC 25923)	0.293207	Training	1.58154	1.34595	0.698009	1.61443	-0.37136	-0.0571497	0.634203	3.51306	-0.410929	0.417509	0.666805	0.54974	-0.437209	0.886711	-0.40195	0.578571	-0.035961	-0.414155	0.694223	0.17749	-0.405677
CHEMBL2178453	414.46	Cc1c(CC(=O)O)c(=O)oc2c(C)c(OCc3ccc(-c4ccccc4)cc3)ccc12	8200	-1	S. aureus (ATCC 25923)	0.293207	Training	-0.55046	-0.426475	-0.240612	-0.473625	-0.37136	-0.0571497	-0.559498	-0.342764	0.649496	-0.481799	-0.413417	-0.331232	0.50737	-0.126487	0.136464	-0.335976	-0.0374928	-0.422739	-0.497743	0.419587	-0.0171023
CHEMBL212584	486.5	CC(=O)NC[C@H]1CN(c2ccc(N3CCN(C(=O)/C=C/c4ccc(CO)o4)CC3)c(F)c2)C(=O)O1	8221.99	-1	S. aureus (ATCC 25923)	0.293207	Test	-0.201052	-0.374799	-0.270772	-0.331415	-0.37136	-0.0571497	0.72946	-0.342764	-0.214862	-0.233412	-0.491715	-0.186872	-0.0452999	-0.248661	-0.170382	-0.455898	-0.0351551	-0.0135758	-0.52081	0.00354794	0.110717
CHEMBL378720	484.48	CC(=O)NC[C@H]1CN(c2ccc(N3CCN(C(=O)/C=C/c4ccc(C=O)o4)CC3)c(F)c2)C(=O)O1	8256.27	-1	S. aureus (ATCC 25923)	0.293207	Training	-0.229494	-0.445593	-0.227563	-0.331415	-0.37136	-0.0571497	0.72946	-0.342764	-0.214862	-0.250565	-0.526224	-0.146285	0.0649654	-0.240993	-0.107147	-0.484138	-0.0351551	-0.0746898	-0.558586	0.00354794	0.110717
CHEMBL495551	483.98	O=c1[nH]c(=S)[nH]c2c1C(c1ccc(Cl)cc1)c1c(-c3ccccc3)nn(-c3ccccc3)c1N2	8264.8	-1	S. aureus (ATCC 25923)	0.293207	Training	-0.245786	0.647207	0.149876	-0.441875	-0.37136	-0.0571497	-0.159067	-0.342764	1.39752	-0.578127	-0.14036	-0.270958	0.355967	-0.0402549	0.730831	-0.731395	-0.0161536	0.590379	-0.369423	0.665217	-0.28953
CHEMBL4642366	483.76	O=C(O)c1ccc(Cl)cc1NCc1ccc(Sc2ccc(Cl)c(Cl)c2)c([N+](=O)[O-])c1	8268.56	-1	S. aureus (ATCC 25923)	0.293207	Training	-0.18116	-0.0824696	-0.0842122	-0.354967	-0.37136	-0.0571497	-0.559498	-0.342764	-0.00403562	-0.298617	0.0554843	0.319852	0.935208	-0.0444743	0.818841	-0.247408	0.0177433	0.629061	0.192484	0.163009	-0.048139
CHEMBL4878432	482.5	CC(C)=CCc1c(OCc2ccccc2)cc(/C=C/c2ccc(C(F)(F)F)cc2)c(C(=O)O)c1O	8290.16	-1	S. aureus (ATCC 25923)	0.293207	Test	-0.640287	-0.356905	-0.0742593	0.0386227	-0.37136	-0.0571497	-0.559498	0.167502	0.379569	-0.127996	-0.139591	0.0513092	0.663974	0.10239	0.177847	-0.0517545	-0.0335781	-0.426101	-0.481522	0.084948	0.0210833
CHEMBL4299489	963.18	CC[C@H]1OC(=O)[C@@H](C)[C@H](O[C@H]2C[C@@](C)(OC)[C@@H](OC(=O)NNC(=O)/C=C/c3ccccc3)[C@H](C)O2)[C@@H](C)[C@H](O[C@H]2O[C@@H](C)C[C@@H](N(C)C)[C@@H]2O)[C@@](C)(O)C[C@H](C)CN(C)[C@@H](C)[C@@H]2OC(=O)O[C@@]12C	8305.82	-1	S. aureus (ATCC 25923)	0.293207	Training	0.760136	-0.177879	0.76319	1.51011	-0.37136	-0.0571497	-0.14594	1.01009	0.131345	0.761863	0.5206	0.252107	-0.262967	0.208787	-0.450094	0.81826	-0.03562	-0.782855	0.356878	-0.346172	-0.233956
CHEMBL3884906	750.57	O=C(OCc1cn(-c2ccc(F)c(Cl)c2)nn1)c1cn(C2CC2)c2cc(N3CCN(Cc4cn(-c5ccc(F)cc5Cl)nn4)CC3)c(F)cc2c1=O	8330	-1	S. aureus (ATCC 25923)	0.293207	Training	-0.195291	-0.522985	1.01688	0.232377	1.55774	-0.0571497	0.950611	-0.342764	0.590395	-0.0859267	-0.0532105	-0.328438	-0.014181	-0.0306594	0.301845	-0.692232	-0.0180499	0.02493	-0.363975	0.180837	-0.453005
CHEMBL3769831	479.49	O=C(O)c1cn(C2CC2)c2cc(N3CCN(Cc4nc5ccc(F)cc5[nH]4)CC3)c(F)cc2c1=O	8342.2	-1	S. aureus (ATCC 25923)	0.293207	Training	-0.390967	-0.424135	-0.127085	-0.210248	1.55774	-0.0571497	-0.0255903	-0.342764	0.230491	-0.502801	0.309853	-0.279634	-0.0167549	0.0201246	-0.0569585	-0.636064	-0.0360278	0.0422386	-0.344931	0.433805	-0.597995
CHEMBL4437319	957.54	N=C(N)NCCCCCCCCCCN(CCCCCCCCCCNC(=N)NCC1CC1)C(=O)N(CCCCCCCCCCNC(=N)N)CCCCCCCCCCNC(=N)NCC1CC1	8354.74	-1	S. aureus (ATCC 25923)	0.293207	Test	0.947531	1.42779	0.481583	-0.399618	3.48685	-0.0571497	-0.559498	-0.342764	-1.08374	4.99986	-0.861487	-0.521629	0.897202	-0.834403	-0.652059	-0.226923	-0.0377165	0.115768	0.564787	-1.01057	1.57405
CHEMBL498006	478.47	O=c1[nH]c2c(c(=O)[nH]1)C(c1ccccc1)c1c(-c3ccccc3)nn(-c3ccc([N+](=O)[O-])cc3)c1N2	8359.98	-1	S. aureus (ATCC 25923)	0.293207	Training	0.00731497	-0.172094	0.0240426	-0.358086	-0.37136	-0.0571497	-0.159067	-0.342764	1.39752	-0.575662	-0.232535	-0.297111	0.0461608	-0.0716557	0.0614318	-0.830519	-0.0378257	0.0670093	-0.730536	0.583471	-0.285927
CHEMBL4871441	476.54	CCCC(CC)Oc1cc(/C=C/c2ccc(C(F)(F)F)cc2)c(C(=O)O)c(O)c1CC=C(C)C	8393.84	-1	S. aureus (ATCC 25923)	0.293207	Training	-0.640287	-0.356873	-0.330266	0.0386227	-0.37136	-0.0571497	-0.559498	0.167502	-0.383893	-0.0386286	-0.058374	0.100415	0.809307	0.15447	-0.0206001	0.595857	-0.0321623	-0.444866	-0.243446	-0.32933	0.321643
CHEMBL3808787	476.46	O=c1c(F)cn(Cc2nc3ccccc3n2Cc2cccc(F)c2)c(=O)n1Cc1cccc(F)c1	8395.25	-1	S. aureus (ATCC 25923)	0.293207	Training	-0.684751	-0.555218	-0.0667531	-0.325644	-0.37136	-0.0571497	-0.159067	-0.342764	0.664933	-0.440456	-0.183483	-0.386106	0.0226337	-0.20673	0.0620176	-0.698186	-0.0349741	-0.271469	-0.652853	0.293915	-0.219945
CHEMBL4128215	475.57	Cc1ncc([N+](=O)[O-])n1CCCCCOCc1c(-c2ccccc2)nc2sc3ccccc3n12	8410.96	-1	S. aureus (ATCC 25923)	0.293207	Test	-0.221304	-0.262821	-0.269609	-0.584906	-0.37136	-0.0571497	0.807649	-0.342764	0.21958	-0.448945	-0.142615	0.078581	0.542129	-0.0174372	-0.0429342	-0.654127	-0.0366275	0.38145	-0.17989	-0.190946	0.143173
CHEMBL3769547	475.52	O=C(O)c1cn(C2CC2)c2cc(N3CCN(CCc4nc5ccccc5[nH]4)CC3)c(F)cc2c1=O	8411.84	-1	S. aureus (ATCC 25923)	0.293207	Training	-0.390967	-0.424137	-0.131623	-0.324706	1.55774	-0.0571497	-0.0255903	-0.342764	0.410443	-0.48454	0.227536	-0.297145	0.0392368	-0.0334574	-0.0630654	-0.659387	-0.0374259	0.179952	-0.285983	0.482225	-0.425878
CHEMBL4436661	945.4	CNC(=O)NC(=N)NCCCCCCCCN(CCCCCCCCNC(=N)NCC1CC1)C(=O)N(CCCCCCCCNC(=N)NCC1CC1)CCCCCCCNC(=N)NC(=O)NC	8462.03	-1	S. aureus (ATCC 25923)	0.293207	Training	1.21953	0.653577	0.574317	-0.265522	3.48685	-0.0571497	-0.559498	-0.342764	-1.08374	4.19447	-0.895641	-0.428439	0.461186	-0.796947	-0.561369	-0.188406	-0.0366771	-0.163052	0.249995	-1.01057	1.48477
CHEMBL561856	472.43	COC(=O)[C@@H]1C[C@@H](n2cc(CO)nn2)CN1c1nc2c(cc1F)c(=O)c(C(=O)O)cn2C1CC1	8466.86	-1	S. aureus (ATCC 25923)	0.293207	Training	0.132965	-0.231481	-0.269294	-0.270356	1.55774	-0.0571497	0.72946	-0.342764	-0.638383	-0.52762	0.0568757	-0.100203	-0.606631	0.128924	-0.00146783	-0.390608	-0.0341971	-0.0770517	-0.480108	-0.568596	-0.280574
CHEMBL2238065	367.24	O=c1c2cc(Cl)ccc2nc(-c2ccccc2)n1-c1ccc(Cl)cc1	8495.81	-1	S. aureus (ATCC 25923)	0.293207	Test	-0.927141	-0.60992	-0.400856	-0.667172	-0.37136	-0.0571497	-0.559498	-0.342764	0.739472	-0.674098	-0.0213207	-0.441421	0.940004	0.012071	0.624136	-0.571073	-0.000266993	0.37989	-0.319111	0.781151	-0.121128
CHEMBL2237911	367.24	O=c1c2cc(Cl)ccc2nc(-c2ccccc2)n1-c1cccc(Cl)c1	8495.81	-1	S. aureus (ATCC 25923)	0.293207	Training	-0.927141	-0.60992	-0.400856	-0.667172	-0.37136	-0.0571497	-0.559498	-0.342764	0.739472	-0.674098	-0.0213207	-0.440709	0.940004	0.0122302	0.624136	-0.571073	-0.000266861	0.37989	-0.317412	0.781151	-0.121128
CHEMBL3900497	470.74	C=CCO[C@H]1O[C@H](CN)[C@@H](OCCCCCCCCC)[C@H](OCCCCCCCCC)[C@H]1N	8497.26	-1	S. aureus (ATCC 25923)	0.293207	Training	-0.440471	0.208969	-0.871965	-1.00622	-0.37136	-0.0571497	-0.559498	-0.342764	-0.892873	0.72389	-0.707082	-0.424273	0.444834	-0.834597	-0.691591	0.391713	-0.0363369	0.264009	0.391749	-0.597599	2.18151
CHEMBL4171528	470.55	COc1ccc(-c2nnc(NC(=O)c3ccc(S(=O)(=O)N4C[C@H](C)C[C@H](C)C4)cc3)o2)cc1	8500.69	-1	S. aureus (ATCC 25923)	0.293207	Training	-0.133996	-0.392713	-0.249429	-0.164584	-0.37136	-0.0571497	0.195552	0.447723	0.273533	-0.363739	-0.562973	0.260257	0.174361	0.0521017	0.11294	-0.12391	-0.034114	-0.292181	0.482592	0.554294	-0.140191
CHEMBL1831238	469.34	CCN(CC)CCNC(=O)c1c2c(n3cc(Br)ccc13)C(=O)c1ncccc1C2=O	8522.61	-1	S. aureus (ATCC 25923)	0.293207	Test	-0.487095	-0.499951	-0.34867	-0.533162	-0.37136	-0.0571497	-0.259177	-0.342764	-0.0408377	-0.604488	0.158472	0.111539	0.28255	0.144709	0.372406	0.0281968	0.31022	0.671972	-0.198162	-0.085605	0.127857
CHEMBL463842	468.55	COc1cc([C@@H]2CC(=O)c3c(cc(O)c(C/C=C(\C)CCC=C(C)C)c3O)O2)cc(OC)c1O	8536.98	-1	S. aureus (ATCC 25923)	0.293207	Training	-0.292049	-0.23292	-0.239273	-0.27834	-0.37136	-0.0571497	-0.559498	-0.342764	-0.383893	-0.276547	-0.0301377	-0.271995	-0.0751801	-0.235128	0.0053911	0.38203	-0.0348913	0.411499	-0.207721	-0.147493	0.212305
CHEMBL4584435	457.28	O=C(CC1SC(=O)NC1=O)Oc1ccc(/C=C2/SC(=O)NC2=O)cc1Br	8550.56	-1	S. aureus (ATCC 25923)	0.293207	Training	0.282107	-0.333143	-0.359425	-0.419689	-0.37136	-0.0571497	0.508308	-0.342764	-0.723833	-0.430734	-0.541352	2.26278	-0.622569	-0.343921	0.99355	-0.455065	0.379201	-0.0199867	0.577091	-0.563496	-0.270089
CHEMBL208826	467.5	CC(=O)NC[C@H]1CN(c2ccc(N3CCN(C(=O)/C=C/c4ccncc4)CC3)c(F)c2)C(=O)O1	8556.15	-1	S. aureus (ATCC 25923)	0.293207	Training	-0.385387	-0.499228	-0.169023	-0.412349	-0.37136	-0.0571497	-0.0255903	-0.342764	0.548609	-0.254484	-0.362809	-0.188088	-0.0139349	-0.300819	0.0314172	-0.555758	-0.0362189	0.0190199	-0.507147	0.380376	0.114392
CHEMBL1831242	467.32	O=C1c2cccnc2C(=O)c2c1c(C(=O)NCCN1CCCC1)c1ccc(Br)cn21	8559.45	-1	S. aureus (ATCC 25923)	0.293207	Test	-0.487095	-0.49995	-0.333186	-0.533162	-0.37136	-0.0571497	0.873402	-0.342764	-0.0408377	-0.644104	0.258714	0.0963955	0.166339	0.127454	0.324246	-0.501283	0.298782	0.621617	-0.0846784	-0.11281	-0.258519
CHEMBL4870357	466.47	CC(C)=CCc1c(OCCCCF)cc(/C=C/c2ccc(C(F)(F)F)cc2)c(C(=O)O)c1O	8575.04	-1	S. aureus (ATCC 25923)	0.293207	Training	-0.640287	-0.356908	-0.329591	-0.042311	-0.37136	-0.0571497	-0.559498	0.167502	-0.383893	-0.0408534	-0.181129	0.106826	0.775965	0.120742	0.033997	0.200827	-0.0303064	-0.552417	-0.427287	-0.309294	0.331846
CHEMBL2234054	362.82	COc1ccc(-n2c(-c3ccccc3)nc3ccc(Cl)cc3c2=O)cc1	8599.31	-1	S. aureus (ATCC 25923)	0.293207	Training	-0.844064	-0.60964	-0.405987	-0.700696	-0.37136	-0.0571497	-0.559498	-0.342764	0.739472	-0.658503	-0.179555	-0.457465	0.676498	-0.0746874	0.430923	-0.52477	-0.0197545	0.197844	-0.548648	0.719368	0.119581
CHEMBL3814461	908.2	C=C(C)[C@@H]1CC[C@]2(C(=O)OCc3cn(CC(=O)N[C@@H](CCCNC(=N)N)C(=O)N[C@@H](CCCNC(=N)N)C(=O)O)nn3)CC[C@]3(C)[C@H](CC[C@@H]4[C@@]5(C)CC[C@H](O)C(C)(C)[C@@H]5CC[C@]43C)[C@@H]12	8600	-1	S. aureus (ATCC 25923)	0.293207	Training	1.4279	1.28906	0.587984	1.49015	-0.37136	-0.0571497	0.634203	3.5203	-0.410929	0.299851	0.721562	0.547041	-0.467198	0.942461	-0.395196	0.599974	-0.0361843	-0.316328	0.739074	0.228406	-0.433204
CHEMBL391306	459.46	COc1c(N2CCc3sc([N+](=O)[O-])cc3C2)c(F)cc2c(=O)c(C(=O)O)cn(C3CC3)c12	8705.87	-1	S. aureus (ATCC 25923)	0.293207	Test	0.0472782	-0.0101756	-0.348618	-0.254173	1.55774	-0.0571497	-0.0255903	-0.342764	-0.342107	-0.596269	0.0346773	-0.16368	0.13763	0.276892	-0.0543006	-0.278986	-0.0322534	-0.0210552	-0.0390718	0.0548573	-0.518402
CHEMBL4163638	458.52	C[C@@H]1C[C@H](C)CN(S(=O)(=O)c2ccc(C(=O)Nc3nnc(-c4ccc(F)cc4)o3)cc2)C1	8723.72	-1	S. aureus (ATCC 25923)	0.293207	Training	-0.217073	-0.392993	-0.314078	-0.13106	-0.37136	-0.0571497	0.195552	0.447723	0.273533	-0.396882	-0.529748	0.292273	0.261964	0.0949697	0.0968369	-0.22589	-0.0331507	-0.422107	0.509975	0.599004	-0.34018
CHEMBL3885194	714.59	O=C(OCc1cn(-c2ccccc2Cl)nn1)c1cn(C2CC2)c2cc(N3CCN(Cc4cn(-c5ccccc5Cl)nn4)CC3)c(F)cc2c1=O	8750	-1	S. aureus (ATCC 25923)	0.293207	Training	-0.195291	-0.522989	0.952394	0.0123384	1.55774	-0.0571497	0.950611	-0.342764	0.950298	-0.140283	-0.130393	-0.341982	-0.0312358	-0.0857514	0.340722	-0.746602	-0.0192566	0.19929	-0.323342	0.29059	-0.316158
CHEMBL4851970	456.5	O=C(CN1CCN(c2cc3c(cc2F)c(=O)c(C(=O)O)cn3C2CC2)CC1)c1nccs1	8762.32	-1	S. aureus (ATCC 25923)	0.293207	Training	-0.125266	-0.328278	-0.280184	-0.378268	1.55774	-0.0571497	0.573081	-0.342764	-0.129403	-0.49813	-0.0672385	-0.115562	-0.210625	-0.0192691	0.0214709	-0.546057	-0.0336401	0.176524	-0.0361124	0.246569	-0.371996
CHEMBL5205639	455.37	FC(F)(F)c1n[nH]cc1-c1nc2ccc(S(F)(F)(F)(F)F)cc2c2c1[C@H]1CC[C@@H]2C1	8784.07	-1	S. aureus (ATCC 25923)	0.293207	Test	-0.639297	-0.636217	-0.403324	2.31391	-0.37136	-0.0571497	1.39683	2.22367	-0.263042	-0.680444	1.05969	3.78286	0.518308	8.64182	0.171421	0.454171	-0.024941	-1.03483	0.682114	0.209206	-1.75349
CHEMBL1831237	455.31	CN(C)CCCNC(=O)c1c2c(n3cc(Br)ccc13)C(=O)c1ncccc1C2=O	8785.22	-1	S. aureus (ATCC 25923)	0.293207	Training	-0.487095	-0.499955	-0.367354	-0.452228	-0.37136	-0.0571497	-0.259177	-0.342764	-0.0408377	-0.619693	0.199241	0.129469	0.0506521	0.141094	0.444754	-0.0881457	0.320877	0.67534	-0.038149	-0.0566999	-0.217751
CHEMBL1083477	454.55	CO/N=C1/C2=C(CCN(c3cc4c(cc3N)c(=O)c(C(=O)O)cn4C3CC3)C2)SCC1C	8799.91	-1	S. aureus (ATCC 25923)	0.293207	Training	-0.0220274	0.0427003	-0.250453	-0.35129	1.55774	-0.0571497	-0.559498	-0.342764	-0.00855227	-0.544958	0.205231	0.348004	-0.158054	0.0740553	0.112104	-0.161924	-0.0345539	0.313644	0.257119	1.04749	-0.36578
CHEMBL234318	452.67	CO/N=c1\[nH]cnc2c1[n+](C/C=C(\C)CC/C=C(\C)CC/C=C(\C)CCC=C(C)C)cn2C	8836.46	-1	S. aureus (ATCC 25923)	0.293207	Training	-0.741546	-0.657031	-0.564888	-0.493735	-0.37136	-0.0571497	-0.159067	-0.342764	-0.702001	0.204999	-0.620673	-0.497899	0.465318	-0.371817	-0.314695	0.569428	-0.0375317	0.342792	0.230356	-0.672373	0.797478
CHEMBL2337350	452.55	CCN(CC)C(=O)N[C@@]1([C@H](C)O)[C@@H](N)[C@H](Nc2cccc(C(C)=O)c2)[C@](O)(CO)[C@]1(C)O	8838.8	-1	S. aureus (ATCC 25923)	0.293207	Test	0.274367	0.389517	-0.652618	0.0501706	-0.37136	-0.0571497	-0.399324	3.28717	-0.574756	-0.512877	0.741368	0.69894	-0.937334	0.833072	-0.309787	1.40867	-0.0325072	0.35954	0.0558652	-0.572542	0.0463597
CHEMBL4853111	452.44	CC(C)=CCc1c(OCCCC(F)(F)F)cc(/C=C/c2ccc(F)cc2)c(C(=O)O)c1O	8840.95	-1	S. aureus (ATCC 25923)	0.293207	Training	-0.640287	-0.35691	-0.392041	0.092089	-0.37136	-0.0571497	-0.559498	-0.342764	-0.383893	0.0101441	-0.148393	0.0907159	0.765144	0.121297	0.0274422	0.157039	-0.0307503	-0.587614	-0.43582	-0.288043	0.072163
CHEMBL5203082	452.41	O=C(Nc1nnc(-c2ccc(C(F)(F)F)cc2)o1)c1ccc(S(=O)(=O)NC2CC2)cc1	8841.54	-1	S. aureus (ATCC 25923)	0.293207	Training	-0.137957	-0.389542	-0.371851	0.203547	1.55774	-0.0571497	0.195552	0.609399	-0.0657846	-0.368341	-0.431569	0.731937	-0.0118327	0.402553	0.116119	-0.446119	-0.0306252	-0.702553	0.00221696	-0.160286	-0.586241
CHEMBL5190735	904.16	CC[C@H]1OC(=O)C[C@@H](O)[C@H](C)[C@@H](O[C@@H]2O[C@H](C)[C@@H](O)[C@H](N(C)C)[C@H]2O)[C@@H](CCN(C)Cc2cn(-c3cnc4ccccc4c3)nn2)C[C@@H](C)C(=O)/C=C/C(C)=C/[C@@H]1CN1CCC(O)CC1	8847.99	-1	S. aureus (ATCC 25923)	0.293207	Training	0.523597	-0.0343293	1.04235	0.658658	-0.37136	-0.0571497	0.195552	-0.342764	0.515856	0.75975	0.093515	-0.20986	-0.661767	-0.412189	-0.188094	0.159547	-0.0367284	-0.109418	0.233839	0.00898989	-0.0205325
CHEMBL5170368	450.41	O=C1c2cccc3c(N/N=C/c4ccc(O)c([N+](=O)[O-])c4)ccc(c23)C(=O)N1C(CO)CO	8880.8	-1	S. aureus (ATCC 25923)	0.293207	Test	0.249345	0.202327	-0.146282	-0.427345	-0.37136	-0.0571497	-0.559498	-0.342764	0.0709702	-0.547967	-0.332946	-0.1529	0.0722028	0.0651461	0.153687	-0.432422	-0.0337181	-0.102393	-0.749245	0.188028	0.136922
CHEMBL4086566	382.51	O=c1c2ccccc2sn1C1CCCCC1n1sc2ccccc2c1=O	8888.66	-1	S. aureus (ATCC 25923)	0.293207	Training	-0.336783	-0.434979	-0.445456	-0.714096	-0.37136	-0.0571497	0.241354	-0.342764	0.535819	-0.71605	-0.472664	-0.336039	0.761688	0.162204	0.338421	-0.642497	-0.0341442	0.218657	0.628086	1.39854	-0.264234
CHEMBL4757256	448.33	Cc1ccc(C(=O)O)c(Cc2ccc(Sc3ccc(Cl)c(Cl)c3)c([N+](=O)[O-])c2)c1	8922	-1	S. aureus (ATCC 25923)	0.293207	Training	-0.289439	-0.0833536	-0.205197	-0.354967	-0.37136	-0.0571497	-0.559498	-0.342764	-0.00403562	-0.37672	0.0714278	0.352373	0.993875	-0.000388407	0.671984	-0.0973254	0.0018264	0.355746	0.233452	0.200866	-0.131354
CHEMBL3290263	349.48	CCCCCCc1cn(C[C@H]2O[C@H](OCCC(C)C)C=CC2=O)nn1	8927.55	-1	S. aureus (ATCC 25923)	0.293207	Training	-0.644968	-0.594084	-0.939989	-0.7584	-0.37136	-0.0571497	0.195552	-0.342764	-0.723833	-0.1021	-0.75709	-0.215084	-0.167025	-0.704989	-0.198904	0.0677389	-0.0372932	0.225475	0.206936	-0.556645	0.897891
CHEMBL4639602	894.9	CC[C@H]1OC(=O)[C@H](C)C(=O)[C@H](C)[C@@H](O[C@H]2O[C@@H](C)C[C@@H](N(C)C)[C@@H]2O)[C@](C)(OC)C[C@@H](C)C(=O)[C@H](C)[C@@H](OC(=O)NCCCn2cc(-c3cccc(Br)c3)nn2)[C@]1(C)O	8939.55	-1	S. aureus (ATCC 25923)	0.293207	Test	0.5668	-0.174133	0.619064	0.96079	-0.37136	-0.0571497	0.195552	0.726201	-0.320275	0.531137	0.359456	0.248966	-0.514389	0.0693468	-0.0811442	0.837272	0.149471	-0.285727	0.433912	-0.508218	-0.0915253
CHEMBL516087	349.41	Fc1cccc2c1CCC(Cn1ccnc1)/C2=N/OCc1ccccc1	8943.65	-1	S. aureus (ATCC 25923)	0.293207	Training	-0.886457	-0.657882	-0.637492	-0.839334	-0.37136	-0.0571497	0.573081	-0.342764	0.331388	-0.560037	-0.528462	-0.40477	0.448513	-0.34198	-0.0576909	-0.962089	-0.0383876	-0.335638	-0.442603	0.64413	0.349266
CHEMBL5193535	445.45	O=C(O)c1ccc([C@@H]2Nc3ccc(S(F)(F)(F)(F)F)cc3[C@H]3[C@@H]4CC[C@@H](C4)[C@H]32)cc1	8979.68	-1	S. aureus (ATCC 25923)	0.293207	Training	-0.569452	-0.47957	-0.399327	1.93594	-0.37136	-0.0571497	0.595983	1.78175	0.245929	-0.648437	1.02729	3.44247	0.660749	8.15341	0.101587	0.417201	-0.0277375	-0.943102	1.0531	1.0012	-1.44946
CHEMBL1831116	441.29	CN(C)CCNC(=O)c1c2c(n3cc(Br)ccc13)C(=O)c1ncccc1C2=O	9064.33	-1	S. aureus (ATCC 25923)	0.293207	Training	-0.487095	-0.499955	-0.39506	-0.452228	-0.37136	-0.0571497	-0.259177	-0.342764	-0.0408377	-0.66099	0.242642	0.155287	-0.0154553	0.181892	0.499585	-0.0885491	0.332505	0.678925	-0.0826617	-0.0259301	-0.306437
CHEMBL4549729	440.2	NC(=O)c1c(F)ccc(OCCc2nn(-c3ccc(Br)cc3)c(=O)o2)c1F	9086.78	-1	S. aureus (ATCC 25923)	0.293207	Test	-0.337953	-0.110063	-0.457205	-0.501661	-0.37136	-0.0571497	-0.0255903	-0.342764	-0.304838	-0.492435	-0.591021	-0.248643	-0.075283	-0.194475	0.559897	-0.450813	0.361592	0.0790775	-0.543762	-0.138304	-0.029657
CHEMBL3219174	285.32	O=c1c2ccccc2sn1Cc1ccc2c(c1)OCO2	9112.58	-1	S. aureus (ATCC 25923)	0.293207	Training	-0.622826	-0.549744	-0.765905	-0.847082	-0.37136	-0.0571497	0.641785	-0.342764	-0.183987	-0.796169	-0.525398	-0.429806	0.480505	-0.117842	0.357291	-0.972018	-0.0360816	0.123247	-0.0749838	0.162161	-0.22002
CHEMBL4878904	438.42	CC(C)=CCc1c(OCCC(F)(F)F)cc(/C=C/c2ccc(F)cc2)c(C(=O)O)c1O	9123.67	-1	S. aureus (ATCC 25923)	0.293207	Training	-0.640287	-0.35691	-0.419747	0.092089	-0.37136	-0.0571497	-0.559498	-0.342764	-0.383893	-0.0678698	-0.117213	0.114554	0.723431	0.157696	0.0631693	0.16431	-0.0304746	-0.623608	-0.49137	-0.265465	-0.0046924
CHEMBL4877874	438.42	CC(C)=CCc1c(OCCF)cc(/C=C/c2ccc(C(F)(F)F)cc2)c(C(=O)O)c1O	9123.67	-1	S. aureus (ATCC 25923)	0.293207	Training	-0.640287	-0.356908	-0.385003	-0.042311	-0.37136	-0.0571497	-0.559498	0.167502	-0.383893	-0.183022	-0.120814	0.155494	0.693214	0.197159	0.11021	0.218106	-0.0297273	-0.622206	-0.537852	-0.265465	0.194366
CHEMBL1083640	438.32	CCCC[C@H](CN(O)C=O)C(=O)N1CC=C[C@H]1C(=O)Nc1ccc(Br)cc1	9125.75	-1	S. aureus (ATCC 25923)	0.293207	Test	-0.431561	-0.339014	-0.605364	-0.669003	-0.37136	-0.0571497	0.241354	-0.342764	-0.574756	-0.241846	-0.560549	-0.0756645	-0.317375	-0.522133	0.395132	0.0538977	0.374576	0.554585	0.0937709	-0.494324	0.826344
CHEMBL4170702	437.5	CC(=O)Nc1ccc(S(=O)(=O)Cc2nc3ccccc3n2Cc2ccc(F)cc2)cc1	9142.86	-1	S. aureus (ATCC 25923)	0.293207	Training	-0.436151	-0.409198	-0.248845	-0.170601	-0.37136	-0.0571497	-0.159067	0.0991325	0.47407	-0.430504	-0.145928	1.10675	-0.196325	-0.160188	0.165935	-0.373486	-0.0333632	0.721927	0.257636	0.264839	-0.241317
CHEMBL4076714	872.88	CC[C@H]1OC(=O)[C@H](C)C(=O)[C@H](C)[C@@H](O[C@@H]2O[C@H](C)C[C@H](N(C)C)[C@H]2O)[C@](C)(OC)C[C@@H](C)C(=O)[C@H](C)[C@@H](OC(=O)NCCNC(=O)/C=C/c2ccc(Cl)cc2Cl)[C@]1(C)O	9165.06	-1	S. aureus (ATCC 25923)	0.293207	Training	0.552309	-0.134991	0.574514	1.02169	-0.37136	-0.0571497	-0.559498	0.726201	-0.469352	0.691709	0.45443	0.333401	-0.345758	0.0862685	-0.208149	1.00116	-0.0165163	-0.319891	0.393872	-0.531734	-0.0216623
CHEMBL2335231	218.01	O=[N+]([O-])/C=C/c1ccc(Br)o1	9173.89	-1	S. aureus (ATCC 25923)	0.293207	Training	-0.734615	-0.291287	-1.45803	-0.965346	-0.37136	-0.0571497	0.195552	-0.342764	-1.08374	-0.719286	-1.83396	-0.457336	1.02109	-0.41606	0.874123	-0.267762	1.00866	0.117482	-0.34482	-1.01057	0.65389
CHEMBL4067703	871.13	CC[C@H]1OC(=O)[C@H](C)[C@@H](OC(=O)Nc2cccc(C)c2)[C@H](C)[C@@H](O[C@@H]2O[C@H](C)C[C@H](N(C)C)[C@H]2O)[C@](C)(O)C[C@@H](C)CN(C)[C@H](C)[C@@H](OC(=O)NCc2ccc(C)cc2)[C@]1(C)O	9183.47	-1	S. aureus (ATCC 25923)	0.293207	Test	0.456271	-0.115624	0.636435	1.25257	-0.37136	-0.0571497	-0.559498	0.777478	0.188706	0.792219	0.429065	0.0558703	-0.169822	-0.0027698	-0.379092	0.885047	-0.0357576	-0.548031	0.437153	-0.309022	-0.20713
CHEMBL4102915	867.95	CC[C@H]1OC(=O)[C@H](C)C(=O)[C@H](C)[C@@H](O[C@@H]2O[C@H](C)C[C@H](N(C)C)[C@H]2O)[C@](C)(OC)C[C@@H](C)C(=O)[C@H](C)[C@@H](OC(=O)NCCNC(=O)c2cc([N+](=O)[O-])cc([N+](=O)[O-])c2)[C@]1(C)O	9217.12	-1	S. aureus (ATCC 25923)	0.293207	Training	1.32889	0.611293	0.465585	1.18926	-0.37136	-0.0571497	-0.559498	0.726201	-0.489929	0.600235	0.266682	0.355069	-0.589249	0.0891019	-0.431894	0.914613	-0.0326643	-0.57497	0.117587	-0.546935	-0.115033
CHEMBL4099009	867.13	CCCCCCNC(=O)O[C@@H]1[C@@H](C)N(C)C[C@H](C)C[C@@](C)(O)[C@H](O[C@@H]2O[C@H](C)C[C@H](N(C)C)[C@H]2O)[C@@H](C)[C@H](OC(=O)Nc2ccc(OC)cc2)[C@@H](C)C(=O)O[C@H](CC)[C@@]1(C)O	9225.84	-1	S. aureus (ATCC 25923)	0.293207	Training	0.539348	-0.11535	0.394285	1.02365	-0.37136	-0.0571497	-0.559498	0.777478	-0.320275	0.947227	0.342208	0.0993553	-0.163433	-0.0635697	-0.505692	1.02073	-0.0349537	-0.542382	0.455318	-0.516192	0.171164
CHEMBL4128263	433.49	O=[N+]([O-])c1cn(CCCOCc2c(-c3ccccc3)nc3sc4ccccc4n23)cn1	9227.43	-1	S. aureus (ATCC 25923)	0.293207	Training	-0.221304	-0.262828	-0.350867	-0.639256	-0.37136	-0.0571497	0.996414	-0.342764	0.21958	-0.541008	-0.18713	0.114347	0.430087	-0.0913994	0.0373105	-0.913175	-0.0365814	0.373159	-0.307169	-0.120693	0.0557159
CHEMBL5208663	433.42	FC(F)(F)Sc1ccc2c(c1)[C@H]1[C@@H]3CC[C@@H](C3)[C@H]1[C@H](c1c[nH]nc1C(F)(F)F)N2	9228.92	-1	S. aureus (ATCC 25923)	0.293207	Test	-0.647038	-0.611973	-0.633953	0.41369	-0.37136	-0.0571497	1.39683	0.0991325	-0.263042	-0.632158	1.09313	1.85365	0.458107	0.929765	-0.137455	-0.285667	-0.0301202	-0.810973	0.342297	0.624144	-1.15783
CHEMBL4873448	432.49	CC(C)=CCc1c(OCc2ccccc2)cc(/C=C/c2ccc(F)cc2)c(C(=O)O)c1O	9248.77	-1	S. aureus (ATCC 25923)	0.293207	Training	-0.640287	-0.356917	-0.166564	-0.445768	-0.37136	-0.0571497	-0.559498	-0.342764	0.379569	-0.219742	-0.406175	-0.350937	0.61262	-0.323185	0.245367	-0.22745	-0.0356319	-0.0726405	-0.442883	0.181611	0.306096
CHEMBL3290262	335.45	CCCCCc1cn(C[C@H]2O[C@H](OCCC(C)C)C=CC2=O)nn1	9300.94	-1	S. aureus (ATCC 25923)	0.293207	Training	-0.644968	-0.594084	-0.967694	-0.7584	-0.37136	-0.0571497	0.195552	-0.342764	-0.723833	-0.183452	-0.741527	-0.196852	-0.257705	-0.689179	-0.162227	0.073474	-0.0372021	0.211926	0.161544	-0.538488	0.832545
CHEMBL394697	428.69	C/C(=C\C[n+]1cn(C)c2ncnc(N)c21)CCCC(C)CCCC(C)CCCC(C)C	9330.75	-1	S. aureus (ATCC 25923)	0.293207	Training	-0.686191	-0.223702	-0.765003	-0.466363	-0.37136	-0.0571497	-0.159067	-0.342764	-0.702001	0.134253	-0.216949	-0.54552	0.709743	-0.309204	-0.407734	0.710561	-0.0379741	0.659914	0.870317	-0.775847	0.553853
CHEMBL2337355	428.51	CCN(CC)C(=O)N[C@@]1([C@H](C)O)[C@@H](N)[C@H](Nc2cccc(F)c2)[C@](O)(CO)[C@]1(C)O	9334.67	-1	S. aureus (ATCC 25923)	0.293207	Test	0.120724	0.335114	-0.774165	-0.0336183	-0.37136	-0.0571497	-0.399324	3.28717	-0.574756	-0.560065	0.768925	0.629427	-0.856831	0.888322	-0.367161	1.30407	-0.0313693	0.133176	0.00865998	-0.544283	0.0632642
CHEMBL4090237	856.85	CC[C@H]1OC(=O)[C@H](C)C(=O)[C@H](C)[C@@H](O[C@@H]2O[C@H](C)C[C@H](N(C)C)[C@H]2O)[C@](C)(OC)C[C@@H](C)C(=O)[C@H](C)[C@@H](OC(=O)NCCNC(=O)c2ccc(Br)cc2)[C@]1(C)O	9336.52	-1	S. aureus (ATCC 25923)	0.293207	Training	0.552309	-0.134988	0.389355	0.907228	-0.37136	-0.0571497	-0.559498	0.726201	-0.320275	0.538369	0.487405	0.378556	-0.421535	0.0961304	-0.178366	1.04047	0.163141	-0.334091	0.477289	-0.473573	-0.0350228
CHEMBL223256	424.49	CC(C)=CCC/C(C)=C/Cc1c(O)cc2c(c1O)C(=O)C[C@@H](c1ccc(O)c(O)c1)O2	9423.07	-1	S. aureus (ATCC 25923)	0.293207	Training	-0.276118	-0.107645	-0.383835	-0.299901	-0.37136	-0.0571497	-0.559498	-0.342764	-0.27848	-0.349643	0.0252046	-0.253041	-0.0630547	-0.253848	0.0159709	0.181534	-0.0353273	0.619277	-0.125348	-0.0182095	-0.0943337
CHEMBL4862228	424.39	CC(C)=CCc1c(OCC(F)(F)F)cc(/C=C/c2ccc(F)cc2)c(C(=O)O)c1O	9425.29	-1	S. aureus (ATCC 25923)	0.293207	Training	-0.640287	-0.356908	-0.447453	0.092089	-0.37136	-0.0571497	-0.559498	-0.342764	-0.383893	-0.140973	-0.0840209	0.141649	0.679026	0.174402	0.0999131	0.172051	-0.0301813	-0.661924	-0.531054	-0.241429	-0.0865062
CHEMBL4633323	846.98	CC[C@H]1OC(=O)[C@H](C)C(=O)[C@H](C)[C@@H](O[C@H]2O[C@@H](C)C[C@@H](N(C)C)[C@@H]2O)[C@](C)(OC)C[C@@H](C)C(=O)[C@H](C)[C@@H](OC(=O)NCCn2cc(-c3cccc([N+](=O)[O-])c3)nn2)[C@]1(C)O	9445.32	-1	S. aureus (ATCC 25923)	0.293207	Test	0.955092	0.199007	0.545449	1.04458	-0.37136	-0.0571497	0.195552	0.726201	-0.320275	0.472406	0.230165	0.258757	-0.685668	0.0637369	-0.31155	0.767282	-0.0343241	-0.495369	0.153903	-0.516192	-0.137102
CHEMBL4632749	846.03	CC[C@H]1OC(=O)[C@H](C)C(=O)[C@H](C)[C@@H](O[C@H]2O[C@@H](C)C[C@@H](N(C)C)[C@@H]2O)[C@](C)(OC)C[C@@H](C)C(=O)[C@H](C)[C@@H](OC(=O)NCCCn2cc(-c3ccccc3OC)nn2)[C@]1(C)O	9455.93	-1	S. aureus (ATCC 25923)	0.293207	Training	0.649877	-0.173851	0.54791	0.900289	-0.37136	-0.0571497	0.195552	0.726201	-0.2894	0.506106	0.25891	0.237609	-0.635688	0.0301487	-0.317298	0.827164	-0.034946	-0.435178	0.207779	-0.516192	0.0408755
CHEMBL4475238	845.33	N=C(N)NCCCCCCCCN(CCCCCCCCNC(=N)N)C(=O)N(CCCCCCCCNC(=N)NCC1CC1)CCCCCCCCNC(=N)NCC1CC1	9463.76	-1	S. aureus (ATCC 25923)	0.293207	Training	0.947531	1.42779	0.259936	-0.399618	3.48685	-0.0571497	-0.559498	-0.342764	-1.08374	3.9953	-0.824152	-0.502055	0.73946	-0.799541	-0.591237	-0.246763	-0.0374732	0.0569566	0.46289	-1.01057	1.44848
CHEMBL234554	421.63	CC(C)=CCC/C(C)=C/CC/C(C)=C/CC/C(C)=C/Cn1cnc2c1c(=N)ncn2C	9486.99	-1	S. aureus (ATCC 25923)	0.293207	Training	-0.728675	-0.378251	-0.53556	-0.466363	-0.37136	-0.0571497	0.00679629	-0.342764	-0.813809	0.0807862	-0.389131	-0.463369	0.266303	-0.384056	-0.087813	0.593182	-0.0379742	0.321591	0.356908	-0.689174	0.553853
CHEMBL133046	420.93	C/C(=C\Cc1c(O)c(Cl)c(C)c(C=O)c1O)CC/C=C(\C)[C@@H]1CC(=O)C(C)(C)O1	9502.77	-1	S. aureus (ATCC 25923)	0.293207	Test	-0.486645	-0.305887	-0.572744	-0.138038	-0.37136	-0.0571497	-0.14594	0.19845	-0.940586	-0.367822	0.394244	0.0898307	-0.0782563	0.254446	0.0825083	1.04657	-0.0161068	0.530171	0.393015	-0.739541	-0.0519051
CHEMBL4072307	837.96	CC[C@H]1OC(=O)[C@H](C)C(=O)[C@H](C)[C@@H](O[C@@H]2O[C@H](C)C[C@H](N(C)C)[C@H]2O)[C@](C)(OC)C[C@@H](C)C(=O)[C@H](C)[C@@H](OC(=O)NCCNC(=O)c2ccc([N+](=O)[O-])cc2N)[C@]1(C)O	9547	-1	S. aureus (ATCC 25923)	0.293207	Training	1.1748	0.676608	0.417126	1.07235	-0.37136	-0.0571497	-0.559498	0.726201	-0.469352	0.538799	0.359578	0.360286	-0.676472	0.0761343	-0.397413	0.970854	-0.0332868	-0.409091	0.186628	-0.531734	-0.0889426
CHEMBL3235671	654.6	COC(=O)/C(C)=C/c1ccc(Oc2ccc(N/C(=N/c3cccc(Cl)c3)NCCCNc3ccnc4cc(Cl)ccc34)cc2)cc1	9547.82	-1	S. aureus (ATCC 25923)	0.293207	Training	-0.369275	-0.605167	0.755583	-0.235058	-0.37136	-0.0571497	-0.559498	-0.342764	1.18482	0.265011	-0.401677	-0.468094	0.516014	-0.444189	0.358835	-0.581901	-0.0169383	0.172211	-0.428977	0.300999	0.360713
CHEMBL4639877	836.42	CC[C@H]1OC(=O)[C@H](C)C(=O)[C@H](C)[C@@H](O[C@H]2O[C@@H](C)C[C@@H](N(C)C)[C@@H]2O)[C@](C)(OC)C[C@@H](C)C(=O)[C@H](C)[C@@H](OC(=O)NCCn2cc(-c3cccc(Cl)c3)nn2)[C@]1(C)O	9564.57	-1	S. aureus (ATCC 25923)	0.293207	Training	0.5668	-0.174133	0.525335	0.96079	-0.37136	-0.0571497	0.195552	0.726201	-0.320275	0.459031	0.361764	0.265242	-0.581092	0.08091	-0.225669	0.835222	-0.026191	-0.378377	0.314103	-0.499983	-0.134526
CHEMBL4640816	836.42	CC[C@H]1OC(=O)[C@H](C)C(=O)[C@H](C)[C@@H](O[C@H]2O[C@@H](C)C[C@@H](N(C)C)[C@@H]2O)[C@](C)(OC)C[C@@H](C)C(=O)[C@H](C)[C@@H](OC(=O)NCCn2cc(-c3ccccc3Cl)nn2)[C@]1(C)O	9564.57	-1	S. aureus (ATCC 25923)	0.293207	Test	0.5668	-0.174132	0.525335	0.927661	-0.37136	-0.0571497	0.195552	0.726201	-0.2894	0.432412	0.361764	0.272406	-0.581092	0.100014	-0.225503	0.842872	-0.0261749	-0.378377	0.300078	-0.499983	-0.111734
CHEMBL4644946	836.42	CC[C@H]1OC(=O)[C@H](C)C(=O)[C@H](C)[C@@H](O[C@H]2O[C@@H](C)C[C@@H](N(C)C)[C@@H]2O)[C@](C)(OC)C[C@@H](C)C(=O)[C@H](C)[C@@H](OC(=O)NCCn2cc(-c3ccc(Cl)cc3)nn2)[C@]1(C)O	9564.57	-1	S. aureus (ATCC 25923)	0.293207	Training	0.5668	-0.174133	0.525335	0.96079	-0.37136	-0.0571497	0.195552	0.726201	-0.320275	0.459031	0.361764	0.264874	-0.581092	0.0803488	-0.225669	0.835222	-0.026191	-0.378377	0.313323	-0.499983	-0.134526
CHEMBL5196646	417.44	Oc1cccc([C@@H]2Nc3ccc(S(F)(F)(F)(F)F)cc3[C@H]3[C@@H]4CC[C@@H](C4)[C@H]32)c1	9582.22	-1	S. aureus (ATCC 25923)	0.293207	Training	-0.723094	-0.536429	-0.508759	1.85215	-0.37136	-0.0571497	0.595983	1.78175	0.245929	-0.689282	1.09856	3.52577	0.75029	8.64359	0.0928445	0.42111	-0.0279046	-0.731591	1.19646	1.12694	-1.52657
CHEMBL5180708	417.44	Oc1ccccc1[C@@H]1Nc2ccc(S(F)(F)(F)(F)F)cc2[C@H]2[C@@H]3CC[C@@H](C3)[C@H]21	9582.22	-1	S. aureus (ATCC 25923)	0.293207	Training	-0.723094	-0.536424	-0.508759	1.81902	-0.37136	-0.0571497	0.595983	1.78175	0.276803	-0.700523	1.09856	3.53492	0.75029	8.66225	0.0931609	0.435694	-0.0278729	-0.731591	1.18089	1.12694	-1.48312
CHEMBL237470	417.44	Nc1c(F)c(N2CCc3sccc3C2)c(F)c2c1c(=O)c(C(=O)O)cn2C1CC1	9582.22	-1	S. aureus (ATCC 25923)	0.293207	Test	-0.189891	0.0542119	-0.454049	-0.380816	1.55774	-0.0571497	0.241354	-0.342764	-0.38982	-0.681668	0.245681	-0.154404	-0.0700669	0.285241	0.0197146	-0.34608	-0.0318323	0.189556	0.0412471	0.113601	-0.676059
CHEMBL4556375	417.41	CC(C)(C)c1ccc(-n2nc(CCOc3ccc(F)c(C(N)=O)c3F)oc2=O)cc1	9582.9	-1	S. aureus (ATCC 25923)	0.293207	Training	-0.337953	-0.110051	-0.505164	-0.0172701	-0.37136	-0.0571497	-0.0255903	0.167502	-0.304838	-0.419936	-0.307311	-0.0601911	-0.103532	0.237988	-0.0412455	0.126671	-0.0336574	-0.291947	-0.227815	-0.220079	-0.327727
CHEMBL5197054	417.35	FC(F)(F)Oc1ccc2c(c1)[C@H]1[C@@H]3CC[C@@H](C3)[C@H]1[C@H](c1c[nH]nc1C(F)(F)F)N2	9584.28	-1	S. aureus (ATCC 25923)	0.293207	Training	-0.79168	-0.638681	-0.742596	0.41369	-0.37136	-0.0571497	1.39683	0.0991325	-0.263042	-0.647863	0.903348	0.64634	0.279294	0.830637	-0.358955	-0.33499	-0.0319967	-1.11627	-0.171484	0.624144	-1.15783
CHEMBL4871935	416.46	CC(C)=CCc1c(OCCCCF)cc(/C=C/c2ccc(F)cc2)c(C(=O)O)c1O	9604.76	-1	S. aureus (ATCC 25923)	0.293207	Training	-0.640287	-0.35692	-0.421896	-0.526702	-0.37136	-0.0571497	-0.559498	-0.342764	-0.383893	-0.130653	-0.47753	-0.328974	0.730479	-0.344242	0.0941292	0.0325717	-0.0322423	-0.176975	-0.37966	-0.241429	0.674515
CHEMBL4471088	416.17	NC(=O)c1c(F)ccc(OCc2nn(-c3ccc(Cl)cc3Cl)c(=O)o2)c1F	9611.46	-1	S. aureus (ATCC 25923)	0.293207	Test	-0.337953	-0.110059	-0.44891	-0.420333	-0.37136	-0.0571497	-0.0255903	-0.342764	-0.453915	-0.530967	-0.425088	-0.207536	-0.0712932	-0.0718713	0.419981	-0.346147	0.00469786	0.0392308	-0.645825	-0.205073	-0.219119
CHEMBL4443530	415.27	NC(=O)c1c(F)ccc(OCc2nn(-c3ccc(C(F)(F)F)cc3)c(=O)o2)c1F	9632.29	-1	S. aureus (ATCC 25923)	0.293207	Training	-0.337953	-0.11005	-0.52841	-0.0172701	-0.37136	-0.0571497	-0.0255903	0.167502	-0.304838	-0.487619	-0.374113	0.236927	-0.207137	0.273836	-0.00387616	-0.351328	-0.029263	-0.823333	-1.03763	-0.194579	-0.419961
CHEMBL3740330	413.38	O=C(CF)NC[C@H]1CN(c2ccc(-n3cc(-c4ccccn4)cn3)c(F)c2)C(=O)O1	9676.33	-1	S. aureus (ATCC 25923)	0.293207	Training	-0.436961	-0.551342	-0.416015	-0.568065	-0.37136	-0.0571497	0.72946	-0.342764	0.0396284	-0.482024	-0.492547	-0.280886	-0.219078	-0.306657	-0.0198713	-0.800908	-0.0344375	-0.137155	-0.782526	-0.23946	0.161181
CHEMBL3740467	411.39	COC(=O)NC[C@H]1CN(c2ccc(-n3cc(-c4ccccn4)cn3)c(F)c2)C(=O)O1	9723.13	-1	S. aureus (ATCC 25923)	0.293207	Training	-0.353884	-0.550662	-0.402267	-0.568065	-0.37136	-0.0571497	0.72946	-0.342764	0.0396284	-0.480445	-0.506621	-0.278352	-0.201297	-0.299927	0.00672938	-0.720169	-0.0359776	-0.364254	-0.809753	-0.23946	0.161181
CHEMBL4641757	410.42	Nc1ccc(S(=O)(=O)Nc2nccc(-n3ccc4cc([N+](=O)[O-])ccc43)n2)cc1	9746.11	-1	S. aureus (ATCC 25923)	0.293207	Test	0.148716	0.351819	-0.369517	-0.215155	-0.37136	-0.0571497	0.00679629	0.0991325	0.294119	-0.569398	-0.491068	0.140235	-0.131424	0.0615563	0.188047	-0.568805	-0.033034	0.39206	-0.120085	0.103362	-0.371174
CHEMBL4646135	819.97	CC[C@H]1OC(=O)[C@H](C)C(=O)[C@H](C)[C@@H](O[C@H]2O[C@@H](C)C[C@@H](N(C)C)[C@@H]2O)[C@](C)(OC)C[C@@H](C)C(=O)[C@H](C)[C@@H](OC(=O)NCCn2cc(-c3cccc(F)c3)nn2)[C@]1(C)O	9756.45	-1	S. aureus (ATCC 25923)	0.293207	Training	0.5668	-0.174133	0.455554	0.96079	-0.37136	-0.0571497	0.195552	0.726201	-0.320275	0.437318	0.314481	0.264478	-0.64355	0.0635915	-0.318384	0.791391	-0.034348	-0.528454	0.207549	-0.499983	-0.134526
CHEMBL3235670	640.57	COC(=O)/C(C)=C/c1ccc(Oc2ccc(N/C(=N/c3cccc(Cl)c3)NCCNc3ccnc4cc(Cl)ccc34)cc2)cc1	9756.94	-1	S. aureus (ATCC 25923)	0.293207	Training	-0.369275	-0.605167	0.727878	-0.235058	-0.37136	-0.0571497	-0.559498	-0.342764	1.18482	0.196591	-0.386484	-0.463937	0.483688	-0.43013	0.39177	-0.592233	-0.0164764	0.164211	-0.465114	0.327766	0.31641
CHEMBL3235673	640.57	COC(=O)/C(C)=C/c1ccc(Oc2ccc(N/C(=N/c3ccc(Cl)cc3)NCCNc3ccnc4cc(Cl)ccc34)cc2)cc1	9756.94	-1	S. aureus (ATCC 25923)	0.293207	Training	-0.369275	-0.605167	0.727878	-0.235058	-0.37136	-0.0571497	-0.559498	-0.342764	1.18482	0.196591	-0.386484	-0.464343	0.483688	-0.430257	0.39177	-0.592233	-0.0164765	0.164211	-0.466085	0.327766	0.31641
CHEMBL3740401	409.42	CCC(=O)NC[C@H]1CN(c2ccc(-n3cc(-c4ccccn4)cn3)c(F)c2)C(=O)O1	9769.92	-1	S. aureus (ATCC 25923)	0.293207	Test	-0.436961	-0.551342	-0.438574	-0.568065	-0.37136	-0.0571497	0.72946	-0.342764	0.0396284	-0.478337	-0.450388	-0.26226	-0.180761	-0.305174	-0.0483169	-0.612312	-0.036447	0.0205911	-0.690723	-0.23946	0.161181
CHEMBL3235657	639.41	Clc1ccc(/N=C(\NCCCCNc2ccnc3cc(Cl)ccc23)Nc2ccc(Oc3cc(Cl)ccc3Cl)cc2)cc1	9774.64	-1	S. aureus (ATCC 25923)	0.293207	Training	-0.605995	-0.660188	0.607846	-0.30984	-0.37136	-0.0571497	-0.559498	-0.342764	1.03575	0.14341	-0.220629	-0.571179	0.860131	-0.354546	0.542222	-0.675924	0.00775949	0.574201	-0.174733	0.372955	0.227528
CHEMBL3235654	639.41	Clc1cccc(/N=C(\NCCCCNc2ccnc3cc(Cl)ccc23)Nc2ccc(Oc3cc(Cl)ccc3Cl)cc2)c1	9774.64	-1	S. aureus (ATCC 25923)	0.293207	Training	-0.605995	-0.660188	0.607846	-0.30984	-0.37136	-0.0571497	-0.559498	-0.342764	1.03575	0.14341	-0.220629	-0.570746	0.860131	-0.354411	0.542222	-0.675924	0.00775957	0.574201	-0.173698	0.372955	0.227528
CHEMBL4645775	816.01	CC[C@H]1OC(=O)[C@H](C)C(=O)[C@H](C)[C@@H](O[C@H]2O[C@@H](C)C[C@@H](N(C)C)[C@@H]2O)[C@](C)(OC)C[C@@H](C)C(=O)[C@H](C)[C@@H](OC(=O)NCCCn2cc(-c3ccccc3)nn2)[C@]1(C)O	9803.8	-1	S. aureus (ATCC 25923)	0.293207	Training	0.5668	-0.174134	0.451017	0.846333	-0.37136	-0.0571497	0.195552	0.726201	-0.0657846	0.468617	0.260503	0.253291	-0.61686	0.0218228	-0.325742	0.776097	-0.0352647	-0.43815	0.254798	-0.463327	-0.0216623
CHEMBL4858818	406.4	CC(C)=CCc1c(OCC(F)F)cc(/C=C/c2ccc(F)cc2)c(C(=O)O)c1O	9842.52	-1	S. aureus (ATCC 25923)	0.293207	Test	-0.640287	-0.356918	-0.45499	-0.364834	-0.37136	-0.0571497	-0.559498	-0.342764	-0.383893	-0.209981	-0.330477	-0.246998	0.663617	-0.248331	0.139953	0.0285908	-0.0308826	-0.460465	-0.523782	-0.215791	0.238861
CHEMBL4761166	294.35	CCCC1=C(C(=O)OC)C(=O)[C@@](C)(/C=C/C=C/[C@@H](C)O)O1	9852.22	-1	S. aureus (ATCC 25923)	0.293207	Training	-0.585653	-0.430109	-1.03681	-0.572845	-0.37136	-0.0571497	-0.249327	0.0631511	-1.08374	-0.507554	-0.118411	0.6405	-0.208559	0.107771	-0.0175089	1.15307	-0.0327143	-0.27188	-0.207644	-1.01057	0.815437
CHEMBL3741091	405.39	O=C1O[C@@H](Cn2ccnn2)CN1c1ccc(-n2cc(-c3ccccn3)cn2)c(F)c1	9867.04	-1	S. aureus (ATCC 25923)	0.293207	Training	-0.42247	-0.590562	-0.273244	-0.601589	-0.37136	-0.0571497	1.86204	-0.342764	0.0396284	-0.569102	-0.646358	-0.395791	-0.542946	-0.305606	0.233235	-1.07669	-0.037956	0.0266805	-0.78737	-0.26214	-0.0988849
CHEMBL4875033	402.44	CC(C)=CCc1c(OCCCF)cc(/C=C/c2ccc(F)cc2)c(C(=O)O)c1O	9939.37	-1	S. aureus (ATCC 25923)	0.293207	Training	-0.640287	-0.35692	-0.449602	-0.526702	-0.37136	-0.0571497	-0.559498	-0.342764	-0.383893	-0.204962	-0.455242	-0.317577	0.684829	-0.319089	0.134461	0.0361787	-0.031998	-0.201681	-0.437041	-0.215791	0.612614
CHEMBL5200634	401.35	FC(F)(F)c1ccc2c(c1)N[C@@H](c1c[nH]nc1C(F)(F)F)[C@@H]1[C@H]3CC[C@H](C3)[C@H]21	9966.36	-1	S. aureus (ATCC 25923)	0.293207	Test	-0.874756	-0.639061	-0.786474	0.312814	-0.37136	-0.0571497	1.39683	0.609399	-0.263042	-0.706928	1.02539	0.797764	0.358503	1.02289	-0.346997	-0.245739	-0.0318701	-1.12005	-0.0653147	0.675229	-1.20931
CHEMBL2016823	400.76	Clc1ccc2nc(NCCCNCc3ccc(Cl)c(Cl)c3)sc2c1	9981.04	-1	S. aureus (ATCC 25923)	0.293207	Training	-0.654419	-0.617053	-0.435028	-0.727207	-0.37136	-0.0571497	-0.0255903	-0.342764	-0.363939	-0.38212	-0.427942	-0.556436	0.884786	-0.25133	0.89445	-0.46248	0.0263637	1.14802	0.605753	-0.047626	0.255316
CHEMBL4793213	350.44	COC(=O)C1=C(c2ccsc2C)O[C@](C)(/C=C/CC[C@H](C)O)C1=O	9987.44	-1	S. aureus (ATCC 25923)	0.293207	Training	-0.331472	-0.385771	-0.854998	-0.437561	-0.37136	-0.0571497	0.551525	0.0631511	-1.08374	-0.539019	-0.226486	0.629099	-0.0620028	0.248232	-0.0139644	0.755743	-0.0311057	-0.0932306	0.419053	-1.01057	0.201958
CHEMBL3235277	625.39	Clc1ccc(/N=C(\NCCCNc2ccnc3cc(Cl)ccc23)Nc2ccccc2Oc2cc(Cl)ccc2Cl)cc1	9993.76	-1	S. aureus (ATCC 25923)	0.293207	Training	-0.605995	-0.660185	0.58014	-0.339544	-0.37136	-0.0571497	-0.559498	-0.342764	1.06662	0.0450304	-0.200061	-0.562775	0.832579	-0.32672	0.579788	-0.678893	0.00883411	0.574423	-0.217071	0.4037	0.207224
CHEMBL2177809	414.46	Cc1c(CCC(=O)O)c(=O)oc2cc(OCc3cccc(-c4ccccc4)c3)ccc12	10000	-1	S. aureus (ATCC 25923)	0.293207	Test	-0.55046	-0.42648	-0.257335	-0.522953	-0.37136	-0.0571497	-0.559498	-0.342764	0.739472	-0.41789	-0.535398	-0.354299	0.493515	-0.239781	0.107462	-0.548239	-0.037723	-0.415149	-0.530455	0.468915	0.103606
CHEMBL2177807	428.48	Cc1c(CCC(=O)O)c(=O)oc2c(C)c(OCc3ccccc3-c3ccccc3)ccc12	10000	-1	S. aureus (ATCC 25923)	0.293207	Training	-0.55046	-0.426474	-0.212906	-0.500603	-0.37136	-0.0571497	-0.559498	-0.342764	0.68037	-0.449242	-0.434353	-0.33058	0.508245	-0.123146	0.100775	-0.315204	-0.0375226	-0.39454	-0.472778	0.378726	0.0954385
CHEMBL4788814	348.42	COC(=O)C1=C(c2ccsc2C)O[C@](C)(/C=C/C=C/[C@@H](C)O)C1=O	10045.3	-1	S. aureus (ATCC 25923)	0.293207	Training	-0.331472	-0.385771	-0.751902	-0.437561	-0.37136	-0.0571497	0.551525	0.0631511	-1.08374	-0.55366	-0.3034	0.62714	-0.120846	0.2413	0.218241	0.694076	-0.0311057	-0.120156	0.229439	-1.01057	0.201958
CHEMBL4749045	268.31	COC(=O)C1=C(C)O[C@](C)(/C=C/CC[C@H](C)O)C1=O	10063	-1	S. aureus (ATCC 25923)	0.293207	Training	-0.585653	-0.43011	-1.19531	-0.545473	-0.37136	-0.0571497	-0.249327	0.0631511	-1.08374	-0.590748	0.0909758	0.926026	-0.328466	0.2377	-0.202602	1.27251	-0.0323302	-0.32446	-0.0559096	-1.01057	0.407012
CHEMBL2016822	396.34	COc1ccc2nc(NCCCNCc3ccc(Cl)c(Cl)c3)sc2c1	10092.3	-1	S. aureus (ATCC 25923)	0.293207	Test	-0.571342	-0.616773	-0.440159	-0.760731	-0.37136	-0.0571497	-0.0255903	-0.342764	-0.363939	-0.371558	-0.582837	-0.569496	0.603807	-0.335515	0.676913	-0.416769	0.0044464	0.92404	0.324959	-0.0832905	0.499912
CHEMBL4851310	385.42	Cc1ccccc1C(c1cc([N+](=O)[O-])ccc1O)N1CCc2c(C#N)cccc21	10100	-1	S. aureus (ATCC 25923)	0.293207	Training	-0.42751	0.111568	-0.338477	-0.557534	-0.37136	-0.0571497	0.00679629	-0.342764	0.197748	-0.634531	-0.122566	-0.124078	0.450962	0.00896201	0.189702	-0.312689	-0.0366885	0.0810843	-0.464492	0.223518	0.0457488
CHEMBL4867488	439.31	Cc1ccc(C(c2cc([N+](=O)[O-])ccc2O)N2CCc3cc(Br)ccc32)cc1	10100	-1	S. aureus (ATCC 25923)	0.293207	Training	-0.641638	-0.166755	-0.30681	-0.463903	-0.37136	-0.0571497	0.00679629	-0.342764	0.145041	-0.587225	0.100153	-0.390563	0.779799	0.0197762	0.591187	-0.252564	0.332142	0.369136	0.0114173	0.263327	-0.263744
CHEMBL4460802	395.75	Cc1cc(Cl)ccc1-n1nc(COc2ccc(F)c(C(N)=O)c2F)oc1=O	10107.4	-1	S. aureus (ATCC 25923)	0.293207	Training	-0.337953	-0.110059	-0.506505	-0.420333	-0.37136	-0.0571497	-0.0255903	-0.342764	-0.453915	-0.546199	-0.495074	-0.232672	-0.184146	-0.105841	0.246816	-0.253839	-0.0141871	-0.095397	-0.695779	-0.205073	-0.219119
CHEMBL4746254	296.36	CCCC1=C(C(=O)OC)C(=O)[C@@](C)(/C=C/CC[C@@H](C)O)O1	10122.8	-1	S. aureus (ATCC 25923)	0.293207	Test	-0.585653	-0.430109	-1.1399	-0.572845	-0.37136	-0.0571497	-0.249327	0.0631511	-1.08374	-0.48992	-0.0268471	0.642833	-0.138508	0.116023	-0.293944	1.22648	-0.0327143	-0.239825	0.0180875	-1.01057	0.815437
CHEMBL1668680	393.48	C=C1C[C@@H](C(=O)N2CCOCC2)N(C(=O)[C@H](CC2CCCC2)CN(O)C=O)C1	10165.7	-1	S. aureus (ATCC 25923)	0.293207	Training	-0.4276	-0.340065	-0.860444	-0.62007	-0.37136	-0.0571497	1.10699	-0.342764	-0.320275	-0.352343	-0.314548	-0.0694603	-0.705253	-0.484233	-0.473493	-0.206593	-0.035367	0.10011	0.229478	-0.218844	0.383125
CHEMBL5198860	391.46	Oc1cccc([C@@H]2Nc3ccc(SC(F)(F)F)cc3[C@H]3[C@@H]4CC[C@@H](C4)[C@H]32)c1	10218.2	-1	S. aureus (ATCC 25923)	0.293207	Training	-0.723094	-0.511871	-0.607438	-0.0480729	-0.37136	-0.0571497	0.595983	-0.342764	0.245929	-0.660928	0.983041	1.44599	0.63717	0.480629	-0.0200138	-0.417656	-0.0335135	-0.328974	0.551164	1.19589	-0.885155
CHEMBL3235276	611.36	Clc1ccc(/N=C(\NCCNc2ccnc3cc(Cl)ccc23)Nc2ccccc2Oc2cc(Cl)ccc2Cl)cc1	10223.1	-1	S. aureus (ATCC 25923)	0.293207	Training	-0.605995	-0.660185	0.552434	-0.339544	-0.37136	-0.0571497	-0.559498	-0.342764	1.06662	-0.0177545	-0.178559	-0.560297	0.803774	-0.308394	0.621488	-0.692603	0.00993424	0.574656	-0.252498	0.435842	0.154399
CHEMBL4129860	389.48	c1ccc(-c2nc3sc4ccccc4n3c2COCCCn2cncn2)cc1	10270.1	-1	S. aureus (ATCC 25923)	0.293207	Test	-0.493576	-0.633686	-0.378606	-0.837503	-0.37136	-0.0571497	1.37393	-0.342764	0.21958	-0.60549	-0.282907	0.103857	-0.0598851	-0.223085	0.218065	-1.08625	-0.0382977	0.567357	-0.249783	-0.0372675	0.210454
CHEMBL1085751	387.48	CCCC[C@H](CN(O)C=O)C(=O)N1CC=C[C@H]1C(=O)N[C@H](C)c1ccccc1	10323.1	-1	S. aureus (ATCC 25923)	0.293207	Training	-0.431561	-0.339013	-0.711363	-0.704858	-0.37136	-0.0571497	0.241354	-0.342764	-0.320275	-0.240518	-0.683263	-0.056525	-0.372519	-0.564583	-0.186177	0.114784	-0.0345702	0.275603	-0.169681	-0.435021	0.933085
CHEMBL3604966	387.41	O=C(O)c1cn(C2CC2)c2cc(N3CCN(CC4CO4)CC3)c(F)cc2c1=O	10325	-1	S. aureus (ATCC 25923)	0.293207	Training	-0.566031	-0.428244	-0.611477	-0.45687	3.48685	-0.0571497	-0.559498	-0.342764	-0.129403	-0.577236	0.403773	-0.156862	0.0842265	0.117375	-0.22568	-0.549489	-0.0363897	-0.15206	-0.1367	0.403711	-0.563237
CHEMBL4074589	770.36	CC[C@H]1OC(=O)[C@H](C)[C@@H](OC(=O)Nc2cccc(Cl)c2)[C@H](C)[C@@H](O[C@@H]2O[C@H](C)C[C@H](N(C)C)[C@H]2O)[C@](C)(O)C[C@@H](C)CN(C)[C@H](C)[C@H]2OC(=O)O[C@@]21C	10384.8	-1	S. aureus (ATCC 25923)	0.293207	Training	0.248985	-0.243969	0.205253	0.970771	-0.37136	-0.0571497	-0.14594	0.678658	-0.320275	0.321544	0.688576	0.215545	-0.134376	0.214432	-0.370292	0.946149	-0.0258334	-0.645645	0.532388	-0.454395	-0.376563
CHEMBL4101294	770.36	CC[C@H]1OC(=O)[C@H](C)[C@@H](OC(=O)Nc2ccccc2Cl)[C@H](C)[C@@H](O[C@@H]2O[C@H](C)C[C@H](N(C)C)[C@H]2O)[C@](C)(O)C[C@@H](C)CN(C)[C@H](C)[C@H]2OC(=O)O[C@@]21C	10384.8	-1	S. aureus (ATCC 25923)	0.293207	Test	0.248985	-0.243967	0.205253	0.934916	-0.37136	-0.0571497	-0.14594	0.678658	-0.2894	0.29549	0.688576	0.221163	-0.134376	0.226695	-0.369713	0.954483	-0.0258161	-0.645645	0.51711	-0.454395	-0.351736
CHEMBL3814047	752.01	C[C@H]1[C@H](C)CC[C@]2(C(=O)OCc3cn(CC(=O)N[C@@H](CCCNC(=N)N)C(=O)O)nn3)CC[C@]3(C)C(=CC[C@@H]4[C@@]5(C)CC[C@H](O)C(C)(C)[C@@H]5CC[C@]43C)[C@H]12	10400	-1	S. aureus (ATCC 25923)	0.293207	Training	0.608834	0.501783	0.120791	1.15238	-0.37136	-0.0571497	0.195552	3.5203	-0.201852	-0.1155	0.973412	0.693694	-0.439731	1.15226	-0.418632	0.76958	-0.0366472	-0.445126	0.931784	0.72687	-0.659447
CHEMBL1240644	768.96	CC[C@H]1OC(=O)[C@H](C)[C@@H](OC(=O)NCCc2ccccc2F)[C@H](C)[C@@H](O[C@@H]2O[C@H](C)C[C@H](N(C)C)[C@H]2O)[C@](C)(OC)C[C@@H](C)C(=O)[C@@H](C)[C@@H](OC)[C@]1(C)O	10403.7	-1	S. aureus (ATCC 25923)	0.293207	Training	0.219822	-0.244866	0.111342	0.770422	-0.37136	-0.0571497	-0.559498	0.726201	-0.2894	0.418695	0.496539	0.252488	-0.322983	0.130424	-0.496035	1.11116	-0.0337839	-0.747017	0.393434	-0.454395	0.0735391
CHEMBL4848589	384.45	CC(C)=CCc1c(OC(C)C)cc(/C=C/c2ccc(F)cc2)c(C(=O)O)c1O	10404.5	-1	S. aureus (ATCC 25923)	0.293207	Training	-0.640287	-0.356887	-0.505688	-0.364834	-0.37136	-0.0571497	-0.559498	-0.342764	-0.383893	-0.269307	-0.23546	-0.285064	0.630616	-0.217547	0.152968	0.415483	-0.0340974	-0.136791	-0.19952	-0.188385	0.159805
CHEMBL3235666	600.55	COc1ccc(Oc2ccc(N/C(=N/c3ccc(Cl)cc3)NCCCCNc3ccnc4cc(Cl)ccc34)cc2)cc1	10407.1	-1	S. aureus (ATCC 25923)	0.293207	Test	-0.522918	-0.659912	0.50069	-0.421967	-0.37136	-0.0571497	-0.559498	-0.342764	1.18482	0.134959	-0.430213	-0.600604	0.62136	-0.47715	0.327854	-0.746053	-0.0157254	0.376162	-0.417688	0.415048	0.441056
CHEMBL3235663	600.55	COc1ccc(Oc2ccc(N/C(=N/c3cccc(Cl)c3)NCCCCNc3ccnc4cc(Cl)ccc34)cc2)cc1	10407.1	-1	S. aureus (ATCC 25923)	0.293207	Training	-0.522918	-0.659912	0.50069	-0.421967	-0.37136	-0.0571497	-0.559498	-0.342764	1.18482	0.134959	-0.430213	-0.600171	0.62136	-0.477015	0.327854	-0.746053	-0.0157254	0.376162	-0.416653	0.415048	0.441056
CHEMBL1809124	382.45	C[C@@H]1CCCCCCCCC[C@H](OC(=O)CCC(=O)O)C(=O)/C=C/C(=O)O1	10458.9	-1	S. aureus (ATCC 25923)	0.293207	Training	-0.278368	-0.318538	-0.965035	-0.657828	-0.37136	-0.0571497	-0.559498	-0.342764	-1.08374	0.49794	-0.724677	0.190318	-0.00837567	-0.813133	-0.489175	0.00663566	-0.033748	-0.771273	-0.00428278	-1.01057	1.05309
CHEMBL4635904	379.45	Cc1ccc2c(ccn2-c2ccnc(NS(=O)(=O)c3ccc(N)cc3)n2)c1	10541.6	-1	S. aureus (ATCC 25923)	0.293207	Training	-0.239575	-0.0213208	-0.447227	-0.298944	-0.37136	-0.0571497	0.00679629	0.0991325	0.294119	-0.601762	-0.325175	0.13552	0.00907152	0.0649894	0.229328	-0.430502	-0.0346675	0.558966	0.135634	0.177623	-0.381541
CHEMBL3746902	379.36	CSc1ccc2c(c1)c(CCN)c(C)n2Cc1ccc(Cl)c(Cl)c1	10544.1	-1	S. aureus (ATCC 25923)	0.293207	Test	-0.734885	-0.204982	-0.526307	-0.681701	-0.37136	-0.0571497	-0.259177	-0.342764	-0.363939	-0.597831	0.410405	0.0135577	0.965206	0.184157	0.737911	0.315187	0.00979445	1.1929	0.525536	-0.047626	0.272532
CHEMBL4103737	753.91	CC[C@H]1OC(=O)[C@H](C)[C@@H](OC(=O)Nc2ccccc2F)[C@H](C)[C@@H](O[C@@H]2O[C@H](C)C[C@H](N(C)C)[C@H]2O)[C@](C)(O)C[C@@H](C)CN(C)[C@H](C)[C@H]2OC(=O)O[C@@]21C	10611.3	-1	S. aureus (ATCC 25923)	0.293207	Training	0.248985	-0.243967	0.135473	0.934916	-0.37136	-0.0571497	-0.14594	0.678658	-0.2894	0.27432	0.637071	0.220217	-0.20241	0.206805	-0.470706	0.906739	-0.0347008	-0.809122	0.408816	-0.454395	-0.351736
[truncated: 10,552 more rows]

## Sheet: S2
Molecule ChEMBL ID	MW	Smiles	MIC (nM)	ABi(bs)	bs	Series	Pred[ABi(bs)]	Prob. (%)
CHEMBL2338020	453.96	CCc1[nH]c2nc(Sc3cnc4ccc[n+]([O-])c4c3)nc(N3C[C@@H]4[C@@H](N)[C@@H]4C3)c2c1Cl	66.0851	1	S. aureus (ATCC 13709)	Training	1	71.4618
[truncated: 11,642 more rows]

## Sheet: S3
TRAINING SET
[truncated: 29 more rows]

## Sheet: S4
Molecule ChEMBL ID	MW	Smiles	MIC (nM)	ABi(bs)	bs	p(bs)	Series	D[SM(Psa)1]bs	D[SM(Psa)5]bs	D[SM(Mol)1]bs	D[X(C)3]bs	D[e(Ch)3]bs	D[e(Ch)4]bs	D[e(Ch)5]bs	D[e(C)6]bs	D[e(Ch)6]bs	D[K(Alpha)3]bs	D[NSM(Std)2]bs	D[NSM(Dip)7]bs	D[NSM(Hyd)1]bs	D[NSM(Hyd)6]bs	D[NSM(Mol)2]bs	D[NSM(Van)2]bs	D[NSM(Ato)4]bs	D[NSM(logL16)1]bs	D[NXv(P)2]bs	D[NXv(Ch)6]bs	D[Ne(P)1]bs			EXTREME VALUES	D[SM(Psa)1]bs	D[SM(Psa)5]bs	D[SM(Mol)1]bs	D[X(C)3]bs	D[e(Ch)3]bs	D[e(Ch)4]bs	D[e(Ch)5]bs	D[e(C)6]bs	D[e(Ch)6]bs	D[K(Alpha)3]bs	D[NSM(Std)2]bs	D[NSM(Dip)7]bs	D[NSM(Hyd)1]bs	D[NSM(Hyd)6]bs	D[NSM(Mol)2]bs	D[NSM(Van)2]bs	D[NSM(Ato)4]bs	D[NSM(logL16)1]bs
[truncated: 11,643 more rows]
[truncated: 25 more columns]
