# Supplementary material for: In Silico Approach for Antibacterial Discovery: PTML Modeling of Virtual Multi-Strain Inhibitors Against Staphylococcus aureus
Source: Pharmaceuticals (Basel). 2025 Jan 31;18(2):196. doi: 10.3390/ph18020196 (PMC11858522; doi:10.3390/ph18020196)
Supplement: Supplementary file 1 [file pharmaceuticals-18-00196-s001.zip › Supplementary Information S3_OK.xlsx]

## Sheet: Cover Sheet
In Silico Approach for Early Antibacterial Drug Discovery: PTML Modeling of Virtual Multi-Strain Inhibitors Against Staphylococcus aureus
Valeria V. Kleandrova1, M. Natália D. S. Cordeiro1, and Alejandro Speck-Planche1,*
1LAQV@REQUIMTE/Department of Chemistry and Biochemistry, Faculty of Sciences, University of Porto, 4169-007, Porto, Portugal
*Correspondence: Alejandro Speck-Planche (alejspivanovich@gmail.com)
CONTENT OF SUPPLEMENTARY INFORMATION 3
SPREADSHEET S1
Column C has already been explained in the manuscript.
In columns from D to EO, one can find the topological indices (TIs) calculated by the software MODESLAB v1.5.
Starting from column EP, one can find the normalization-like topological indices (denoted as NTIs), which were discussed in the manuscript.
SPREADSHEET S2
The terms in columns from B and C have already been explained in the manuscript.
In columns from D to X, one can find the D[GTI]bs descriptors, which were calculated according to Eq. 3 reported in the manuscript. These are the D[GTI]bs descriptors present in the PTML-MLP model are represented here.
SPREADSHEET S3
Here, data appear in the same order as in spreadsheet S2 of the present supplementary information.
The term in column B has already been explained in the manuscript.
Pred[ABi(bs)]: This is the predicted categorical value of inhibitory antibacterial activity ABi(bs) for the ith molecule against a defined S. aureus strain (bs).
ProbAct(%): This is the predicted probability (expressed in percentage) for a designed molecule to be classified as active.
SPREADSHEET S4
Here, data appear in the same order as in spreadsheet S2 of the present supplementary information.
The terms in columns from B and C have already been explained in the manuscript.
In columns from D to X, one can find the 21 D[GTI]bs descriptors, which were calculated according to Eq. 3 reported in the manuscript; these are the ones present in the PTML-MLP model (as described in the spreadsheet S2 of the present supplementary material).
In columns from AB to AV, one can find the maximum and minimum values for each of the 21 D[GTI]bs descriptors that were present in the PTML-MLP model.
In columns from AY to BS, one can find the local scores of applicability domain (LSAD) for each of the 21 D[GTI]bs descriptors that were present in the PTML-MLP model.
TSAD - Total score of applicability domain. Any molecule with TSAD = 21 will be within the applicability domain of the PTML-MLP model; otherwise, a molecule will be outside the applicability domain.

## Sheet: S1
ID	SMILES	NB	SM(Std)1	SM(Std)2	SM(Std)3	SM(Std)4	SM(Std)5	SM(Std)6	SM(Std)7	SM(Dip)1	SM(Dip)2	SM(Dip)3	SM(Dip)4	SM(Dip)5	SM(Dip)6	SM(Dip)7	SM(Hyd)1	SM(Hyd)2	SM(Hyd)3	SM(Hyd)4	SM(Hyd)5	SM(Hyd)6	SM(Hyd)7	SM(Psa)1	SM(Psa)2	SM(Psa)3	SM(Psa)4	SM(Psa)5	SM(Psa)6	SM(Psa)7	SM(Mol)1	SM(Mol)2	SM(Mol)3	SM(Mol)4	SM(Mol)5	SM(Mol)6	SM(Mol)7	SM(Van)1	SM(Van)2	SM(Van)3	SM(Van)4	SM(Van)5	SM(Van)6	SM(Van)7	SM(Gas)1	SM(Gas)2	SM(Gas)3	SM(Gas)4	SM(Gas)5
MS-ASP-01	Oc1ccc(cc1OC)c1[NH]c(c(n1)c1cnc(nc1)C(F)(F)F)c1cnc(Cl)nc1	34	48.18	168.481	608.23	2388.85	9767.66	41152.1	177096	14.61	116.165	238.404	1059.68	3518.82	14359.2	55825.1	1.104	101.759	91.1549	596.17	1121.91	4714.6	12160.1	105.08	1028.87	12352	198775	3.67689e+06	7.21714e+07	1.44851e+09	89.9764	365.587	1691	8378.52	43371.8	231786	1.26995e+06	52.34	184.77	668.937	2632.18	10778.5	45523.7	196720	-1.32377	100.3	76.6378	552.556	968.556
MS-ASP-02	Oc1ccc(cc1OC)c1sc(c(n1)c1cnc(nc1)C(F)(F)F)c1cnc(Cl)nc1	34	44.72	162.659	566.708	2218.09	8911.92	37054.4	156956	12.8	115.923	222.12	1027.21	3305.5	13569.1	52143.9	2.353	101.838	104.638	613.466	1260.5	5045.18	13717.2	122.15	1365.98	17800.9	281565	4.90859e+06	9.03724e+07	1.7172e+09	96.3532	406.047	1934.54	9852.83	52348.2	286849	1.6101e+06	52.25	184.597	667.507	2624.69	10738.8	45321.3	195707	-0.902942	100.259	80.548	555.663	1004.23
MS-ASP-03	O=C(n1cnc2ncncc12)[C@H](Cc1c[NH]c2ccccc21)N(C)c1cnc(nc1)C(F)(F)F	38	53.17	186.567	667.076	2606.69	10647.5	44974.8	194486	13.88	129.195	246.12	1156.17	3803.87	15848.9	61763.7	1.613	113.707	107.861	678.283	1378.82	5663.72	15522.7	101.72	902.726	8936.72	114806	1.70408e+06	2.7386e+07	4.56883e+08	99.3339	399.603	1816.45	8795.64	44298.1	229389	1.21305e+06	57.8	203.718	729.953	2855.76	11664.9	49313.4	213838	-1.18805	112.223	83.7938	621.82	1111.5
MS-ASP-04	O=C(n1cnc2ncncc12)[C@H](Cc1ccc(O)cc1)N(C)c1cnc(nc1)C(F)(F)F	35	48.58	169.552	604.826	2352.99	9543.46	39957.6	171133	12.58	118.69	223.469	1055.61	3444.76	14413.9	56299.1	1.269	103.657	99.9142	616.793	1245.34	5080.16	13758.7	109.92	1229.62	16805.8	282133	5.15552e+06	9.78964e+07	1.89289e+09	93.8946	379.924	1739.12	8475.69	42904.7	222902	1.18049e+06	54.02	189.077	682.095	2680.29	10977.6	46440.9	201221	-1.16725	102.295	78.322	558.693	997.691
[truncated: 237 more columns]

## Sheet: S2
ID	bs	p(bs)	D[SM(Psa)1]bs	D[SM(Psa)5]bs	D[SM(Mol)1]bs	D[X(C)3]bs	D[e(Ch)3]bs	D[e(Ch)4]bs	D[e(Ch)5]bs	D[e(C)6]bs	D[e(Ch)6]bs	D[K(Alpha)3]bs	D[NSM(Std)2]bs	D[NSM(Dip)7]bs	D[NSM(Hyd)1]bs	D[NSM(Hyd)6]bs	D[NSM(Mol)2]bs	D[NSM(Van)2]bs	D[NSM(Ato)4]bs	D[NSM(logL16)1]bs	D[NXv(P)2]bs	D[NXv(Ch)6]bs	D[Ne(P)1]bs
MS-ASP-01	S. aureus (ATCC 13709)	0.634615	-0.113947	-0.500238	0.227292	0.381056	-0.876105	-0.521676	0.123456	0.539961	0.700898	-0.0780284	-0.0423065	-0.0427676	-0.740708	0.0458332	0.259262	-0.514626	0.00833909	-0.812594	-1.03204	-0.127138	-0.179435
MS-ASP-01	S. aureus (ATCC 25923)	0.293207	-0.29538	-0.532671	-0.31252	-0.0775224	-0.37136	-0.0571497	-0.0255903	0.167502	0.294119	-0.466631	0.229341	0.0332113	-0.590345	0.0449422	0.178311	-0.459592	-0.0180823	-0.260723	-0.635065	-0.132216	-0.275627
MS-ASP-01	S. aureus (ATCC 29213)	0.455538	-0.239993	-0.435361	-0.181025	0.0684937	-0.300566	-0.206524	-0.112349	0.243187	0.406296	-0.264118	0.3179	0.0499678	-0.681385	0.0713415	0.159034	-0.436307	-0.0546401	-0.318498	-0.646625	-0.166217	-0.266157
MS-ASP-01	S. aureus (ATCC 33591)	0.542945	-0.0487654	-0.413763	-0.138563	0.0835875	-0.540698	-0.524356	-0.0225297	0.168495	0.372104	-0.221851	0.162269	0.0395067	-0.961355	-0.060126	0.261474	-0.436308	-0.0148599	-0.327222	-0.728147	-0.262978	-0.142452
MS-ASP-01	S. aureus (ATCC 33592)	0.577143	-0.0789934	-0.748128	-0.271093	-0.101465	-0.777117	0	0.17859	0.206145	0.122574	-0.553655	0.338656	-0.000258073	-1.09721	-0.113376	0.360353	-0.331983	-0.01705	-0.166422	-0.675013	-0.45367	-0.289637
MS-ASP-01	S. aureus (ATCC 43300)	0.5086	-0.257208	-0.466941	-0.180618	-0.0531948	-0.0981919	-0.0997665	-0.312734	-0.286511	0.669309	-0.229737	0.0381263	-0.212852	-0.748964	-0.238316	0.169189	-0.781026	-0.0599256	-0.394353	-1.02689	0.0101322	-0.238086
MS-ASP-01	S. aureus (ATCC 700699)	0.6	0.121993	-0.339807	-0.0417984	0.0821543	-0.318413	0	-0.171022	0.221531	0.428307	-0.142277	0.624246	0.158837	-1.36608	-0.109782	-0.00487007	-0.320899	-0.0356954	-0.239196	-0.515474	-0.163493	-0.177147
MS-ASP-01	S. aureus (MDR)	0.36	-0.0337903	-0.449699	0.0340502	0.375709	-0.268997	-0.200568	0.153914	0.433322	0.140089	0.0214849	0.625124	-0.0282387	-0.893768	0.107132	-0.113748	-0.0599609	-0.137068	-0.302308	-0.348508	-0.327835	-0.300715
MS-ASP-01	S. aureus (Methicillin-Resistant)	0.474503	-0.191384	-0.592876	-0.170553	0.138617	-0.101965	-0.0870175	0.0279202	0.300942	0.380208	-0.290202	0.390726	0.0166764	-0.869903	0.0690875	-0.0778447	-0.497377	-0.157614	-0.471169	-0.791741	-0.285462	-0.332306
MS-ASP-01	S. aureus (Methicillin-Susceptible)	0.698361	-0.321931	-0.611589	-0.221465	0.0310333	-0.485117	-0.189907	-0.10839	0.125735	0.379048	-0.274739	0.284465	-0.0525852	-0.666005	-0.0264508	0.361522	-0.652364	0.00687163	-0.331332	-0.970319	-0.309222	-0.26859
MS-ASP-01	S. aureus (N315)	0.207373	-0.344915	-0.435009	-0.45089	-0.104583	-0.4146	0	0.163309	0.330749	0.0269389	-0.419946	0.237056	0.170149	-0.595039	0.105216	0.122846	-0.216344	-0.0187633	-0.341973	-0.407948	-0.159497	-0.194205
MS-ASP-01	S. aureus (RN4220)	0.415254	-0.498169	-1.26134	-0.419981	0.0899371	-0.23426	-0.105508	0.207829	0.4497	0.157996	-0.308974	0.4111	-0.467419	-0.683785	0.175095	-0.268182	-0.450537	-0.0234441	-0.561715	-0.934899	-0.198373	-0.235729
MS-ASP-01	S. aureus (USA300)	0.36	-0.111251	-0.413466	-0.0655484	0.0351327	-0.0445326	-0.016714	-0.222802	0.067722	0.427754	-0.161145	0.327087	-0.0617774	-0.710537	-0.104799	0.0795469	-0.462591	-0.0400512	-0.205266	-0.628808	-0.170025	-0.266793
MS-ASP-02	S. aureus (ATCC 13709)	0.634615	0.11209	-0.434637	0.408599	0.381056	-0.876105	-0.521676	0.123456	0.539961	0.700898	-0.0900597	-0.635897	-0.118828	-0.294059	0.199448	0.597552	-0.531027	0.0113607	-0.418896	-0.780964	-0.127138	-0.179435
MS-ASP-02	S. aureus (ATCC 25923)	0.293207	-0.141737	-0.488081	-0.189282	-0.0775224	-0.37136	-0.0571497	-0.0255903	0.167502	0.294119	-0.474809	-0.174135	-0.0184889	-0.286748	0.149357	0.408254	-0.470739	-0.0160285	0.00688231	-0.464405	-0.132216	-0.275627
MS-ASP-02	S. aureus (ATCC 29213)	0.455538	-0.048485	-0.379781	-0.027414	0.0684937	-0.300566	-0.206524	-0.112349	0.243187	0.406296	-0.274311	-0.185014	-0.014474	-0.302966	0.20149	0.445647	-0.450202	-0.0520801	0.0150591	-0.433905	-0.166217	-0.266157
MS-ASP-02	S. aureus (ATCC 33591)	0.542945	0.16031	-0.353085	0.0291383	0.0835875	-0.540698	-0.524356	-0.0225297	0.168495	0.372104	-0.232979	-0.386778	-0.0308465	-0.548223	0.0819611	0.574378	-0.451478	-0.012065	0.0369334	-0.495914	-0.262978	-0.142452
MS-ASP-02	S. aureus (ATCC 33592)	0.577143	0.136565	-0.685568	-0.0981907	-0.101465	-0.777117	0	0.17859	0.206145	0.122574	-0.565129	-0.227418	-0.072793	-0.671264	0.0331179	0.682961	-0.347624	-0.0141685	0.209026	-0.435579	-0.45367	-0.289637
MS-ASP-02	S. aureus (ATCC 43300)	0.5086	-0.0548543	-0.408213	-0.0183075	-0.0531948	-0.0981919	-0.0997665	-0.312734	-0.286511	0.669309	-0.240508	-0.493271	-0.280943	-0.349112	-0.100796	0.472034	-0.795708	-0.0572205	-0.0419039	-0.802128	0.0101322	-0.238086
MS-ASP-02	S. aureus (ATCC 700699)	0.6	0.341779	-0.276021	0.134494	0.0821543	-0.318413	0	-0.171022	0.221531	0.428307	-0.153976	0.0470715	0.0848799	-0.931783	0.0395845	0.324064	-0.336846	-0.0327574	0.143614	-0.271344	-0.163493	-0.177147
MS-ASP-02	S. aureus (MDR)	0.36	0.136455	-0.40029	0.170606	0.375709	-0.268997	-0.200568	0.153914	0.433322	0.140089	0.0124232	0.178046	-0.0855258	-0.557364	0.222831	0.141044	-0.0723133	-0.134792	-0.00578403	-0.159406	-0.327835	-0.300715
MS-ASP-02	S. aureus (Methicillin-Resistant)	0.474503	0.0040699	-0.536151	-0.0137774	0.138617	-0.101965	-0.0870175	0.0279202	0.300942	0.380208	-0.300605	-0.12255	-0.0490932	-0.483687	0.201917	0.214673	-0.511559	-0.155001	-0.130739	-0.574639	-0.285462	-0.332306
MS-ASP-02	S. aureus (Methicillin-Susceptible)	0.698361	-0.0848134	-0.542772	-0.0312698	0.0310333	-0.485117	-0.189907	-0.10839	0.125735	0.379048	-0.28736	-0.338225	-0.132375	-0.197461	0.134694	0.716395	-0.669569	0.0100414	0.0816663	-0.706938	-0.309222	-0.26859
MS-ASP-02	S. aureus (N315)	0.207373	-0.215704	-0.397509	-0.347248	-0.104583	-0.4146	0	0.163309	0.330749	0.0269389	-0.426823	-0.102263	0.126669	-0.339718	0.193027	0.316225	-0.225719	-0.017036	-0.11692	-0.264426	-0.159497	-0.194205
MS-ASP-02	S. aureus (RN4220)	0.415254	-0.315325	-1.20828	-0.273319	0.0899371	-0.23426	-0.105508	0.207829	0.4497	0.157996	-0.318706	-0.069063	-0.528946	-0.322485	0.299356	0.00546454	-0.463803	-0.0209999	-0.243247	-0.731803	-0.198373	-0.235729
MS-ASP-02	S. aureus (USA300)	0.36	0.0589946	-0.364057	0.0710073	0.0351327	-0.0445326	-0.016714	-0.222802	0.067722	0.427754	-0.170207	-0.11999	-0.119064	-0.374132	0.0109	0.334338	-0.474944	-0.0377754	0.0912581	-0.439706	-0.170025	-0.266793
MS-ASP-03	S. aureus (ATCC 13709)	0.634615	-0.15844	-0.60531	0.493347	0.361236	-0.876105	-0.521676	1.00422	0.539961	1.01106	-0.136045	-0.200646	-0.0543978	-0.619404	0.209838	0.191974	-0.750844	-0.0174338	-0.689622	-1.03596	-0.188197	-0.283879
MS-ASP-03	S. aureus (ATCC 25923)	0.293207	-0.325622	-0.604091	-0.131677	-0.0909944	-0.37136	-0.0571497	0.573081	0.167502	0.504945	-0.506066	0.121715	0.025306	-0.507892	0.15642	0.132573	-0.620154	-0.0356007	-0.177137	-0.637728	-0.173719	-0.346619
MS-ASP-03	S. aureus (ATCC 29213)	0.455538	-0.277689	-0.524382	0.044388	0.0517014	-0.300566	-0.206524	0.633866	0.243187	0.669081	-0.313272	0.183749	0.0401143	-0.578612	0.210293	0.102024	-0.636441	-0.0764759	-0.214312	-0.649944	-0.217948	-0.354646
MS-ASP-03	S. aureus (ATCC 33591)	0.542945	-0.089919	-0.510951	0.107527	0.0652549	-0.540698	-0.524356	0.792136	0.168495	0.658993	-0.275514	0.0158114	0.0287492	-0.849155	0.0915722	0.199235	-0.654799	-0.0386987	-0.213478	-0.731771	-0.319455	-0.239058
MS-ASP-03	S. aureus (ATCC 33592)	0.577143	-0.121423	-0.84833	-0.0173713	-0.120366	-0.777117	0	1.01852	0.206145	0.418361	-0.608983	0.187657	-0.0113491	-0.981528	0.043027	0.296184	-0.557251	-0.0416282	-0.0491506	-0.67875	-0.511898	-0.389239
MS-ASP-03	S. aureus (ATCC 43300)	0.5086	-0.297039	-0.561004	0.0575611	-0.0709381	-0.0981919	-0.0997665	0.475744	-0.286511	0.946976	-0.281675	-0.103623	-0.223263	-0.64037	-0.0914941	0.10895	-0.992494	-0.0829981	-0.284265	-1.0304	-0.044529	-0.331587
MS-ASP-03	S. aureus (ATCC 700699)	0.6	0.0787308	-0.441974	0.216899	0.0628826	-0.318413	0	0.685379	0.221531	0.729895	-0.19869	0.470286	0.147529	-1.24813	0.0496879	-0.0702978	-0.550584	-0.0607555	-0.119625	-0.519284	-0.222863	-0.278702
MS-ASP-03	S. aureus (MDR)	0.36	-0.0673008	-0.528837	0.234436	0.360781	-0.268997	-0.200568	0.81728	0.433322	0.373697	-0.0222121	0.505867	-0.0369983	-0.802406	0.230657	-0.164428	-0.237874	-0.15648	-0.209689	-0.351459	-0.373822	-0.379379
MS-ASP-03	S. aureus (Methicillin-Resistant)	0.474503	-0.229856	-0.683732	0.0595039	0.121479	-0.101965	-0.0870175	0.78951	0.300942	0.648407	-0.340369	0.253811	0.0066198	-0.765012	0.210902	-0.136029	-0.701634	-0.179899	-0.364836	-0.795129	-0.338259	-0.422618
MS-ASP-03	S. aureus (Methicillin-Susceptible)	0.698361	-0.368605	-0.721812	0.0576327	0.0102418	-0.485117	-0.189907	0.815545	0.125735	0.704418	-0.3356	0.118363	-0.0647855	-0.538755	0.145594	0.290935	-0.900162	-0.0201647	-0.202332	-0.97443	-0.373274	-0.378153
MS-ASP-03	S. aureus (N315)	0.207373	-0.370349	-0.495072	-0.298803	-0.115913	-0.4146	0	0.666784	0.330749	0.204241	-0.45311	0.146544	0.1635	-0.525698	0.198967	0.0843812	-0.351375	-0.033496	-0.271678	-0.410188	-0.194401	-0.253908
MS-ASP-03	S. aureus (RN4220)	0.415254	-0.53416	-1.34634	-0.204765	0.0739045	-0.23426	-0.105508	0.920286	0.4497	0.408892	-0.355905	0.283017	-0.476827	-0.585661	0.307761	-0.322613	-0.641616	-0.0442921	-0.462241	-0.938069	-0.247764	-0.320215
MS-ASP-03	S. aureus (USA300)	0.36	-0.144761	-0.492604	0.134837	0.0202049	-0.0445326	-0.016714	0.440563	0.067722	0.661362	-0.204842	0.20783	-0.070537	-0.619174	0.0187261	0.0288668	-0.640504	-0.0594627	-0.112647	-0.631759	-0.216013	-0.345458
MS-ASP-04	S. aureus (ATCC 13709)	0.634615	-0.0498573	-0.421486	0.338695	0.374875	-0.876105	-0.521676	0.171103	0.539961	0.965641	-0.0699226	-0.42703	-0.0662092	-0.694669	0.148256	0.288375	-0.618309	-0.0153547	-0.637389	-1.26794	-0.0826689	-0.184917
MS-ASP-04	S. aureus (ATCC 25923)	0.293207	-0.251816	-0.479142	-0.236797	-0.0817232	-0.37136	-0.0571497	0.00679629	0.167502	0.47407	-0.461121	-0.0321637	0.0172776	-0.559051	0.114561	0.198099	-0.530067	-0.0341875	-0.141633	-0.795412	-0.10199	-0.279353
MS-ASP-04	S. aureus (ATCC 29213)	0.455538	-0.185693	-0.368639	-0.0866392	0.0632575	-0.300566	-0.206524	-0.0719809	0.243187	0.630597	-0.25725	-0.00805337	0.0301072	-0.642379	0.158118	0.1837	-0.524152	-0.0747144	-0.170057	-0.846489	-0.128541	-0.270802
MS-ASP-04	S. aureus (ATCC 33591)	0.542945	0.0105154	-0.340921	-0.0355196	0.0778711	-0.540698	-0.524356	0.0215417	0.168495	0.61698	-0.214353	-0.193585	0.0178242	-0.918771	0.0346107	0.288403	-0.53221	-0.0367756	-0.165164	-0.946345	-0.221846	-0.147522
MS-ASP-04	S. aureus (ATCC 33592)	0.577143	-0.0178742	-0.673027	-0.164854	-0.107359	-0.777117	0	0.224028	0.206145	0.375044	-0.545925	-0.0282329	-0.022613	-1.0533	-0.0157009	0.388117	-0.43086	-0.0396454	0.000661584	-0.899979	-0.411262	-0.294865
MS-ASP-04	S. aureus (ATCC 43300)	0.5086	-0.199833	-0.39644	-0.0808869	-0.0587275	-0.0981919	-0.0997665	-0.270079	-0.286511	0.906313	-0.22248	-0.306288	-0.233837	-0.707748	-0.146625	0.195252	-0.873846	-0.0811368	-0.237505	-1.23808	0.0499422	-0.242994
MS-ASP-04	S. aureus (ATCC 700699)	0.6	0.18431	-0.263233	0.0665239	0.076145	-0.318413	0	-0.124693	0.221531	0.685729	-0.134396	0.250162	0.136044	-1.32131	-0.0101917	0.0234379	-0.421715	-0.0587339	-0.0688364	-0.744851	-0.120253	-0.182478
MS-ASP-04	S. aureus (MDR)	0.36	0.0144808	-0.390385	0.117956	0.371054	-0.268997	-0.200568	0.189801	0.433322	0.339486	0.0275899	0.33536	-0.0458943	-0.859093	0.184274	-0.0918204	-0.138052	-0.154914	-0.170348	-0.526182	-0.294341	-0.304844
MS-ASP-04	S. aureus (Methicillin-Resistant)	0.474503	-0.135965	-0.524779	-0.0742228	0.133273	-0.101965	-0.0870175	0.0691202	0.300942	0.609131	-0.283193	0.0580571	-0.00359346	-0.830093	0.157652	-0.0526707	-0.587032	-0.178102	-0.31967	-0.995724	-0.24701	-0.337046
MS-ASP-04	S. aureus (Methicillin-Susceptible)	0.698361	-0.254699	-0.528976	-0.1046	0.0245501	-0.485117	-0.189907	-0.0584072	0.125735	0.656769	-0.266236	-0.119119	-0.0771759	-0.617709	0.0809927	0.392062	-0.76113	-0.0179836	-0.147538	-1.21778	-0.262572	-0.274341
MS-ASP-04	S. aureus (N315)	0.207373	-0.308279	-0.389991	-0.387208	-0.108116	-0.4146	0	0.190546	0.330749	0.178276	-0.415312	0.0171337	0.156748	-0.568722	0.163764	0.139488	-0.275613	-0.0323075	-0.24182	-0.542798	-0.134077	-0.197338
MS-ASP-04	S. aureus (RN4220)	0.415254	-0.446326	-1.19764	-0.329865	0.0849378	-0.23426	-0.105508	0.246371	0.4497	0.37215	-0.302417	0.0998923	-0.486381	-0.646543	0.257946	-0.244632	-0.534407	-0.0426103	-0.419989	-1.12572	-0.162401	-0.240164
MS-ASP-04	S. aureus (USA300)	0.36	-0.0629797	-0.354152	0.0183578	0.0304779	-0.0445326	-0.016714	-0.186916	0.067722	0.627151	-0.15504	0.0373233	-0.079433	-0.675861	-0.0276564	0.101474	-0.540683	-0.0578968	-0.0733056	-0.806482	-0.136532	-0.270922

## Sheet: S3
ID	bs	Pred[ABi(bs)]	ProbAct (%)
MS-ASP-01	S. aureus (ATCC 13709)	1	85.6504
MS-ASP-01	S. aureus (ATCC 25923)	1	63.273
MS-ASP-01	S. aureus (ATCC 29213)	1	86.1612
MS-ASP-01	S. aureus (ATCC 33591)	1	87.3401
MS-ASP-01	S. aureus (ATCC 33592)	1	83.7304
MS-ASP-01	S. aureus (ATCC 43300)	1	86.4113
MS-ASP-01	S. aureus (ATCC 700699)	1	86.2685
MS-ASP-01	S. aureus (MDR)	1	84.7928
MS-ASP-01	S. aureus (Methicillin-Resistant)	1	87.4739
MS-ASP-01	S. aureus (Methicillin-Susceptible)	1	87.9022
MS-ASP-01	S. aureus (N315)	-1	44.7313
MS-ASP-01	S. aureus (RN4220)	1	83.1356
MS-ASP-01	S. aureus (USA300)	1	78.1339
MS-ASP-02	S. aureus (ATCC 13709)	1	72.8801
MS-ASP-02	S. aureus (ATCC 25923)	-1	38.9171
MS-ASP-02	S. aureus (ATCC 29213)	1	52.9626
MS-ASP-02	S. aureus (ATCC 33591)	1	62.7788
MS-ASP-02	S. aureus (ATCC 33592)	1	79.4123
MS-ASP-02	S. aureus (ATCC 43300)	1	51.2907
MS-ASP-02	S. aureus (ATCC 700699)	1	66.9605
MS-ASP-02	S. aureus (MDR)	1	75.5694
MS-ASP-02	S. aureus (Methicillin-Resistant)	1	61.4095
MS-ASP-02	S. aureus (Methicillin-Susceptible)	1	66.0616
MS-ASP-02	S. aureus (N315)	-1	38.1506
MS-ASP-02	S. aureus (RN4220)	1	66.3956
MS-ASP-02	S. aureus (USA300)	-1	44.3494
MS-ASP-03	S. aureus (ATCC 13709)	1	77.5186
MS-ASP-03	S. aureus (ATCC 25923)	-1	46.4825
MS-ASP-03	S. aureus (ATCC 29213)	1	77.0476
MS-ASP-03	S. aureus (ATCC 33591)	1	76.69
MS-ASP-03	S. aureus (ATCC 33592)	1	79.7166
MS-ASP-03	S. aureus (ATCC 43300)	1	76.4447
MS-ASP-03	S. aureus (ATCC 700699)	1	78.8356
MS-ASP-03	S. aureus (MDR)	1	75.516
MS-ASP-03	S. aureus (Methicillin-Resistant)	1	83.1509
MS-ASP-03	S. aureus (Methicillin-Susceptible)	1	85.5589
MS-ASP-03	S. aureus (N315)	-1	43.3078
MS-ASP-03	S. aureus (RN4220)	1	79.8765
MS-ASP-03	S. aureus (USA300)	1	62.9945
MS-ASP-04	S. aureus (ATCC 13709)	1	78.3751
MS-ASP-04	S. aureus (ATCC 25923)	1	60.9295
MS-ASP-04	S. aureus (ATCC 29213)	1	83.347
MS-ASP-04	S. aureus (ATCC 33591)	1	82.3286
MS-ASP-04	S. aureus (ATCC 33592)	1	84.0826
MS-ASP-04	S. aureus (ATCC 43300)	1	81.72
MS-ASP-04	S. aureus (ATCC 700699)	1	86.2551
MS-ASP-04	S. aureus (MDR)	1	85.9714
MS-ASP-04	S. aureus (Methicillin-Resistant)	1	86.3182
MS-ASP-04	S. aureus (Methicillin-Susceptible)	1	86.6928
MS-ASP-04	S. aureus (N315)	-1	42.8493
MS-ASP-04	S. aureus (RN4220)	1	75.701
MS-ASP-04	S. aureus (USA300)	1	75.9405

## Sheet: S4
ID	bs	p(bs)	D[SM(Psa)1]bs	D[SM(Psa)5]bs	D[SM(Mol)1]bs	D[X(C)3]bs	D[e(Ch)3]bs	D[e(Ch)4]bs	D[e(Ch)5]bs	D[e(C)6]bs	D[e(Ch)6]bs	D[K(Alpha)3]bs	D[NSM(Std)2]bs	D[NSM(Dip)7]bs	D[NSM(Hyd)1]bs	D[NSM(Hyd)6]bs	D[NSM(Mol)2]bs	D[NSM(Van)2]bs	D[NSM(Ato)4]bs	D[NSM(logL16)1]bs	D[NXv(P)2]bs	D[NXv(Ch)6]bs	D[Ne(P)1]bs			EXTREME VALUES	D[SM(Psa)1]bs	D[SM(Psa)5]bs	D[SM(Mol)1]bs	D[X(C)3]bs	D[e(Ch)3]bs	D[e(Ch)4]bs	D[e(Ch)5]bs	D[e(C)6]bs	D[e(Ch)6]bs	D[K(Alpha)3]bs	D[NSM(Std)2]bs	D[NSM(Dip)7]bs	D[NSM(Hyd)1]bs	D[NSM(Hyd)6]bs	D[NSM(Mol)2]bs	D[NSM(Van)2]bs	D[NSM(Ato)4]bs	D[NSM(logL16)1]bs	D[NXv(P)2]bs	D[NXv(Ch)6]bs	D[Ne(P)1]bs
MS-ASP-01	S. aureus (ATCC 13709)	0.634615	-0.113947	-0.500238	0.227292	0.381056	-0.876105	-0.521676	0.123456	0.539961	0.700898	-0.0780284	-0.0423065	-0.0427676	-0.740708	0.0458332	0.259262	-0.514626	0.00833909	-0.812594	-1.03204	-0.127138	-0.179435			MAXIMUM	3.55063	3.97432	2.80086	3.25369	7.34505	14.65	4.21142	6.12485	2.95968	4.87628	3.43717	5.37933	2.69966	11.948	7.03697	3.3567	12.1534	3.41328	5.17904	5.16454	4.61518
MS-ASP-01	S. aureus (ATCC 25923)	0.293207	-0.29538	-0.532671	-0.31252	-0.0775224	-0.37136	-0.0571497	-0.0255903	0.167502	0.294119	-0.466631	0.229341	0.0332113	-0.590345	0.0449422	0.178311	-0.459592	-0.0180823	-0.260723	-0.635065	-0.132216	-0.275627			MINIMUM	-1.50057	-1.35927	-2.05114	-1.42663	-0.876105	-0.524356	-1.01591	-0.958556	-1.81054	-1.0794	-2.87616	-1.2246	-3.80454	-1.57388	-1.51687	-1.62665	-0.187029	-2.44137	-1.61197	-1.68598	-2.36307
MS-ASP-01	S. aureus (ATCC 29213)	0.455538	-0.239993	-0.435361	-0.181025	0.0684937	-0.300566	-0.206524	-0.112349	0.243187	0.406296	-0.264118	0.3179	0.0499678	-0.681385	0.0713415	0.159034	-0.436307	-0.0546401	-0.318498	-0.646625	-0.166217	-0.266157
MS-ASP-01	S. aureus (ATCC 33591)	0.542945	-0.0487654	-0.413763	-0.138563	0.0835875	-0.540698	-0.524356	-0.0225297	0.168495	0.372104	-0.221851	0.162269	0.0395067	-0.961355	-0.060126	0.261474	-0.436308	-0.0148599	-0.327222	-0.728147	-0.262978	-0.142452
MS-ASP-01	S. aureus (ATCC 33592)	0.577143	-0.0789934	-0.748128	-0.271093	-0.101465	-0.777117	0	0.17859	0.206145	0.122574	-0.553655	0.338656	-0.000258073	-1.09721	-0.113376	0.360353	-0.331983	-0.01705	-0.166422	-0.675013	-0.45367	-0.289637
MS-ASP-01	S. aureus (ATCC 43300)	0.5086	-0.257208	-0.466941	-0.180618	-0.0531948	-0.0981919	-0.0997665	-0.312734	-0.286511	0.669309	-0.229737	0.0381263	-0.212852	-0.748964	-0.238316	0.169189	-0.781026	-0.0599256	-0.394353	-1.02689	0.0101322	-0.238086
MS-ASP-01	S. aureus (ATCC 700699)	0.6	0.121993	-0.339807	-0.0417984	0.0821543	-0.318413	0	-0.171022	0.221531	0.428307	-0.142277	0.624246	0.158837	-1.36608	-0.109782	-0.00487007	-0.320899	-0.0356954	-0.239196	-0.515474	-0.163493	-0.177147
MS-ASP-01	S. aureus (MDR)	0.36	-0.0337903	-0.449699	0.0340502	0.375709	-0.268997	-0.200568	0.153914	0.433322	0.140089	0.0214849	0.625124	-0.0282387	-0.893768	0.107132	-0.113748	-0.0599609	-0.137068	-0.302308	-0.348508	-0.327835	-0.300715
MS-ASP-01	S. aureus (Methicillin-Resistant)	0.474503	-0.191384	-0.592876	-0.170553	0.138617	-0.101965	-0.0870175	0.0279202	0.300942	0.380208	-0.290202	0.390726	0.0166764	-0.869903	0.0690875	-0.0778447	-0.497377	-0.157614	-0.471169	-0.791741	-0.285462	-0.332306
MS-ASP-01	S. aureus (Methicillin-Susceptible)	0.698361	-0.321931	-0.611589	-0.221465	0.0310333	-0.485117	-0.189907	-0.10839	0.125735	0.379048	-0.274739	0.284465	-0.0525852	-0.666005	-0.0264508	0.361522	-0.652364	0.00687163	-0.331332	-0.970319	-0.309222	-0.26859
MS-ASP-01	S. aureus (N315)	0.207373	-0.344915	-0.435009	-0.45089	-0.104583	-0.4146	0	0.163309	0.330749	0.0269389	-0.419946	0.237056	0.170149	-0.595039	0.105216	0.122846	-0.216344	-0.0187633	-0.341973	-0.407948	-0.159497	-0.194205
MS-ASP-01	S. aureus (RN4220)	0.415254	-0.498169	-1.26134	-0.419981	0.0899371	-0.23426	-0.105508	0.207829	0.4497	0.157996	-0.308974	0.4111	-0.467419	-0.683785	0.175095	-0.268182	-0.450537	-0.0234441	-0.561715	-0.934899	-0.198373	-0.235729
MS-ASP-01	S. aureus (USA300)	0.36	-0.111251	-0.413466	-0.0655484	0.0351327	-0.0445326	-0.016714	-0.222802	0.067722	0.427754	-0.161145	0.327087	-0.0617774	-0.710537	-0.104799	0.0795469	-0.462591	-0.0400512	-0.205266	-0.628808	-0.170025	-0.266793
MS-ASP-02	S. aureus (ATCC 13709)	0.634615	0.11209	-0.434637	0.408599	0.381056	-0.876105	-0.521676	0.123456	0.539961	0.700898	-0.0900597	-0.635897	-0.118828	-0.294059	0.199448	0.597552	-0.531027	0.0113607	-0.418896	-0.780964	-0.127138	-0.179435
MS-ASP-02	S. aureus (ATCC 25923)	0.293207	-0.141737	-0.488081	-0.189282	-0.0775224	-0.37136	-0.0571497	-0.0255903	0.167502	0.294119	-0.474809	-0.174135	-0.0184889	-0.286748	0.149357	0.408254	-0.470739	-0.0160285	0.00688231	-0.464405	-0.132216	-0.275627
MS-ASP-02	S. aureus (ATCC 29213)	0.455538	-0.048485	-0.379781	-0.027414	0.0684937	-0.300566	-0.206524	-0.112349	0.243187	0.406296	-0.274311	-0.185014	-0.014474	-0.302966	0.20149	0.445647	-0.450202	-0.0520801	0.0150591	-0.433905	-0.166217	-0.266157
MS-ASP-02	S. aureus (ATCC 33591)	0.542945	0.16031	-0.353085	0.0291383	0.0835875	-0.540698	-0.524356	-0.0225297	0.168495	0.372104	-0.232979	-0.386778	-0.0308465	-0.548223	0.0819611	0.574378	-0.451478	-0.012065	0.0369334	-0.495914	-0.262978	-0.142452
MS-ASP-02	S. aureus (ATCC 33592)	0.577143	0.136565	-0.685568	-0.0981907	-0.101465	-0.777117	0	0.17859	0.206145	0.122574	-0.565129	-0.227418	-0.072793	-0.671264	0.0331179	0.682961	-0.347624	-0.0141685	0.209026	-0.435579	-0.45367	-0.289637
MS-ASP-02	S. aureus (ATCC 43300)	0.5086	-0.0548543	-0.408213	-0.0183075	-0.0531948	-0.0981919	-0.0997665	-0.312734	-0.286511	0.669309	-0.240508	-0.493271	-0.280943	-0.349112	-0.100796	0.472034	-0.795708	-0.0572205	-0.0419039	-0.802128	0.0101322	-0.238086
MS-ASP-02	S. aureus (ATCC 700699)	0.6	0.341779	-0.276021	0.134494	0.0821543	-0.318413	0	-0.171022	0.221531	0.428307	-0.153976	0.0470715	0.0848799	-0.931783	0.0395845	0.324064	-0.336846	-0.0327574	0.143614	-0.271344	-0.163493	-0.177147
MS-ASP-02	S. aureus (MDR)	0.36	0.136455	-0.40029	0.170606	0.375709	-0.268997	-0.200568	0.153914	0.433322	0.140089	0.0124232	0.178046	-0.0855258	-0.557364	0.222831	0.141044	-0.0723133	-0.134792	-0.00578403	-0.159406	-0.327835	-0.300715
MS-ASP-02	S. aureus (Methicillin-Resistant)	0.474503	0.0040699	-0.536151	-0.0137774	0.138617	-0.101965	-0.0870175	0.0279202	0.300942	0.380208	-0.300605	-0.12255	-0.0490932	-0.483687	0.201917	0.214673	-0.511559	-0.155001	-0.130739	-0.574639	-0.285462	-0.332306
MS-ASP-02	S. aureus (Methicillin-Susceptible)	0.698361	-0.0848134	-0.542772	-0.0312698	0.0310333	-0.485117	-0.189907	-0.10839	0.125735	0.379048	-0.28736	-0.338225	-0.132375	-0.197461	0.134694	0.716395	-0.669569	0.0100414	0.0816663	-0.706938	-0.309222	-0.26859
MS-ASP-02	S. aureus (N315)	0.207373	-0.215704	-0.397509	-0.347248	-0.104583	-0.4146	0	0.163309	0.330749	0.0269389	-0.426823	-0.102263	0.126669	-0.339718	0.193027	0.316225	-0.225719	-0.017036	-0.11692	-0.264426	-0.159497	-0.194205
MS-ASP-02	S. aureus (RN4220)	0.415254	-0.315325	-1.20828	-0.273319	0.0899371	-0.23426	-0.105508	0.207829	0.4497	0.157996	-0.318706	-0.069063	-0.528946	-0.322485	0.299356	0.00546454	-0.463803	-0.0209999	-0.243247	-0.731803	-0.198373	-0.235729
MS-ASP-02	S. aureus (USA300)	0.36	0.0589946	-0.364057	0.0710073	0.0351327	-0.0445326	-0.016714	-0.222802	0.067722	0.427754	-0.170207	-0.11999	-0.119064	-0.374132	0.0109	0.334338	-0.474944	-0.0377754	0.0912581	-0.439706	-0.170025	-0.266793
MS-ASP-03	S. aureus (ATCC 13709)	0.634615	-0.15844	-0.60531	0.493347	0.361236	-0.876105	-0.521676	1.00422	0.539961	1.01106	-0.136045	-0.200646	-0.0543978	-0.619404	0.209838	0.191974	-0.750844	-0.0174338	-0.689622	-1.03596	-0.188197	-0.283879
MS-ASP-03	S. aureus (ATCC 25923)	0.293207	-0.325622	-0.604091	-0.131677	-0.0909944	-0.37136	-0.0571497	0.573081	0.167502	0.504945	-0.506066	0.121715	0.025306	-0.507892	0.15642	0.132573	-0.620154	-0.0356007	-0.177137	-0.637728	-0.173719	-0.346619
MS-ASP-03	S. aureus (ATCC 29213)	0.455538	-0.277689	-0.524382	0.044388	0.0517014	-0.300566	-0.206524	0.633866	0.243187	0.669081	-0.313272	0.183749	0.0401143	-0.578612	0.210293	0.102024	-0.636441	-0.0764759	-0.214312	-0.649944	-0.217948	-0.354646
MS-ASP-03	S. aureus (ATCC 33591)	0.542945	-0.089919	-0.510951	0.107527	0.0652549	-0.540698	-0.524356	0.792136	0.168495	0.658993	-0.275514	0.0158114	0.0287492	-0.849155	0.0915722	0.199235	-0.654799	-0.0386987	-0.213478	-0.731771	-0.319455	-0.239058
MS-ASP-03	S. aureus (ATCC 33592)	0.577143	-0.121423	-0.84833	-0.0173713	-0.120366	-0.777117	0	1.01852	0.206145	0.418361	-0.608983	0.187657	-0.0113491	-0.981528	0.043027	0.296184	-0.557251	-0.0416282	-0.0491506	-0.67875	-0.511898	-0.389239
MS-ASP-03	S. aureus (ATCC 43300)	0.5086	-0.297039	-0.561004	0.0575611	-0.0709381	-0.0981919	-0.0997665	0.475744	-0.286511	0.946976	-0.281675	-0.103623	-0.223263	-0.64037	-0.0914941	0.10895	-0.992494	-0.0829981	-0.284265	-1.0304	-0.044529	-0.331587
MS-ASP-03	S. aureus (ATCC 700699)	0.6	0.0787308	-0.441974	0.216899	0.0628826	-0.318413	0	0.685379	0.221531	0.729895	-0.19869	0.470286	0.147529	-1.24813	0.0496879	-0.0702978	-0.550584	-0.0607555	-0.119625	-0.519284	-0.222863	-0.278702
MS-ASP-03	S. aureus (MDR)	0.36	-0.0673008	-0.528837	0.234436	0.360781	-0.268997	-0.200568	0.81728	0.433322	0.373697	-0.0222121	0.505867	-0.0369983	-0.802406	0.230657	-0.164428	-0.237874	-0.15648	-0.209689	-0.351459	-0.373822	-0.379379
MS-ASP-03	S. aureus (Methicillin-Resistant)	0.474503	-0.229856	-0.683732	0.0595039	0.121479	-0.101965	-0.0870175	0.78951	0.300942	0.648407	-0.340369	0.253811	0.0066198	-0.765012	0.210902	-0.136029	-0.701634	-0.179899	-0.364836	-0.795129	-0.338259	-0.422618
MS-ASP-03	S. aureus (Methicillin-Susceptible)	0.698361	-0.368605	-0.721812	0.0576327	0.0102418	-0.485117	-0.189907	0.815545	0.125735	0.704418	-0.3356	0.118363	-0.0647855	-0.538755	0.145594	0.290935	-0.900162	-0.0201647	-0.202332	-0.97443	-0.373274	-0.378153
MS-ASP-03	S. aureus (N315)	0.207373	-0.370349	-0.495072	-0.298803	-0.115913	-0.4146	0	0.666784	0.330749	0.204241	-0.45311	0.146544	0.1635	-0.525698	0.198967	0.0843812	-0.351375	-0.033496	-0.271678	-0.410188	-0.194401	-0.253908
MS-ASP-03	S. aureus (RN4220)	0.415254	-0.53416	-1.34634	-0.204765	0.0739045	-0.23426	-0.105508	0.920286	0.4497	0.408892	-0.355905	0.283017	-0.476827	-0.585661	0.307761	-0.322613	-0.641616	-0.0442921	-0.462241	-0.938069	-0.247764	-0.320215
MS-ASP-03	S. aureus (USA300)	0.36	-0.144761	-0.492604	0.134837	0.0202049	-0.0445326	-0.016714	0.440563	0.067722	0.661362	-0.204842	0.20783	-0.070537	-0.619174	0.0187261	0.0288668	-0.640504	-0.0594627	-0.112647	-0.631759	-0.216013	-0.345458
MS-ASP-04	S. aureus (ATCC 13709)	0.634615	-0.0498573	-0.421486	0.338695	0.374875	-0.876105	-0.521676	0.171103	0.539961	0.965641	-0.0699226	-0.42703	-0.0662092	-0.694669	0.148256	0.288375	-0.618309	-0.0153547	-0.637389	-1.26794	-0.0826689	-0.184917
MS-ASP-04	S. aureus (ATCC 25923)	0.293207	-0.251816	-0.479142	-0.236797	-0.0817232	-0.37136	-0.0571497	0.00679629	0.167502	0.47407	-0.461121	-0.0321637	0.0172776	-0.559051	0.114561	0.198099	-0.530067	-0.0341875	-0.141633	-0.795412	-0.10199	-0.279353
MS-ASP-04	S. aureus (ATCC 29213)	0.455538	-0.185693	-0.368639	-0.0866392	0.0632575	-0.300566	-0.206524	-0.0719809	0.243187	0.630597	-0.25725	-0.00805337	0.0301072	-0.642379	0.158118	0.1837	-0.524152	-0.0747144	-0.170057	-0.846489	-0.128541	-0.270802
MS-ASP-04	S. aureus (ATCC 33591)	0.542945	0.0105154	-0.340921	-0.0355196	0.0778711	-0.540698	-0.524356	0.0215417	0.168495	0.61698	-0.214353	-0.193585	0.0178242	-0.918771	0.0346107	0.288403	-0.53221	-0.0367756	-0.165164	-0.946345	-0.221846	-0.147522
MS-ASP-04	S. aureus (ATCC 33592)	0.577143	-0.0178742	-0.673027	-0.164854	-0.107359	-0.777117	0	0.224028	0.206145	0.375044	-0.545925	-0.0282329	-0.022613	-1.0533	-0.0157009	0.388117	-0.43086	-0.0396454	0.000661584	-0.899979	-0.411262	-0.294865
MS-ASP-04	S. aureus (ATCC 43300)	0.5086	-0.199833	-0.39644	-0.0808869	-0.0587275	-0.0981919	-0.0997665	-0.270079	-0.286511	0.906313	-0.22248	-0.306288	-0.233837	-0.707748	-0.146625	0.195252	-0.873846	-0.0811368	-0.237505	-1.23808	0.0499422	-0.242994
MS-ASP-04	S. aureus (ATCC 700699)	0.6	0.18431	-0.263233	0.0665239	0.076145	-0.318413	0	-0.124693	0.221531	0.685729	-0.134396	0.250162	0.136044	-1.32131	-0.0101917	0.0234379	-0.421715	-0.0587339	-0.0688364	-0.744851	-0.120253	-0.182478
MS-ASP-04	S. aureus (MDR)	0.36	0.0144808	-0.390385	0.117956	0.371054	-0.268997	-0.200568	0.189801	0.433322	0.339486	0.0275899	0.33536	-0.0458943	-0.859093	0.184274	-0.0918204	-0.138052	-0.154914	-0.170348	-0.526182	-0.294341	-0.304844
MS-ASP-04	S. aureus (Methicillin-Resistant)	0.474503	-0.135965	-0.524779	-0.0742228	0.133273	-0.101965	-0.0870175	0.0691202	0.300942	0.609131	-0.283193	0.0580571	-0.00359346	-0.830093	0.157652	-0.0526707	-0.587032	-0.178102	-0.31967	-0.995724	-0.24701	-0.337046
MS-ASP-04	S. aureus (Methicillin-Susceptible)	0.698361	-0.254699	-0.528976	-0.1046	0.0245501	-0.485117	-0.189907	-0.0584072	0.125735	0.656769	-0.266236	-0.119119	-0.0771759	-0.617709	0.0809927	0.392062	-0.76113	-0.0179836	-0.147538	-1.21778	-0.262572	-0.274341
MS-ASP-04	S. aureus (N315)	0.207373	-0.308279	-0.389991	-0.387208	-0.108116	-0.4146	0	0.190546	0.330749	0.178276	-0.415312	0.0171337	0.156748	-0.568722	0.163764	0.139488	-0.275613	-0.0323075	-0.24182	-0.542798	-0.134077	-0.197338
MS-ASP-04	S. aureus (RN4220)	0.415254	-0.446326	-1.19764	-0.329865	0.0849378	-0.23426	-0.105508	0.246371	0.4497	0.37215	-0.302417	0.0998923	-0.486381	-0.646543	0.257946	-0.244632	-0.534407	-0.0426103	-0.419989	-1.12572	-0.162401	-0.240164
MS-ASP-04	S. aureus (USA300)	0.36	-0.0629797	-0.354152	0.0183578	0.0304779	-0.0445326	-0.016714	-0.186916	0.067722	0.627151	-0.15504	0.0373233	-0.079433	-0.675861	-0.0276564	0.101474	-0.540683	-0.0578968	-0.0733056	-0.806482	-0.136532	-0.270922
[truncated: 22 more columns]
